# Supplementary material for: Induction of virulence factors in Giardia duodenalis independent of host attachment
Source: Sci Rep. 2016 Feb 12;6:20765. doi: 10.1038/srep20765 (PMC4751611; doi:10.1038/srep20765)
Supplement: Supplementary Data S1 [file srep20765-s3.xls]

## Sheet: Attachment Assay
Adherence versus Host-Cell Attachment Assay
% Unattached	0	60	120	150	240	300	360
B-2041 + HT-29 R1	100	77.261	60.7235	51.938	44.9612	34.8837	29.4574
B-2041 + HT-29 R2	100	74.1794	50.7659	45.9519	39.6061	26.9147	25.3829
B-2041 + HT-29 R3	100	83.2911	58.7342	51.8987	48.8608	38.7342	31.6456
B-2041 CONTROL R1	100	72.949	63.4146	58.0931	55.8758	53.6585	53.4368
B-2041 CONTROL R2	100	70.3786	60.1336	55.0111	54.343	51.8931	51.2249
B-2041 CONTROL R3	100	73.9336	61.6114	58.5308	57.346	52.6066	50.4739
% Attached	0	60	120	150	240	300	360
B-2041 + HT-29 R1	0	22.739	39.2765	48.062	55.0388	65.1163	70.5426
B-2041 + HT-29 R2	0	25.8206	49.2341	54.0481	60.3939	73.0853	74.6171
B-2041 + HT-29 R3	0	16.7089	41.2658	48.1013	51.1392	61.2658	68.3544
AVERAGE=	0	21.7561	43.2588	50.0705	55.524	66.4891	71.1714
ST DEV	0	4.63469	5.26951	3.44482	4.64636	6.02817	3.17831
B-2041 CONTROL R1	0	27.051	36.5854	41.9069	44.1242	46.3415	46.5632
B-2041 CONTROL R2	0	29.6214	39.8664	44.9889	45.657	48.1069	48.7751
B-2041 CONTROL R3	0	26.0664	38.3886	41.4692	42.654	47.3934	49.5261
AVERAGE=	0	27.5796	38.2801	42.7883	44.1451	47.2806	48.2881
ST DEV	0	1.83551	1.64319	1.91826	1.5016	0.888108	1.54029
P-VALUE		0.1131	0.1933	0.0329	0.0157	0.0055	0.0004

## Sheet: HSF-Exposed Attachment Assay
Assay Round 1: Adherence
% Attached	0	120	240	360
B-2041 Control/Co-Incubation R1	0	48.4028	49.4444	50.6944
B-2041 Control/Co-Incubation R2	0	46.6584	45.348	51.2064
B-2041 Control/Co-Incubation R3	0	36.569	44.5188	45.7741
AVERAGE=	0	43.8768	46.4371	49.225
ST DEV	0	6.38848	2.63723	2.9995
B-2041 HSF Exposed/Co-Incubation R1	0	19.5271	18.2304	22.4256
B-2041 HSF Exposed/Co-Incubation R2	0	29.3459	29.1691	28.1674
B-2041 HSF Exposed/Co-Incubation R3	0	20.5536	29.4464	29.0931
AVERAGE=	0	23.1422	25.6153	26.562
ST DEV	0	5.39703	6.39705	3.61199
B-2041 Control/Control R1	0	46.1303	52.4138	52.567
B-2041 Control/Control R2	0	45.3497	42.6595	46.887
B-2041 Control/Control R3	0	36.7347	40.6963	50.9004
AVERAGE=	0	42.7382	45.2565	50.1181
ST DEV	0	5.21384	6.27562	2.91969
P-Value (Con/Con vs Con/CI)		0.82254	0.778804	0.72952
P-Value (HSF/CI vs Con/CI)		0.0127083	0.00646465	0.00111902
P-Value (HSF/CI vs Con/Con)		0.0106559	0.019159	0.000923945
Assay Round 2: Host Cell Attachment
% Attached		0	60	120	150	240	300	360
B-2041 Control/Co-Incubation R1		0	16.6803	20.6051	28.6999	37.0401	43.5814	50.1226
B-2041 Control/Co-Incubation R2		0	14.5232	22.3972	33.1584	38.6702	48.2065	52.1435
B-2041 Control/Co-Incubation R3		0	10.2655	17.2566	25.7522	35.4867	39.2035	53.0088
AVERAGE=		0	13.823	20.0863	29.2035	37.0657	43.6638	51.7583
ST DEV		0	3.26422	2.60925	3.72866	1.59187	4.50203	1.48115
B-2041 HSF Exposed/Co-Incubation R1		0	5.56414	8.57805	6.95518	21.0974	20.711	23.5703
B-2041 HSF Exposed/Co-Incubation R2		0	6.08931	9.7429	18.2003	20.7037	25.8457	28.6198
B-2041 HSF Exposed/Co-Incubation R3		0	2.90429	10.8251	15.7756	24.3564	27.2607	29.769
AVERAGE=		0	4.85258	9.71534	13.6437	22.0525	24.6058	27.3197
ST DEV		0	1.70758	1.12377	5.91792	2.00497	3.44643	3.29749
B-2041 Control/Control R1		0	14.7084	20.8877	36.3795	43.342	50.6527	41.1662
B-2041 Control/Control R2		0	8.73321	12.38	33.7812	43.762	49.6161	41.5547
B-2041 Control/Control R3		0	15.9398	19.6992	32.4812	35.0376	38.9474	33.8346
AVERAGE=		0	13.1272	17.6557	34.214	40.7139	46.4054	38.8518
ST DEV		0	3.85477	4.60731	1.98483	4.92029	6.47962	4.34941
P-Value (Con/Con vs Con/CI)			0.822926	0.470669	0.10928	0.288769	0.579537	0.00826315
P-Value (HSF/CI vs Con/CI)			0.0134669	0.0032006	0.0182616	0.000529812	0.00434511	0.000304671
P-Value (HSF/CI vs Con/Con)			0.027327	0.0441569	0.00465652	0.00368801	0.00676604	0.0216285
