# Supplementary material for: Induction of virulence factors in Giardia duodenalis independent of host attachment
Source: Sci Rep. 2016 Feb 12;6:20765. doi: 10.1038/srep20765 (PMC4751611; doi:10.1038/srep20765)
Supplement: Supplementary Data S2 [file srep20765-s4.xls]

## Sheet: TMT Ratios
Accession	Description	Score	Coverage	# Proteins	# Unique Peptides	# Peptides	# PSMs	AVERAGE Ratio CI	AVERAGE CI	AVERAGE Ratio HSF		P-Value (CI)	P-Value (HSF)	CI R1/ Con R1 Ratio	CI R1/ Con R1 Count	CI R1/ Con R1 Variability [%]	CI R2/ Con R2 Ratio	CI R2/ Con R2 Count	CI R2/ Con R2 Variability [%]	CI R3/ Con R3 Ratio	CI R3/ Con R3 Count	CI R3/ Con R3 Variability [%]	HSF R1/ Con R1 Ratio	HSF R1/ Con R1 Count	HSF R1/ Con R1 Variability [%]	HSF R2/ Con R2 Ratio	HSF R2/ Con R2 Count	HSF R2/ Con R2 Variability [%]	HSF R3/ Con R3 Ratio	HSF R3/ Con R3 Count	HSF R3/ Con R3 Variability [%]	# AAs	MW [kDa]	calc. pI
GL50803_28831	Pseudouridylate synthase 1	24.75	0.0321	1	1	3	4	2.688	1.688	2.02	1.02	0.216377	0.610815	1.575	1		1.274	1		5.215	1		1.133	1		0.585	1		4.342	1		467	52.2	7.3
GL50803_16355	Protein 21.1	44.71	0.0486	1	2	6	8	1.80233	0.802333	0.941333		0.8711	0.560099	4.652	1		0.471	1		0.284	1		1.998	1		0.613	1		0.213	1		1009	111	8.09
GL50803_137618	Variant-Specific Surface Protein 8 (VSP-8)	424.03	0.109	2	3	12	32	1.646	0.646	1.83467	0.834667	0.0906649	0.0286462	1.728	7	20	2.012	7	9.9	1.198	7	31.6	2.201	7	35.1	1.547	7	7.3	1.756	7	16.1	853	88.6	5.95
GL50803_14069	hypothetical protein	27.44	0.0451	1	1	2	2	1.563	0.563	1.78533	0.785333	0.210111	0.0410349	2.294	1		1.158	1		1.237	1		2.222	1		1.619	1		1.515	1		399	44.5	9.06
GL50803_16693	hypothetical protein	15.63	0.0246	1	1	2	4	1.55033	0.550333	1.89733	0.897333	0.0140278	0.0360805	1.673	1		1.577	1		1.401	1		2.061	1		1.467	1		2.164	1		488	55.9	8.12
GL50803_41472	Variant-Specific Surface Protein 49 (VSP-49)	33.81	0.0443	2	1	4	6	1.53367	0.533667	1.65233	0.652333	0.306694	0.00937819	2.296	1		1.381	1		0.924	1		1.787	1		1.51	1		1.66	1		587	59.8	5.27
GL50803_113415	hypothetical protein	22.85	0.0532	1	1	2	2	1.514	0.514	1.10467	0.104667	0.00996788	0.0495275	1.553	1		1.393	1		1.596	1		1.152	1		1.097	1		1.065	1		282	32.2	5.41
GL50803_2925	Rho GDI	27.12	0.0348	1	1	1	1	1.5105	0.5105	1.262		0.243259	0.469135	1.751	1					1.27	1		1.504	1					1.02	1		201	22.1	5.58
GL50803_16263	Sjogren's syndrome nuclear autoantigen 1-like protein	107.79	0.3585	1	3	5	12	1.50767	0.507667	1.74967	0.749667	0.22285	0.307132	0.948	5	2.6	1.809	5	29.3	1.766	5	35.5	2.999	5	31.4	1.147	5	8.1	1.103	5	9.6	106	12	7.4
GL50803_15248	Spindle protein, putative	21.87	0.0368	1	1	1	1	1.4745	0.4745	1.24767		0.364575	0.920713				1.137	1		1.812	1		0.445	1		1.977	1		1.321	1		326	37.3	8.82
GL50803_27918	hypothetical protein	46.62	0.1579	1	2	2	3	1.44733	0.447333	1.37133	0.371333	0.0375459	0.0320464	1.311	3	1.1	1.37	3	12.8	1.661	3	2.9	1.532	3	1.5	1.279	3	39.9	1.303	3	6.5	95	10.3	8.5
GL50803_16188	SMC1 beta-like protein	41.12	0.0273	1	1	6	10	1.44567	0.445667	1	0	0.00673866	0.961202	1.385	1		1.42	1		1.532	1		0.994	1		0.908	1		1.098	1		1353	153.1	6.44
GL50803_96264	hypothetical protein	221.29	0.1857	1	3	6	13	1.44033	0.440333	1.56	0.56	0.0346605	0.101675	1.353	6	11.3	1.324	6	12.6	1.644	6	16	1.754	6	2	1.14	6	7.3	1.786	6	14.7	280	31.7	8.47
GL50803_10529	Bardet-Biedl syndrome 4 protein-like protein	46.76	0.0494	1	1	3	5	1.415	0.415	1.107	0.107	0.019843	0.373173	1.46	1		1.281	1		1.504	1		1.026	1		1.297	1		0.998	1		425	46.6	6.9
GL50803_115742	Variant-Specific Surface Protein 31 (VSP-31)	144.29	0.0566	7	1	4	8	1.414	0.414	1.25867	0.258667	0.293869	0.135326	1.922	1		1.402	1		0.918	1		1.47	1		1.233	1		1.073	1		618	62.8	5.68
GL50803_3910	hypothetical protein	428.12	0.374	1	6	6	29	1.40333	0.403333	1.56567	0.565667	0.130734	0.0390715	1.752	24	21.1	1.335	24	14.3	1.123	24	19.6	1.845	24	23.5	1.365	24	8.2	1.487	24	19.4	123	13.7	5.1
GL50803_3345	hypothetical protein	34.15	0.1304	1	1	3	4	1.39167	0.391667	1.14233	0.142333	0.00490252	0.160644	1.332	1		1.442	1		1.401	1		1.211	1		1.205	1		1.011	1		161	18	5.35
GL50803_2732	Hypothetical protein	26.51	0.0748	1	1	2	2	1.37133	0.371333	1.01733		0.625379	0.907066	2.376	1		0.928	1		0.81	1		0.876	1		1.017	1		1.159	1		107	12	9.63
GL50803_9480	hypothetical protein	20.59	0.1111	1	1	1	1	1.35633	0.356333	1.05767	0.0576667	0.251671	0.523061	1.061	1		1.161	1		1.847	1		1.189	1		0.943	1		1.041	1		90	10	10.49
GL50803_13390	Variant-Specific Surface Protein 127 (VSP-127)	110.67	0.0652	1	5	6	7	1.32633	0.326333	1.29	0.29	0.00772399	0.0360033	1.391	6	20.6	1.308	6	18.4	1.28	6	13.7	1.317	6	20.9	1.171	6	7.7	1.382	6	23.7	721	74.4	5.16
GL50803_7579	Kinase, NEK-frag	59.55	0.06	1	2	2	7	1.31433	0.314333	1.192	0.192	0.474753	0.571323	1.743	2	48.7	1.434	2	17.2	0.766	2	83.8	1.668	2	41.7	1.066	2	11.8	0.842	2	35.7	300	33.8	6.34
GL50803_480	Translation initiation inhibitor	417.95	0.425	1	4	6	20	1.31	0.31	1.22433	0.224333	0.00416879	0.00175897	1.273	15	17.4	1.305	15	8.4	1.352	15	31	1.204	15	11.7	1.231	15	7.4	1.238	15	13.8	120	12.9	4.88
GL50803_17527	hypothetical protein	37.51	0.0346	1	1	9	12	1.30733	0.307333	1.083		0.115569	0.878972	1.31	1		1.09	1		1.522	1		1.499	1		0.726	1		1.024	1		1906	213.9	7.71
GL50803_32890	Variant-Specific Surface Protein 10 (VSP-10)	30.64	0.0498	1	1	1	1	1.30733	0.307333	1.19933	0.199333	0.0571433	0.0218397	1.408	1		1.142	1		1.372	1		1.231	1		1.135	1		1.232	1		201	20	6.74
GL50803_112811	hypothetical protein	67.94	0.0426	1	2	4	4	1.29833	0.298333	1.273	0.273	0.095006	0.135351	1.128	2	30.5	1.26	2	11.5	1.507	2	16.1	1.506	2	4	1.227	2	7.7	1.086	2	5.9	705	79.2	5.31
GL50803_14045	hypothetical protein	56.56	0.0436	1	2	2	4	1.29467	0.294667	1.19633	0.196333	0.00741686	0.0250014	1.29	4	10.4	1.247	4	7.4	1.347	4	33.2	1.172	4	6.1	1.152	4	8.4	1.265	4	2.4	321	35.9	5.29
GL50803_16826	Kinase, NEK-frag	26.62	0.0765	1	1	5	9	1.29033	0.290333	1.25633	0.256333	0.0730047	0.134003	1.12	1		1.325	1		1.426	1		1.491	1		1.143	1		1.135	1		497	53	9.23
GL50803_5810	hypothetical protein	162.24	0.2061	1	3	3	14	1.283	0.283	1.14533	0.145333	0.042206	0.026219	1.168	14	2.8	1.281	14	9.2	1.4	14	17.9	1.166	14	5	1.175	14	12.4	1.095	14	10.4	131	14.5	6.11
GL50803_8687	Tenascin precursor	59.82	0.0496	1	1	2	2	1.28233	0.282333	1.64	0.64	0.433609	0.0231253	1.699	1		1.323	1		0.825	1		1.881	1		1.585	1		1.454	1		504	53.9	4.61
GL50803_40630	Variant-Specific Surface Protein 70 (VSP-70)	46.99	0.0471	1	1	1	3	1.262	0.262	1.18567	0.185667	0.00559363	0.0171859	1.296	2	9.2	1.269	2	4.9	1.221	2	0.6	1.146	2	4	1.174	2	3.6	1.237	2	0.9	170	17	6.34
GL50803_3171	UBCE14	52.21	0.0549	1	1	1	1	1.262	0.262	1.327	0.327	0.016388	0.141318	1.284	1		1.189	1		1.313	1		1.627	1		1.107	1		1.247	1		164	18.5	6.38
GL50803_17043	Glyceraldehyde 3-phosphate dehydrogenase	22.37	0.0147	1	1	1	1	1.26133	0.261333	1.14067	0.140667	0.229613	0.481887	0.966	1		1.451	1		1.367	1		1.333	1		1.227	1		0.862	1		407	44.6	7.53
GL50803_2267	hypothetical protein	24.71	0.0936	1	1	3	3	1.25833	0.258333	1.07233	0.0723333	0.0215422	0.615837	1.174	1		1.301	1		1.3	1		1.156	1		1.194	1		0.867	1		235	26.4	8.51
GL50803_14407	hypothetical protein	24.08	0.0318	1	1	2	3	1.25767	0.257667	1.203	0.203	0.119153	0.0636071	1.058	1		1.32	1		1.395	1		1.321	1		1.156	1		1.132	1		440	49.2	6.87
GL50803_8329	hypothetical protein (VPS25(EAP20))	170.3	0.2432	1	5	7	26	1.25667	0.256667	1.21967	0.219667	0.0416669	0.0486489	1.165	18	20.9	1.234	18	9.9	1.371	18	24	1.316	18	10.6	1.126	18	8.4	1.217	18	13.1	185	21.4	5.82
GL50803_6332	hypothetical protein	38	0.0186	1	1	2	4	1.254	0.254	1.20733	0.207333	0.120924	0.348454	1.267	1		1.427	1		1.068	1		1.126	1		1.538	1		0.958	1		1073	119	7.01
GL50803_14567	hypothetical protein	259.94	0.2786	1	6	7	14	1.25367	0.253667	1.22433	0.224333	0.0353959	0.0706356	1.361	12	13.1	1.222	12	8.8	1.178	12	8.3	1.364	12	12.3	1.167	12	8.7	1.142	12	14.1	201	23.1	5.82
GL50803_3042	Hybrid cluster protein lateral transfer candidate	237.86	0.1796	3	6	12	22	1.25367	0.253667	1.12833	0.128333	0.0408187	0.0652996	1.227	10	20	1.167	10	10.4	1.367	10	21	1.179	10	9.5	1.059	10	3.9	1.147	10	8.9	568	62.5	6.58
GL50803_7306	R-SNARE 2	61.25	0.0679	1	2	2	2	1.25367	0.253667	1.124	0.124	0.11043	0.202922	1.12	1		1.185	1		1.456	1		1.148	1		0.998	1		1.226	1		221	24	8.73
GL50803_9506	hypothetical protein	47	0.1157	1	2	3	3	1.25	0.25	1.05033	0.0503333	0.0270082	0.204352	1.309	2	31.4	1.16	2	17.4	1.281	2	16.9	0.997	2	0.5	1.069	2	8.1	1.085	2	6.3	216	24.9	6.05
GL50803_137723	Variant-Specific Surface Protein 26.1 (VSP-26.1)	24.79	0.0126	1	1	1	1	1.24933	0.249333	1.006		0.250075	0.607604	1.073	1		1.088	1		1.587	1		0.989	1		1.006	1		1.023	1		715	75.1	6.9
GL50803_9779	UPL-1	2187.37	0.4258	1	12	14	104	1.249	0.249	1.17333	0.173333	0.0191533	0.112857	1.234	89	19	1.19	89	18.7	1.323	89	22.7	1.305	89	16.7	1.074	89	8	1.141	89	12.2	310	34.3	6.89
GL50803_14573	Tenascin-X	32.47	0.016	1	1	1	1	1.24733	0.247333	1.44933	0.449333	0.45646	0.0461455	1.603	1		1.321	1		0.818	1		1.63	1		1.482	1		1.236	1		499	53.3	4.98
GL50803_3581	hypothetical protein	23.59	0.0522	1	1	1	1	1.245	0.245	1.43033		0.0890186	0.0144374	1.281	1		1.086	1		1.368	1		1.52	1		1.457	1		1.314	1		134	14.6	4.79
GL50803_14660	hypothetical protein	151.83	0.2881	1	3	4	6	1.241	0.241	1.492	0.492	0.113025	0.0678338	1.337	5	2.7	1.329	5	7.1	1.057	5	2.7	1.758	5	5.3	1.216	5	2.6	1.502	5	10.8	118	13.6	7.42
GL50803_114609	Pyruvate-flavodoxin oxidoreductase	1487.78	0.2203	1	25	35	98	1.24	0.24	1.006	0.006	0.00148783	0.861747	1.22	72	12.9	1.246	72	14	1.254	72	15.2	0.961	72	16.2	1.054	72	9.4	1.003	72	11.5	1253	138.8	6.93
GL50803_3755	hypothetical protein	24.06	0.0933	2	2	3	4	1.23967	0.239667	1.20967	0.209667	0.309249	0.0244013	1.516	1		1.276	1		0.927	1		1.283	1		1.165	1		1.181	1		193	22.1	5.22
GL50803_9353	hypothetical protein	63	0.0607	1	1	4	5	1.23867	0.238667	1.20667		0.0661887	0.104566	1.367	2	2.6	1.122	2	3.1	1.227	2	0	1.251	2	1.2	1.059	2	4.7	1.31	2	6.1	445	49.5	5.99
GL50803_15127	Deoxyribose-phosphate aldolase lateral transfer candidate	141.9	0.1822	1	4	7	14	1.23833	0.238333	1.187	0.187	0.185438	0.168521	1.497	10	23.2	1.148	10	20.8	1.07	10	44.1	1.37	10	17.4	1.053	10	14.3	1.138	10	27.7	258	27.3	6.65
GL50803_13194	Variant-Specific Surface Protein 38 (VSP-38)	131.08	0.0715	6	1	5	7	1.235	0.235	1.77633	0.776333	0.0148768	0.0916902	1.234	1		1.291	1		1.18	1		2.339	1		1.267	1		1.723	1		615	63	5.21
GL50803_15039	hypothetical protein	31.27	0.0732	1	1	3	4	1.23367	0.233667	1.043	0.043	0.0416214	0.392362	1.129	1		1.3	1		1.272	1		1.117	1		1.03	1		0.982	1		369	40.7	4.84
GL50803_7110	Ubiquitin	437.23	0.3537	1	4	4	32	1.23233	0.232333	1.22667	0.226667	0.004232	0.0248034	1.213	21	20.8	1.218	21	9.4	1.266	21	17	1.305	21	20.5	1.17	21	12.4	1.205	22	19.3	82	9.3	8.47
GL50803_10358	A-type flavoprotein lateral transfer candidate	997.1	0.3092	1	11	16	66	1.231	0.231	1.24	0.24	0.00399038	0.0839853	1.244	47	20.4	1.199	47	10.5	1.25	47	15.4	1.406	47	18.4	1.169	47	11.5	1.145	47	12	414	46.6	6.9
GL50803_15546	hypothetical protein	23.33	0.0766	1	1	3	3	1.231	0.231	1.23733		0.137383	0.0721826	1.44	1		1.098	1		1.155	1		1.352	1		1.103	1		1.257	1		261	29.2	5.45
GL50803_16156	hypothetical protein	100.94	0.276	5	4	7	14	1.23067	0.230667	1.04267	0.0426667	0.478342	0.276828	0.848	5	8.8	1.173	5	3.3	1.671	5	6.7	0.989	5	18.2	1.087	5	2	1.052	5	6.3	192	21.1	6.34
GL50803_7396	hypothetical protein	44.96	0.087	1	1	1	1	1.23	0.23	0.915333	-0.0846667	0.178254	0.426409	1.301	1		1.382	1		1.007	1		0.891	1		1.085	1		0.77	1		115	13.2	7.88
GL50803_29078	hypothetical protein	40.17	0.1161	1	1	4	5	1.22867	0.228667	1.18133	0.181333	0.00264041	0.0259701	1.248	1		1.204	1		1.234	1		1.243	1		1.133	1		1.168	1		310	35.3	5.5
GL50803_114674	Hypothetical protein	72.9	0.0417	2	2	4	7	1.22767	0.227667	1.183	0.183	0.0413002	0.00193806	1.312	3	19	1.238	3	10.4	1.133	3	0.9	1.166	3	13.4	1.188	3	19.1	1.195	3	10.8	720	73	5.16
GL50803_112208	Variant-Specific Surface Protein 98.1 (VSP-98.1)	44.63	0.0336	1	1	2	3	1.221	0.221	1.29433	0.294333	0.218007	0.0222927	1.424	1		1.249	1		0.99	1		1.359	1		1.197	1		1.327	1		596	60.5	5.21
GL50803_3531	HZGJ	47.87	0.0399	1	1	2	8	1.22067	0.220667	1.351	0.351	0.332145	0.166001	1.538	1		1.181	1		0.943	1		1.686	1		1.3	1		1.067	1		376	41.1	6.68
GL50803_12941	hypothetical protein	38.58	0.0448	1	2	2	2	1.21867	0.218667	1.13667	0.136667	0.0023658	0.116125	1.196	2	16.5	1.235	2	5.7	1.225	2	0.2	1.039	2	4.6	1.15	2	6.8	1.221	2	9.4	268	29.3	5.36
GL50803_6430	14-3-3 protein	1513.61	0.4637	1	13	15	135	1.21867	0.218667	1.235	0.235	0.0181822	0.0121113	1.254	82	13.8	1.154	82	13.8	1.248	82	18.8	1.273	82	17	1.179	82	15.1	1.253	82	15.8	248	28.6	5.17
GL50803_15252	Ubiquitin-conjugating enzyme E2-17 kDa 3	155.47	0.2135	1	3	6	12	1.21867	0.218667	1.21133	0.211333	0.0200864	0.0786545	1.288	8	4.7	1.176	8	5.9	1.192	8	4.1	1.325	8	4.8	1.091	8	2.9	1.218	8	7.8	178	20.3	9
GL50803_17163	Peptidyl-prolyl cis-trans isomerase B precursor	728.16	0.5893	1	10	13	83	1.21833	0.218333	1.18033		0.0373325	0.0774524	1.29	50	10.5	1.13	50	19	1.235	50	16.6	1.295	50	17.3	1.106	50	9.8	1.14	50	16.6	168	18	8.27
GL50803_10708	hypothetical protein	161.83	0.1162	1	7	11	16	1.217	0.217	1.14833		0.0523667	0.151067	1.226	10	7.2	1.116	10	6.6	1.309	10	12.2	1.273	10	18.8	1.037	10	3	1.135	10	8.6	680	74.5	6.14
GL50803_101832	High cysteine protein	57.51	0.0392	1	2	2	2	1.21567	0.215667	1.405	0.405	0.308209	0.0103966	1.437	2	19.5	1.284	2	10.3	0.926	2	11.4	1.439	2	5.2	1.31	2	0.9	1.466	2	11.4	536	57	6.46
GL50803_113470	hypothetical protein	31.95	0.2037	4	1	3	6	1.215	0.215	1.15033	0.150333	0.0956086	0.0410324	1.372	2	1.2	1.156	2	1.8	1.117	2	4.9	1.218	2	2.2	1.112	2	2.7	1.121	2	7.5	108	11.6	8.43
GL50803_115830	Variant-Specific Surface Protein 1.1 (VSP-1.1)	44.75	0.0379	2	3	3	3	1.21467	0.214667	1.36233	0.362333	0.0799814	0.0474948	1.282	2	44.4	1.283	2	32.1	1.079	2	20.6	1.286	2	48.1	1.247	2	26.9	1.554	2	53.2	633	64.5	5.17
GL50803_10299	hypothetical protein	326.63	0.3272	1	5	9	17	1.21433	0.214333	1.11467		0.128258	0.308559	1.385	12	17.4	1.07	12	11.2	1.188	12	21.2	1.273	12	26.1	0.98	12	14.9	1.091	12	11.7	217	24.6	5.24
GL50803_3417	Preimplantation protein 3	108.41	0.214	1	3	6	7	1.213	0.213	1.181		0.0878929	0.0292961	1.143	4	4.9	1.133	4	4.6	1.363	4	16.1	1.23	4	4.4	1.116	4	1.3	1.197	4	8.5	229	26.8	7.11
GL50803_91056	Aspartate aminotransferase, cytoplasmic	188.04	0.1967	1	7	12	26	1.21233	0.212333	1.16933	0.169333	0.05198	0.18054	1.324	15	5.8	1.15	15	10.1	1.163	15	15.5	1.348	15	11.9	1.062	15	7.8	1.098	15	13.3	427	47.6	8.4
GL50803_4946	Peptide methionine sulfoxide reductase msrA	72.54	0.1208	1	2	3	4	1.21033	0.210333	1.205	0.205	0.0474003	0.0834582	1.313	2	11.7	1.178	2	18.7	1.14	2	22	1.33	2	19.5	1.094	2	5.8	1.191	2	27.1	207	22.7	5.4
GL50803_10836	hypothetical protein	33.22	0.1885	1	1	5	8	1.20933	0.209333	1.156	0.156	0.185679	0.202774	1.014	1		1.224	1		1.39	1		1.004	1		1.165	1		1.299	1		191	21.2	5.17
GL50803_15089	hypothetical protein	29.12	0.1009	1	1	3	3	1.206	0.206	1.14133	0.141333	0.0330286	0.0412692	1.124	1		1.252	1		1.242	1		1.095	1		1.202	1		1.127	1		228	25.5	5.19
GL50803_15418	hypothetical protein	34.96	0.0201	1	1	1	1	1.206	0.206	1.13533	0.135333	0.221697	0.0802909	0.978	1		1.282	1		1.358	1		1.051	1		1.177	1		1.178	1		498	55.6	5.94
GL50803_11043	Fructose-bisphosphate aldolase	1686.69	0.4087	2	14	19	132	1.20333	0.203333	1.168	0.168	0.0200567	0.0422266	1.247	97	21.4	1.142	98	17.9	1.221	97	24	1.239	96	21.6	1.107	97	11.4	1.158	97	12.4	323	35.2	6.67
GL50803_4587	hypothetical protein	72.14	0.0791	1	3	9	10	1.20333	0.203333	1.21467		0.310636	0.0714693	1.137	3	5.3	0.975	3	39.9	1.498	3	24.4	1.322	3	3.5	1.097	3	4.5	1.225	3	5.4	847	92.7	5.92
GL50803_10315	Qb-SNARE 5	38.55	0.0811	1	1	3	6	1.20333	0.203333	1.16733	0.167333	0.156608	0.0394092	1.039	3	4.8	1.198	3	7.6	1.373	3	0.3	1.227	3	1.4	1.101	3	0.7	1.174	3	3.6	222	25.1	4.98
GL50803_14759	6-phosphogluconate dehydrogenase, decarboxylating	145.23	0.0955	1	5	6	10	1.20267	0.202667	1.168		0.163949	0.148289	1.408	8	6.6	1.092	8	14	1.108	8	11.6	1.325	8	10.7	1.103	8	4.9	1.076	8	12	471	52.2	7.8
GL50803_2012	hypothetical protein	132.15	0.2286	1	4	4	11	1.20233	0.202333	1.20233		0.0504892	0.0330043	1.298	10	4.7	1.121	10	6.7	1.188	10	6.5	1.274	10	7.7	1.132	10	6.5	1.201	10	7	140	15.9	8.25
GL50803_14392	Metallo-beta-lactamase superfamily protein	86.35	0.0958	1	2	4	8	1.202	0.202	1.193	0.193	0.0074389	0.0463473	1.221	4	3.4	1.164	4	1.2	1.221	4	2.8	1.232	4	5.6	1.102	4	1	1.245	4	9.2	313	34.7	6.19
GL50803_39483	Ribosomal protein S29A	144.59	0.2409	1	4	4	11	1.20167	0.201667	1.45367	0.453667	0.339032	0.0845942	1.473	7	6.8	1.203	7	4.1	0.929	7	13.4	1.794	7	17.6	1.309	7	22.4	1.258	7	12.8	137	15.5	9.09
GL50803_114535	Kinase, NEK	152.99	0.0521	2	2	7	30	1.2	0.2	1.125	0.125	0.130634	0.0770909	1.05	2	30.9	1.207	2	19.1	1.343	2	25.1	1.059	2	16.5	1.123	2	15.6	1.193	2	23	1036	115.9	6.77
GL50803_103454	High cysteine membrane protein Group 1	45.33	0.0313	1	2	3	5	1.19933	0.199333	1.04933	0.0493333	0.00350906	0.261787	1.224	2	9.5	1.194	2	13	1.18	2	6	1.113	2	3.6	1.007	2	2.5	1.028	2	1.6	736	79.4	6.87
GL50803_13272	hypothetical protein	195.96	0.1989	1	6	11	35	1.199	0.199	1.21133		0.0822763	0.080451	1.325	15	12	1.1	15	3.6	1.172	15	16.1	1.349	15	14.1	1.168	15	10	1.117	15	6	367	40.4	6.33
GL50803_11380	hypothetical protein	337.5	0.0913	1	4	6	21	1.198	0.198	1.15433		0.10177	0.123623	1.332	15	11.1	1.078	15	13	1.184	15	9.8	1.272	15	13.3	1.054	15	10.5	1.137	15	13.5	493	52.1	8.03
GL50803_7413	hypothetical protein	34.89	0.06	1	1	1	5	1.198	0.198	1.05633	0.0563333	0.0428412	0.301528	1.245	1		1.241	1		1.108	1		0.98	1		1.072	1		1.117	1		150	17.1	6.79
GL50803_12223	Kinase, NAK	86.5	0.0685	1	3	6	26	1.19667	0.196667	1.12		0.100303	0.377066	1.147	3	3.4	1.101	3	5	1.342	3	18.3	1.336	3	9.6	1.002	3	1.3	1.022	3	4	642	69.6	7.77
GL50803_16779	Cathepsin B precursor	39.02	0.0738	1	1	3	6	1.19633	0.196333	1.58333	0.583333	0.386921	0.0431449	1.454	1		1.245	1		0.89	1		1.852	1		1.325	1		1.573	1		298	32.7	5.2
GL50803_8826	Glucokinase	991.09	0.2391	1	6	9	62	1.195	0.195	1.181		0.0768176	0.0955842	1.316	41	7.9	1.106	40	14.3	1.163	41	17.2	1.303	41	12.2	1.081	41	7.8	1.159	41	13.9	343	37.7	6.09
GL50803_21201	hypothetical protein	271.67	0.1481	1	4	4	9	1.195	0.195	1.19933		0.10425	0.110845	1.344	8	24.4	1.105	8	9	1.136	8	16.8	1.358	8	8.4	1.133	8	5	1.107	8	13.5	270	29.9	8.16
GL50803_12224	hypothetical protein	65.18	0.2	1	2	8	12	1.19233	0.192333	1.02433		0.596951	0.698817	1.67	2	93.5	1.1	2	11.6	0.807	2	15.9	1.084	2	29.8	1.061	2	23.8	0.928	2	1.2	300	35.1	9.23
GL50803_16751	hypothetical protein	42.54	0.0424	1	1	3	6	1.19167	0.191667	1.15633	0.156333	0.00227365	0.00665841	1.199	1		1.204	1		1.172	1		1.171	1		1.129	1		1.169	1		566	62.9	8.47
GL50803_24505	Hypothetical protein	23.01	0.0249	1	1	4	5	1.19167	0.191667	1.20767		0.272397	0.306644	1.091	1		1.025	1		1.459	1		1.153	1		0.97	1		1.5	1		1167	128.4	6.1
GL50803_115066	High cysteine membrane protein VSP-like	58.81	0.0171	1	2	2	2	1.191	0.191	1.04667	0.0466667	0.0571231	0.442213	1.14	2	32.1	1.296	2	4.5	1.137	2	7.4	1.006	2	16.3	1.144	2	0.7	0.99	2	1.5	1167	122.4	6.79
GL50803_37093	Variant-Specific Surface Protein 25 (VSP-25)	385.62	0.0533	2	3	3	14	1.19	0.19	1.161	0.161	0.28344	0.150077	1.42	12	34.2	1.184	12	13.5	0.966	11	28.3	1.295	12	28	1.039	12	19.5	1.149	11	21.9	638	65	5.87
GL50803_15535	Deoxyhypusine synthase, putative	178.54	0.1671	1	3	7	13	1.19	0.19	1.188	0.188	0.158017	0.0797766	1.357	7	10.6	1.17	7	3.7	1.043	7	3.4	1.28	7	10.8	1.076	7	6.7	1.208	7	19	389	43.8	6.01
GL50803_103709	hypothetical protein	639.36	0.2241	1	18	24	53	1.19	0.19	1.191	0.191	0.00554669	0.0619691	1.182	35	12.7	1.168	35	10.7	1.22	35	19.6	1.29	35	18.2	1.104	35	9.6	1.179	35	12.4	848	94.7	6.83
GL50803_15297	Ribokinase	701.07	0.3692	1	13	15	58	1.18667	0.186667	1.154		0.0629556	0.129614	1.275	44	12.8	1.093	44	7.8	1.192	44	11.5	1.271	44	9.2	1.047	44	10.3	1.144	44	10.6	344	36.6	6.77
GL50803_88888	hypothetical protein	31.21	0.0383	1	1	2	2	1.18533	0.185333	1.10467		0.494122	0.137354	0.871	1		1.119	1		1.566	1		1.105	1		1.027	1		1.182	1		392	45.2	10.14
GL50803_8348	hypothetical protein	36.26	0.1717	1	2	5	8	1.184	0.184	1.05933	0.0593333	0.354592	0.0153139	0.921	2	33.5	1.201	2	11.4	1.43	2	3.2	1.062	2	5.4	1.071	2	2.6	1.045	2	13.2	198	22.6	6.57
GL50803_2101	Cytidine deaminase	154.73	0.2761	1	3	6	17	1.18333	0.183333	1.141	0.141	0.0452408	0.0419964	1.265	9	10.6	1.17	9	13.2	1.115	9	16	1.205	9	3.7	1.113	9	20	1.105	9	15.3	134	14.4	5.94
GL50803_112893	hypothetical protein	88.56	0.1004	1	2	3	4	1.18333	0.183333	1.122	0.122	0.00174051	0.0374282	1.189	2	1.6	1.167	2	7.9	1.194	2	8.8	1.17	2	10	1.082	2	5.6	1.114	2	2.2	239	26.4	6.89
GL50803_13550	Rho GAP, putative	52.2	0.1323	1	3	3	3	1.18333	0.183333	1.01733	0.0173333	0.000313013	0.448256	1.19	3	3	1.178	3	7.7	1.182	3	34.7	1.021	3	31.7	1.047	3	9.3	0.984	3	5.1	189	21.7	6.8
GL50803_8626	hypothetical protein	23.43	0.1045	1	1	5	7	1.18267	0.182667	1.25		0.778838	0.320067	0.744	1		0.94	1		1.864	1		1.129	1		0.984	1		1.637	1		335	38.5	6.68
GL50803_6226	Glycogen phosphorylase	728.8	0.21	1	19	26	73	1.18067	0.180667	1.177		0.0613742	0.0641435	1.28	45	17.5	1.11	45	9.9	1.152	45	19.1	1.274	45	23.2	1.101	45	12.7	1.156	45	15.9	924	104.8	6.87
GL50803_113163	Variant-Specific Surface Protein 29 (VSP-29)	42.05	0.0206	1	1	2	2	1.18067	0.180667	1.50167	0.501667	0.351845	0.139257	0.907	1		1.279	1		1.356	1		1.802	1		1.07	1		1.633	1		632	64.4	5.35
GL50803_15419	hypothetical protein	76.23	0.0575	1	3	5	6	1.18033	0.180333	0.913333		0.0256991	0.148291	1.241	4	22.7	1.132	4	35.4	1.168	4	57.3	0.979	4	7.7	0.909	4	13	0.852	4	40.2	678	77.2	6.18
GL50803_16570	Ser/Thr protein phosphatase 2B catalytic subunit, alpha isoform	25.69	0.0277	1	1	3	3	1.17933	0.179333	1.137		0.351087	0.4039	1.128	1		0.952	1		1.458	1		1.248	1		0.9	1		1.263	1		865	96.6	6.25
GL50803_17561	ARF GAP	42.39	0.0701	1	1	3	3	1.179	0.179	1.15067	0.150667	0.0802805	0.0159396	1.284	1		1.169	1		1.084	1		1.168	1		1.174	1		1.11	1		314	35.4	8.65
GL50803_13427	Protein 21.1	31.49	0.0595	1	1	2	2	1.178	0.178	1.142		0.0673029	0.0229474	1.28	1		1.103	1		1.151	1		1.162	1		1.096	1		1.168	1		252	27.7	5.99
GL50803_10829	Glucosamine-6-phosphate deaminase	180.37	0.1635	1	4	6	12	1.17633	0.176333	1.12633		0.0666762	0.257608	1.18	8	9.6	1.086	8	9.1	1.263	8	7	1.275	8	6.8	0.992	8	17.3	1.112	8	16.8	263	28.7	5.97
GL50803_29327	hypothetical protein (VPS2)	340.24	0.355	1	5	9	21	1.176	0.176	1.157	0.157	0.0168467	0.0212573	1.224	13	16.7	1.165	13	10	1.139	13	22.9	1.207	13	18.8	1.127	13	7.5	1.137	13	9.2	200	22.8	8.68
GL50803_11186	RNA binding protein, putative	71.15	0.1429	1	4	6	11	1.17567	0.175667	1.20167	0.201667	0.076425	0.0661158	1.26	6	14.2	1.193	6	8.6	1.074	6	5	1.314	6	20.7	1.111	6	13.6	1.18	6	12.5	273	31.5	6.1
GL50803_22677	Nitroreductase Fd-NR2	45.54	0.0758	1	2	3	3	1.17267	0.172667	1.01467		0.237282	0.86803	1.339	2	12.6	0.982	2	12.5	1.197	2	12.5	1.084	2	6.7	0.899	2	8.6	1.061	2	15.1	264	28.5	7.56
GL50803_3593	Alcohol dehydrogenase lateral transfer candidate	702.25	0.2138	1	7	12	39	1.172	0.172	1.12567		0.0844026	0.0928177	1.28	27	11.8	1.084	27	15.1	1.152	27	9.5	1.196	27	8.5	1.048	27	7.3	1.133	27	13.7	407	44.8	6.42
GL50803_27747	Flavohemoprotein B5+B5R	41.79	0.1103	1	1	2	2	1.172	0.172	1.119		0.0759101	0.216294	1.281	1		1.108	1		1.127	1		0.987	1		1.181	1		1.189	1		136	15.3	6.87
GL50803_3822	Dipeptidyl-peptidase III	820.99	0.2233	1	1	19	56	1.17133	0.171333	1.311		0.370148	0.100012	1.472	2	23.8	0.983	2	5.9	1.059	2	3	1.487	2	15.4	1.096	2	10.3	1.35	2	16	694	77.8	6.04
GL50803_6633	Farnesyl diphosphate synthase	283.19	0.2211	1	8	11	27	1.171	0.171	1.129		0.0342884	0.0860027	1.222	18	6.5	1.105	18	12.5	1.186	18	11.4	1.212	18	11.1	1.068	18	6	1.107	18	6.3	407	46.2	5.72
GL50803_104866	GTL3 aka MD0260	106.57	0.1495	1	2	5	9	1.17	0.17	1.092	0.092	0.58809	0.208201	0.8	5	11.8	1.167	5	8.9	1.543	5	36.1	1.189	5	7.3	1.013	5	9.5	1.074	5	12	194	22.7	9.5
GL50803_13832	D-tyrosyl-tRNA deacylase	68.97	0.25	1	3	6	7	1.17	0.17	1.14967		0.10793	0.0970299	1.301	3	7.4	1.119	3	12.4	1.09	3	6.9	1.172	3	12.1	1.05	3	1.4	1.227	3	3.6	180	19.9	6.7
GL50803_15290	hypothetical protein	20.72	0.0577	1	2	4	5	1.16967	0.169667	1.15367	0.153667	0.169354	0.192214	1.034	1		1.15	1		1.325	1		1.323	1		1.065	1		1.073	1		433	49.8	6.68
GL50803_24068	UBC3	42.35	0.0469	1	1	1	1	1.169	0.169	1.18433		0.351944	0.149051	1.443	1		1.096	1		0.968	1		1.358	1		1.114	1		1.081	1		192	22.1	8.15
GL50803_4197	Phosphatidylinositol transfer protein alpha isoform	612.4	0.2841	1	11	12	40	1.169	0.169	1.12633	0.126333	0.0280662	0.123421	1.232	33	8.8	1.137	33	8.3	1.138	33	11	1.226	33	8.3	1.052	33	7.4	1.101	33	11.6	345	39.3	5.87
GL50803_14603	hypothetical protein	70.09	0.1114	1	2	4	4	1.16867	0.168667	1.10933	0.109333	0.0184254	0.0617333	1.218	2	7.8	1.153	2	0.4	1.135	2	3.1	1.169	2	9.7	1.087	2	4.1	1.072	2	4.7	332	37.4	8.38
GL50803_7287	Small glutamine-rich tetratricopeptide repeat-containing protein	232.42	0.1536	1	5	6	14	1.16833	0.168333	1.20433		0.161417	0.101868	1.32	9	12.9	1.04	9	20.4	1.145	9	9.2	1.322	9	21.8	1.066	9	10.2	1.225	9	15.9	293	31.6	5.43
GL50803_7843	hypothetical protein	319.38	0.2626	1	6	8	22	1.16767	0.167667	1.116		0.0185796	0.0580447	1.171	15	11	1.123	15	17.9	1.209	15	16.8	1.163	15	9.4	1.059	15	10.1	1.126	15	13.6	198	21.9	5.03
GL50803_6377	hypothetical protein	75.14	0.0791	1	3	8	12	1.166	0.166	1.181	0.181	0.0150932	0.104605	1.208	5	8	1.158	5	10.1	1.132	5	7.9	1.32	5	4.2	1.109	5	8.4	1.114	5	6.9	822	92.9	6.3
GL50803_100864	Vacuolar protein sorting 26, putative (VPS26)	147.5	0.1281	1	6	10	20	1.16467	0.164667	1.16467		0.0678672	0.0527693	1.263	8	12.3	1.116	8	8.9	1.115	8	13.4	1.23	8	11.2	1.087	8	7.7	1.177	8	12.6	531	57.3	5.6
GL50803_15106	Importin beta-3 subunit	627.17	0.1147	1	15	17	52	1.164	0.164	1.15		0.0195882	0.12288	1.195	45	12.2	1.115	44	7.8	1.182	44	12.9	1.263	45	10.5	1.052	44	6.7	1.135	45	8.2	1151	127.6	4.88
GL50803_137713	hypothetical protein	29.48	0.0143	1	1	2	2	1.16367	0.163667	1.04933	0.0493333	0.0965673	0.222358	1.273	1		1.146	1		1.072	1		1.092	1		0.996	1		1.06	1		1257	135.7	5.64
GL50803_114120	Kinase, NEK	45.34	0.0802	2	1	6	17	1.163	0.163	1.076		0.130502	0.373	1.303	1		1.109	1		1.077	1		1.2	1		1.055	1		0.973	1		586	64.3	5.25
GL50803_16707	Clusterin associated protein 1, putative	78.52	0.0882	2	4	5	59	1.16233	0.162333	1.17167	0.171667	0.024927	0.0557942	1.213	3	24.6	1.158	3	0.4	1.116	3	5.4	1.222	3	1.7	1.083	3	21.2	1.21	3	17.1	431	48.6	5.03
GL50803_3169	Cathepsin L precursor	25.62	0.0638	2	2	4	4	1.162	0.162	1.14333		0.0690367	0.0263174	1.243	2	19.6	1.078	2	24.1	1.165	2	6.8	1.185	2	19.8	1.098	2	5.3	1.147	2	6.9	564	62.4	8.05
GL50803_21942	NADP-specific glutamate dehydrogenase	2593.61	0.4811	1	19	27	206	1.16	0.16	1.137		0.112697	0.0878784	1.287	139	11.3	1.102	139	9.5	1.091	139	9.4	1.23	139	11.3	1.084	139	7.9	1.097	139	10.6	449	49.7	7.87
GL50803_6170	Coatomer delta subunit	51.54	0.0927	1	1	3	3	1.15933	0.159333	1.207	0.207	0.272277	0.180411	0.982	1		1.142	1		1.354	1		1.411	1		1.039	1		1.171	1		302	32.9	6.46
GL50803_9294	hypothetical protein	30.66	0.0422	1	1	3	3	1.15867	0.158667	1.06433		0.0946976	0.106735	1.27	1		1.122	1		1.084	1		1.088	1		1.087	1		1.018	1		332	37.4	8.03
GL50803_90872	Phosphoglycerate kinase	877.25	0.2567	1	10	13	54	1.15767	0.157667	1.14833		0.0882892	0.132922	1.266	40	13.5	1.111	40	12.9	1.096	40	12.6	1.272	40	17.7	1.057	40	8.8	1.116	40	11.4	409	43.6	7.31
GL50803_11521	Variant-Specific Surface Protein 126.1 (VSP-126.1)	759.09	0.086	1	3	7	38	1.15767	0.157667	1.1	0.1	0.357344	0.0647363	1.348	18	24.3	1.204	18	9.6	0.921	18	22.3	1.047	18	23	1.113	18	12.3	1.14	18	9.7	628	64.1	5.39
GL50803_102710	Ubiquitin carboxyl-terminal hydrolase 14	143.53	0.0713	1	4	7	7	1.15733	0.157333	1.17733	0.177333	0.141269	0.30877	1.277	4	16.6	1.158	4	16.7	1.037	4	8.7	1.448	4	38	1.074	4	4.8	1.01	4	5.3	813	91.7	5.41
GL50803_15522	hypothetical protein	65.5	0.0354	1	2	3	3	1.15733	0.157333	1.16233	0.162333	0.00807553	0.0970749	1.173	2	2.1	1.172	2	3	1.127	2	14.9	1.259	2	0.8	1.168	2	5.8	1.06	2	4.7	734	80.8	4.98
GL50803_22454	ARF GAP	39.5	0.2025	1	2	5	5	1.157	0.157	1.164	0.164	0.0511351	0.0071225	1.094	2	2.1	1.147	2	3.9	1.23	2	1.7	1.169	2	0.4	1.136	2	5.2	1.187	2	11	163	18.4	8.73
GL50803_4597	hypothetical protein	176.52	0.2387	1	7	11	14	1.15567	0.155667	1.163	0.163	0.123373	0.0832624	1.269	8	11.2	1.149	8	8.4	1.049	8	14.9	1.209	8	11.6	1.059	8	3.6	1.221	8	14.3	377	43.2	7.2
GL50803_17583	hypothetical protein	56.36	0.0558	1	2	2	8	1.15567	0.155667	1.14167		0.0822006	0.0909571	1.241	6	6.2	1.067	6	3.4	1.159	6	2.3	1.232	6	1.9	1.065	6	10.9	1.128	6	2.9	251	27.7	8.25
GL50803_7296	U2 small nuclear ribonucleoprotein A', putative	23.64	0.0432	1	1	1	1	1.15533	0.155333	1.05367	0.0536667	0.00676852	0.237002	1.183	1		1.143	1		1.14	1		1.027	1		1.119	1		1.015	1		185	20.8	8.47
GL50803_9827	Thioredoxin reductase	424.81	0.2166	1	6	12	30	1.15433	0.154333	1.18133		0.168807	0.194747	1.303	18	27.1	1.117	18	7.1	1.043	18	17.9	1.385	18	12.9	1.077	18	10	1.082	18	10.1	314	33.8	6.61
GL50803_14649	hypothetical protein	36.76	0.074	1	2	3	3	1.15433	0.154333	0.908667	-0.0913333	0.889412	0.553465	1.719	2	36.8	1.163	1		0.581	2	36.3	1.277	2	7.1	0.727	2	80.5	0.722	2	75.7	365	40.9	5.58
GL50803_93938	Triosephosphate isomerase, cytosolic	511.65	0.2724	1	7	9	30	1.154	0.154	1.19167		0.525747	0.00848026	1.502	21	14.8	1.08	21	17.2	0.88	21	45.4	1.217	21	34.1	1.204	21	13.3	1.154	21	17.8	257	27.9	7.46
GL50803_90710	hypothetical protein (VPS22)	114.06	0.2218	1	5	6	11	1.15333	0.153333	1.10333		0.116733	0.0389141	1.244	9	7.7	1.041	9	14.1	1.175	9	28.8	1.1	9	9	1.067	9	5.5	1.143	9	16.4	239	27.3	5.5
GL50803_17451	Deoxynucleoside kinase	126.84	0.1833	1	4	7	10	1.15233	0.152333	1.13033	0.130333	0.00211097	0.0807806	1.165	6	8.3	1.153	6	7.4	1.139	6	7.9	1.2	6	4.2	1.057	6	3.9	1.134	6	7.7	251	29.2	6.25
GL50803_14521	Peroxiredoxin 1	1301	0.4279	1	6	11	96	1.151	0.151	1.141		0.0978929	0.0909149	1.259	49	9.7	1.08	49	13	1.114	49	17.2	1.236	49	17.9	1.074	49	8.3	1.113	49	12.8	201	22.5	6.89
GL50803_8250	hypothetical protein	52.14	0.1392	1	1	3	7	1.151	0.151	1.175		0.0104854	0.149417	1.165	1		1.118	1		1.17	1		1.176	1		1.036	1		1.313	1		158	17.4	5.71
GL50803_40014	Protein 21.1	36.34	0.0633	1	2	11	14	1.151	0.151	1.16533		0.047184	0.141435	1.192	2	15	1.08	2	11.7	1.181	2	16.5	1.305	2	5.9	1.052	2	0.8	1.139	2	6	1075	119.4	6.1
GL50803_14481	hypothetical protein	90.39	0.3209	1	5	6	9	1.15067	0.150667	1.16833	0.168333	0.0958827	0.0628684	1.057	6	9	1.155	6	3.3	1.24	6	16.3	1.136	6	11.5	1.106	6	9.8	1.263	6	8.5	134	15.6	5.12
GL50803_1643	hypothetical protein	24.47	0.0518	1	1	3	5	1.15033	0.150333	1.09267		0.0742796	0.0566755	1.244	1		1.1	1		1.107	1		1.141	1		1.071	1		1.066	1		367	41.6	8.28
GL50803_33689	Dipeptidyl-peptidase III	928.96	0.2411	1	2	21	59	1.15	0.15	1.09233		0.0960356	0.175327	1.13	4	6.5	1.069	4	21.1	1.251	4	7.2	1.129	4	2.2	1.003	4	15.9	1.145	4	10.1	701	78.6	6.21
GL50803_12949	Proteasome subunit beta type 5 precursor	33.53	0.0646	1	1	2	2	1.14967	0.149667	1.12167		0.0502848	0.0617086	1.127	1		1.099	1		1.223	1		1.187	1		1.103	1		1.075	1		294	32.3	6.32
GL50803_2933	Programmed cell death protein-like protein	79.05	0.0778	1	1	2	6	1.14933	0.149333	1.07067		0.088396	0.0184566	1.072	4	11	1.131	4	5.9	1.245	4	5.4	1.056	4	5.8	1.066	4	9.7	1.09	4	4.2	180	19.9	6.11
GL50803_2562	Sec31 (Sec31)	124.37	0.0352	1	4	5	14	1.14933	0.149333	1.05733		0.216792	0.267829	1.303	7	21.3	1.005	7	11.4	1.14	7	4	1.092	7	22.9	0.983	7	13.4	1.097	7	4.5	1024	109.7	5.72
GL50803_3599	hypothetical protein	23.18	0.0281	1	1	1	1	1.14867	0.148667	1.03433	0.0343333	0.00354645	0.733127	1.144	1		1.167	1		1.135	1		1.121	1		1.092	1		0.89	1		391	43.3	5.25
GL50803_14318	hypothetical protein	27.42	0.0598	1	1	2	3	1.148	0.148	0.887333		0.175104	0.164806	1.19	1		1.007	1		1.247	1		0.934	1		0.789	1		0.939	1		251	28.2	9.26
GL50803_8903	Copine I	77.59	0.0866	1	1	3	7	1.14767	0.147667	1.132	0.132	0.30681	0.351031	0.946	2	2.9	1.201	2	3	1.296	2	19.4	1.341	2	9.7	1.086	2	2.2	0.969	2	7.3	254	29.1	5.43
GL50803_14636	Protein 21.1	27.57	0.025	1	1	3	3	1.14767	0.147667	1.165	0.165	0.0263231	0.0969228	1.098	1		1.16	1		1.185	1		1.285	1		1.113	1		1.097	1		839	93	6.62
GL50803_11566	hypothetical protein	72.18	0.0902	1	2	3	3	1.14733	0.147333	1.068	0.068	0.00707496	0.0340498	1.128	2	10.4	1.173	2	11.5	1.141	2	1.5	1.077	2	5.1	1.085	2	7.7	1.042	2	5.6	266	29.8	6.14
GL50803_9899	hypothetical protein	129.33	0.1439	1	7	11	24	1.147	0.147	1.154		0.13323	0.0627544	1.274	6	7.2	1.098	6	2.9	1.069	6	1.9	1.241	6	5	1.119	6	4.8	1.102	6	16	528	59	7.94
GL50803_14748	hypothetical protein	28.88	0.1875	1	1	4	4	1.14667	0.146667	1.384		0.105975	0.140779	1.199	1		1.04	1		1.201	1		1.548	1		1.05	1		1.554	1		160	17.3	9.8
GL50803_17157	Phosphatase subunit gene g4-1	20.3	0.0397	1	1	3	11	1.14633	0.146333	1.077		0.173657	0.253764	1.275	1		1.022	1		1.142	1		1.153	1		0.987	1		1.091	1		453	51.7	5.74
GL50803_15324	Nucleotide-binding protein 1	35.72	0.0484	1	1	2	2	1.14567	0.145667	1.22367		0.218067	0.0612684	1.299	1		1.131	1		1.007	1		1.303	1		1.102	1		1.266	1		372	40	5.55
GL50803_22850	Kinase, CMGC MAPK	463.18	0.25	1	9	11	37	1.14333	0.143333	1.12967		0.0332292	0.0601828	1.201	29	10.5	1.116	29	8.1	1.113	29	10.3	1.198	29	9.7	1.079	29	6.1	1.112	29	9	360	41.1	6.4
GL50803_137735	Kinase, NEK	33.19	0.054	4	2	2	2	1.14333	0.143333	1.02167	0.0216667	0.0415693	0.38778	1.081	2	1	1.165	2	17.6	1.184	2	28.3	1.06	2	7.9	0.994	2	2.4	1.011	2	5.4	278	30.7	7.88
GL50803_17083	hypothetical protein	23.93	0.0455	1	1	3	3	1.14333	0.143333	1.11933		0.453251	0.217367	1.418	1		1.098	1		0.914	1		1.239	1		1.002	1		1.117	1		550	58.6	9.6
GL50803_27310	Stress-induced-phosphoprotein 1	1069.63	0.3697	1	23	29	82	1.143	0.143	1.13233		0.0628478	0.0591458	1.222	59	14.9	1.089	59	13.6	1.118	59	10.1	1.201	59	11.5	1.08	59	9	1.116	59	8.4	587	65.3	5.59
GL50803_22543	hypothetical protein	280.78	0.0802	1	8	13	24	1.14267	0.142667	1.09367		0.0404063	0.163616	1.168	15	4.5	1.081	15	6.9	1.179	15	6.4	1.176	15	6.5	1.022	15	9.1	1.083	15	5.9	1310	146.6	5.05
GL50803_8253	hypothetical protein	25.89	0.0743	1	1	1	1	1.14167	0.141667	1.21667		0.342847	0.173392	1.371	1		1.068	1		0.986	1		1.418	1		1.037	1		1.195	1		148	16.8	9.95
GL50803_14787	Type II inositol-1,4,5-trisphosphate 5-phosphatase precursor	164.51	0.1505	1	6	14	21	1.13933	0.139333	1.092		0.251831	0.119596	1.313	10	12.5	1.008	10	3.9	1.097	10	12.8	1.165	10	7.5	1.049	10	4.9	1.062	10	9.4	711	80.5	6.23
GL50803_2509	hypothetical protein	33.85	0.102	1	2	2	2	1.13933	0.139333	1.13733	0.137333	0.0410181	0.0437968	1.087	2	4.2	1.137	2	4.4	1.194	2	8.6	1.077	2	1.5	1.154	2	1.3	1.181	2	17.7	147	16.4	4.61
GL50803_16930	hypothetical protein	70.21	0.0649	1	4	13	19	1.139	0.139	1.20267		0.0453646	0.0866158	1.173	6	8.7	1.075	6	6.4	1.169	6	7.5	1.327	6	12	1.089	6	8.9	1.192	6	13.3	1371	154.7	5.57
GL50803_15166	hypothetical protein	61.72	0.0733	1	2	2	3	1.139	0.139	1.14033		0.0908884	0.160482	1.129	3	11.2	1.062	3	1.3	1.226	3	1.6	1.21	3	13.7	1.011	3	5.9	1.2	3	3.9	232	24.9	6.9
GL50803_3570	Ribosomal protein S28	637.69	0.75	1	6	7	37	1.13867	0.138667	1.134	0.134	0.00197499	0.050793	1.142	33	11.3	1.148	33	5.7	1.126	33	9.4	1.193	33	12.8	1.131	33	5.8	1.078	33	9.1	64	7.3	10.71
GL50803_119706	Variant-Specific Surface Protein 168.2 (VSP-168.2)	133.93	0.055	3	4	5	9	1.13833	0.138333	1.04467	0.0446667	0.0583044	0.431876	1.161	7	9.3	1.187	7	6.2	1.067	7	3.1	1.043	7	21.2	0.968	7	3.1	1.123	7	12.5	673	69.8	5.21
GL50803_16322	Neurogenic locus Notch protein precursor	105.23	0.0456	1	2	3	10	1.13767	0.137667	1.15633	0.156333	0.365094	0.266651	1.256	6	9	1.239	6	2.5	0.918	6	15.9	1.351	6	33.4	0.991	6	9.1	1.127	6	10.5	592	63	4.44
GL50803_13055	Protein 21.1	33.69	0.0595	1	1	3	4	1.13767	0.137667	1.10133		0.132394	0.340322	1.226	1		1.03	1		1.157	1		1.23	1		0.956	1		1.118	1		370	40.1	5.47
GL50803_16916	hypothetical protein	135.7	0.0734	1	8	16	23	1.13733	0.137333	1.12833		0.0676949	0.00817919	1.212	8	33.1	1.125	7	7.5	1.075	7	3	1.133	8	27	1.105	7	15.6	1.147	8	20.4	1661	186.4	7.21
GL50803_15144	RNA polymerase II subunit Rpb8	26.55	0.0467	1	1	1	1	1.13733	0.137333	1.172		0.623692	0.114017	1.519	1		1.05	1		0.843	1		1.277	1		1.049	1		1.19	1		150	17.2	4.91
GL50803_137733	Kinase, NEK	76.17	0.101	1	2	4	9	1.137	0.137	1.13733	0.137333	0.00503703	0.0816482	1.155	4	10.9	1.137	4	2.1	1.119	4	6	1.22	4	1.9	1.124	4	4.9	1.068	4	1	297	32.8	5.87
GL50803_11683	Alpha-3 giardin	729.96	0.3176	1	9	12	47	1.13667	0.136667	1.12433		0.0354686	0.0673253	1.151	34	7.8	1.083	34	9.6	1.176	34	10.2	1.181	34	7.6	1.059	34	5.5	1.133	34	7.1	296	33.3	8.37
GL50803_20195	5-methylthioadenosine nucleosidase, S-adenosylhomocysteine nucleosidase	99.71	0.1321	1	3	4	8	1.13667	0.136667	1.066		0.020219	0.427352	1.176	6	4.1	1.104	6	10.5	1.13	6	19.8	1.197	6	6	0.981	6	2	1.02	6	2.7	265	28.9	6.15
GL50803_113522	Kinase, AGC MAST	48.44	0.0456	1	2	11	14	1.13667	0.136667	1.05367		0.0235416	0.207487	1.124	3	26.9	1.105	3	3.3	1.181	3	6.2	1.108	3	5.6	1.006	3	5	1.047	3	6.2	1514	169.2	6.49
GL50803_2198	Serine/threonine protein phosphatase 5	318.08	0.2183	1	8	15	32	1.13567	0.135667	1.09067		0.0572365	0.0928367	1.188	18	9.2	1.068	18	7.6	1.151	18	9.1	1.153	18	9.9	1.061	18	4.8	1.058	18	7.7	513	56.9	6.27
GL50803_114590	hypothetical protein	64.93	0.0435	1	1	1	3	1.13567	0.135667	1.135		0.156104	0.0466296	1.265	3	2	1.081	3	7.8	1.061	3	24.8	1.168	3	10.2	1.165	3	28.5	1.072	3	9	207	22.8	7.97
GL50803_17371	Dynein light chain	31.73	0.1048	1	1	2	3	1.13433	0.134333	1.15367	0.153667	0.0296884	0.0477932	1.164	2	20.2	1.154	2	5.1	1.085	2	15.1	1.213	2	17.6	1.086	2	13.9	1.162	2	13.8	124	14.4	7.78
GL50803_113970	hypothetical protein	40.71	0.0764	1	1	2	2	1.134	0.134	1.10067		0.977389	0.713072	1.885	1		0.593	1		0.924	1		2.313	1		0.282	1		0.707	1		275	30.9	6.58
GL50803_8944	hypothetical protein	90.26	0.2448	1	4	6	9	1.13367	0.133667	1.114		0.271848	0.178237	1.309	5	6.6	1	5	5.8	1.092	5	8.7	1.231	5	7.5	1.045	5	6.3	1.066	5	4.5	192	21.3	5.59
GL50803_137734	hypothetical protein	32.19	0.0317	1	1	4	10	1.13367	0.133667	1.09833	0.0983333	0.172425	0.043299	1.196	1		1.2	1		1.005	1		1.055	1		1.115	1		1.125	1		977	108.8	5.45
GL50803_2902	Piwi-protein, putative	85.93	0.0522	1	3	6	8	1.133	0.133	1.08667		0.0515725	0.146012	1.139	3	1.9	1.073	3	7.1	1.187	3	19.4	1.144	3	13.7	1.101	3	10.7	1.015	3	10.5	900	100.8	8.81
GL50803_16830	Spindle pole protein, putative	68.08	0.0466	1	2	5	12	1.132	0.132	1.07067		0.0995943	0.256714	1.068	2	11.6	1.102	2	4.5	1.226	2	9.2	1.048	2	12.7	1.005	2	2.6	1.159	2	8.6	945	105.2	6.4
GL50803_4577	hypothetical protein	48.58	0.0943	1	2	3	4	1.132	0.132	1.15		0.0589149	0.0651775	1.198	2	21.1	1.076	2	6.6	1.122	2	18.5	1.225	2	16.3	1.077	2	11.6	1.148	2	9.1	244	28.2	6.05
GL50803_6624	Kinase	33.45	0.0414	1	2	11	18	1.132	0.132	1.08733	0.0873333	0.145108	0.0674342	1.033	3	12	1.237	3	8.7	1.126	3	8.4	1.079	3	4.5	1.049	3	6.4	1.134	3	5.3	2199	245.3	6.67
GL50803_1979	hypothetical protein	82.83	0.0933	1	2	2	3	1.131	0.131	1.038		0.121176	0.338474	1.084	3	11	1.071	3	0.1	1.238	3	2.5	0.986	3	13.4	1.037	3	1.2	1.091	3	13.1	193	21	7.99
GL50803_3538	hypothetical protein	49.23	0.0951	1	2	4	6	1.131	0.131	1.153		0.149674	0.263172	1.072	1		1.068	1		1.253	1		1.351	1		1.103	1		1.005	1		284	30	6.7
GL50803_13727	Variant-Specific Surface Protein 183 (VSP-183)	149.91	0.0611	2	3	4	7	1.13	0.13	1.15233	0.152333	0.392769	0.0708131	1.337	4	11.6	1.118	4	4.1	0.935	4	9.7	1.243	4	11.6	1.092	4	7.3	1.122	4	10.3	540	54.8	6.23
GL50803_137746	hypothetical protein	90.11	0.1333	1	3	10	18	1.13	0.13	1.128		0.0882042	0.119214	1.211	5	15.3	1.118	5	2.4	1.061	5	13	1.231	5	2.5	1.067	5	17.8	1.086	5	7.1	555	61.9	6.47
GL50803_16167	Kinase, NEK	23.27	0.0531	1	1	3	3	1.13	0.13	0.729		NA	NA	1.13	1								0.729	1								546	59.8	6.57
GL50803_7522	Elongation initiation factor 5C	151.67	0.1902	1	8	9	12	1.12967	0.129667	1.08833		0.0450827	0.141497	1.118	11	4.6	1.084	11	7	1.187	11	12.4	1.166	11	8.2	1.055	11	13.5	1.044	11	4	410	46.9	5.2
GL50803_3977	G2/mitotic-specific cyclin B	166.5	0.1613	1	4	7	14	1.12967	0.129667	1.11067	0.110667	0.140391	0.175077	1.028	9	21.7	1.139	9	7.6	1.222	9	21.3	1.221	9	15.7	1.037	9	5.8	1.074	9	13	341	39.5	5.53
GL50803_17340	hypothetical protein	28.22	0.048	1	1	4	5	1.12867	0.128667	1.25833	0.258333	0.0971804	0.0233662	1.043	1		1.194	1		1.149	1		1.268	1		1.177	1		1.33	1		479	53.2	5.22
GL50803_28888	hypothetical protein	36.98	0.1421	1	1	4	6	1.128	0.128	1.05533	0.0553333	0.260792	0.0424607	0.977	2	11.5	1.148	2	1.9	1.259	2	4.6	1.072	2	4.5	1.032	2	4.1	1.062	2	5.6	190	20.9	7.87
GL50803_2970	Translation initiation factor 2 gamma subunit	55.34	0.1381	1	4	10	23	1.12667	0.126667	1.13067		0.477807	0.10063	1.41	4	41.4	1.008	4	30.5	0.962	4	22	1.215	4	26.3	1.052	4	24.1	1.125	4	14.7	478	52.3	8.6
GL50803_135885	hypothetical protein	95.84	0.3555	1	7	10	13	1.12633	0.126333	1.13633		0.140168	0.10039	1.239	9	5.1	1.066	9	8.7	1.074	9	12.8	1.236	9	7.1	1.095	9	9	1.078	9	8.7	211	24	6.68
GL50803_98861	Surface protein	48.04	0.0947	1	1	1	1	1.126	0.126	1.34067	0.340667	0.338391	0.045415	1	1		1.331	1		1.047	1		1.177	1		1.446	1		1.399	1		95	10.2	8.24
GL50803_13360	Protein 21.1	26.68	0.0926	1	1	5	7	1.126	0.126	1.01433		0.238626	0.40159	0.995	1		1.121	1		1.262	1		1.023	1		1.032	1		0.988	1		486	52.6	6.14
GL50803_4156	HIT family protein	114.37	0.1353	1	2	2	5	1.12533	0.125333	1.04767		0.235481	0.0993133	1.054	5	1.8	1.04	5	3.3	1.282	5	8	1.061	5	9.4	1.015	5	4.4	1.067	5	5.3	133	14.2	6.39
GL50803_113439	Variant-Specific Surface Protein 45 (VSP-45)	91.42	0.0399	1	1	4	6	1.12533	0.125333	1.134	0.134	0.72612	0.0626127	1.522	2	9.6	1.086	2	12.2	0.768	2	7.3	1.196	2	4.7	1.068	2	9.5	1.138	2	4.9	727	73.8	5.34
GL50803_7242	hypothetical protein	187.1	0.2065	1	6	7	18	1.12467	0.124667	1.059	0.059	0.144083	0.0963226	1.017	11	12.7	1.183	11	9.3	1.174	11	18.9	1.025	11	6.4	1.057	11	10.2	1.095	11	13.6	247	27.2	9.13
GL50803_7653	Kinase, NEK-like	105.82	0.0678	2	4	5	5	1.12433	0.124333	1.07733	0.0773333	0.00480009	0.0736449	1.128	3	17.9	1.138	3	17	1.107	3	6.1	1.123	3	6.3	1.048	3	7.8	1.061	3	0.5	634	70.5	8.29
GL50803_3281	Histone deacetylase	71.57	0.0878	1	3	5	5	1.12367	0.123667	0.886		0.278391	0.399471	1.266	3	24.8	0.976	3	22.7	1.129	3	0.4	0.675	3	47.2	1.017	3	14	0.966	3	46.2	467	52	5.29
GL50803_23004	hypothetical protein	132.58	0.3252	1	6	8	20	1.12333	0.123333	1.13667		0.021364	0.0264859	1.134	9	9.3	1.086	9	7.1	1.15	9	14.2	1.161	9	12.9	1.089	9	7.5	1.16	9	9	163	17.9	5.17
GL50803_13988	hypothetical protein	98.17	0.0465	3	2	6	7	1.12267	0.122667	1.099		0.203381	0.0541952	1.082	2	3	1.029	2	12.2	1.257	2	7.7	1.13	2	13.4	1.05	2	2.9	1.117	2	2.6	1010	114.9	6.54
GL50803_113023	hypothetical protein	30.63	0.0603	1	1	2	2	1.12267	0.122667	1.152		0.16251	0.116001	1.129	1		1.019	1		1.22	1		1.147	1		1.051	1		1.258	1		315	34.3	4.84
GL50803_4606	Methionyl-tRNA synthetase	42.54	0.034	1	1	1	2	1.12133	0.121333	1.11933		0.0258797	0.0314723	1.163	2	7.2	1.107	2	6.9	1.094	2	6.7	1.165	2	6	1.091	2	4.2	1.102	2	10.6	235	24.7	5.34
GL50803_16660	Intraflagellar transport particle protein IFT88	24.7	0.0328	2	2	4	6	1.12133	0.121333	1.08667		0.0052049	0.0109727	1.14	1		1.112	1		1.112	1		1.103	1		1.087	1		1.07	1		854	95.9	6.55
GL50803_112633	High cysteine membrane protein EGF-like	44.37	0.0284	3	1	6	10	1.121	0.121	1.17867		0.656022	0.235303	1.439	1		1.117	1		0.807	1		1.375	1		1.164	1		0.997	1		1693	179.8	6.28
GL50803_2661	Cyclin-dependent kinases regulatory subunit	59.72	0.2471	1	2	2	3	1.121	0.121	1.17767	0.177667	0.409442	0.0385381	1.299	3	1.6	1.144	3	5.2	0.92	3	13.7	1.247	3	3.1	1.173	3	0.5	1.113	3	2.1	85	10.4	6.25
GL50803_32312	Protein phosphatase 2C	117.25	0.1272	1	5	7	12	1.12033	0.120333	1.085		0.0429354	0.316085	1.175	8	23.3	1.097	8	19.1	1.089	8	10.2	1.216	8	25.7	1.026	8	13.4	1.013	8	9.3	511	56.7	6.87
GL50803_16860	hypothetical protein	27.04	0.0446	1	1	3	3	1.12033	0.120333	1.20567		0.379855	0.196853	0.943	1		1.113	1		1.305	1		1.097	1		1.08	1		1.44	1		606	69.1	6.96
GL50803_2340	hypothetical protein	62.43	0.1579	1	3	3	4	1.12	0.12	1.025	0.025	0.0472755	0.456144	1.158	4	15.7	1.137	4	16.7	1.065	4	12	0.986	4	18.7	1.012	4	7.8	1.077	4	7.6	152	17.1	10.08
GL50803_14278	hypothetical protein	54.38	0.0541	1	1	4	4	1.12	0.12	1.267	0.267	0.15143	0.0076456	1.134	1		1.206	1		1.02	1		1.317	1		1.257	1		1.227	1		666	74	5.11
GL50803_10311	Ornithine carbamoyltransferase	3542.04	0.4251	1	13	17	256	1.11967	0.119667	1.11133		0.241838	0.0878147	1.272	171	11.3	1.04	171	10.7	1.047	171	16.7	1.186	171	12.5	1.079	171	10.4	1.069	171	13.4	327	36.4	7.02
GL50803_13133	hypothetical protein	27.32	0.0989	1	1	7	14	1.11967	0.119667	1.136		0.0967694	0.192363	1.081	1		1.073	1		1.205	1		1.208	1		0.996	1		1.204	1		526	59.8	9.07
GL50803_23602	RTCB PROTEIN	274.85	0.1976	1	7	13	21	1.11933	0.119333	1.10567		0.0479914	0.0633238	1.088	11	14.5	1.093	11	9.3	1.177	11	17.4	1.157	11	13.7	1.056	11	7.3	1.104	11	18.7	582	64.8	6.54
GL50803_8044	Seven transmembrane protein 1	195.08	0.0818	1	3	5	21	1.11933	0.119333	1.06133	0.0613333	0.155885	0.177924	1.012	15	9.5	1.161	15	5.7	1.185	15	14.2	1.1	15	13.9	1.002	15	3.2	1.082	15	6.1	318	35.1	7.93
GL50803_17055	Spindle pole protein, putative	1082.73	0.3809	2	22	30	74	1.119	0.119	1.09933		0.0896502	0.110167	1.198	53	13.5	1.095	53	9.8	1.064	53	14	1.175	53	9.7	1.065	53	7.2	1.058	53	9.2	554	62.2	5.97
GL50803_17579	Inositol-3-phosphate synthase	393.98	0.1166	1	5	8	25	1.119	0.119	1.15367		0.0722212	0.0876997	1.191	19	10.8	1.083	19	7.9	1.083	19	5.2	1.259	19	7.6	1.104	19	3.7	1.098	19	8.2	549	59.9	6.09
GL50803_6687	Glyceraldehyde 3-phosphate dehydrogenase	1604.24	0.2649	1	11	12	249	1.11833	0.118333	1.15		0.115579	0.052107	1.203	109	16.8	1.108	109	9.1	1.044	109	14.1	1.227	109	13.3	1.111	109	8.8	1.112	109	9.8	336	36.3	7.18
GL50803_2834	putative GAP	59.82	0.0804	1	4	4	4	1.11833	0.118333	1.124		0.0435712	0.0405261	1.118	4	3.5	1.072	4	4.7	1.165	4	12.6	1.143	4	5.8	1.071	4	8.4	1.158	4	5.6	398	41.9	8.25
GL50803_26838	hypothetical protein	23.46	0.0294	1	1	2	2	1.11767	0.117667	1.12		0.193572	0.0174741	1.199	1		0.998	1		1.156	1		1.154	1		1.1	1		1.106	1		204	23.1	8.31
GL50803_16715	hypothetical protein	55.47	0.0358	1	2	4	8	1.11733	0.117333	1.05467		0.401559	0.277206	1.302	2	6	0.933	2	22.4	1.117	2	99.6	1.015	2	43.5	1.019	2	29	1.13	2	33.7	1090	121.8	6.95
GL50803_13269	hypothetical protein	172.71	0.2314	1	6	9	10	1.11667	0.116667	1.11633		0.123185	0.181239	1.209	7	5.7	1.05	7	5.4	1.091	7	8.5	1.219	7	4.4	1.014	7	3.8	1.116	7	8.5	350	39.5	6.71
GL50803_8682	Glucose-6-phosphate 1-dehydrogenase	258.16	0.1914	1	10	17	28	1.11667	0.116667	1.11867		0.151043	0.110108	1.224	16	16.6	1.076	16	8.8	1.05	16	16.2	1.21	16	5.1	1.072	16	9.7	1.074	16	7.6	742	83	7.47
GL50803_4043	Serologically defined colon cancer antigen 1	123.6	0.0931	1	6	12	14	1.11667	0.116667	1.04067		0.0523777	0.00717148	1.167	6	9.7	1.117	6	18.2	1.066	6	22.1	1.046	6	2.9	1.034	6	5.3	1.042	6	6.7	1063	118.8	6.96
GL50803_14614	Eukaryotic translation initiation factor 5A	754.52	0.3691	1	6	8	35	1.116	0.116	1.111		0.109331	0.184268	1.201	30	7.3	1.053	30	7.5	1.094	30	7.4	1.214	30	10.5	1.016	30	8.6	1.103	30	6.8	149	16.6	5.35
GL50803_10778	hypothetical protein	232.01	0.0956	1	8	13	24	1.115	0.115	1.118		0.039273	0.147802	1.131	13	10.8	1.067	13	10.7	1.147	13	6.8	1.129	13	8.6	1.022	13	18.5	1.203	13	10.6	1025	111.9	6.67
GL50803_10330	Tenascin precursor	42.97	0.0739	1	2	3	5	1.11467	0.114667	1.20933	0.209333	0.944218	0.146413	1.604	2	15.7	1.165	2	38	0.575	2	93.5	1.315	2	46.3	1.287	2	27.7	1.026	2	67.8	257	28.1	4.87
GL50803_15495	hypothetical protein	139.72	0.0918	1	6	13	17	1.11433	0.114333	1.09933		0.0596443	0.147669	1.158	8	7.2	1.056	8	7	1.129	8	10.6	1.169	8	10.4	1.018	8	7.8	1.111	8	10.2	871	98.4	5.45
GL50803_11495	Rab GDI	173.97	0.1571	1	5	11	20	1.114	0.114	1.09533		0.098394	0.142098	1.196	10	6.4	1.073	10	8.7	1.073	10	15.5	1.17	10	11.8	1.026	10	7	1.09	10	11.1	471	52.6	6.01
GL50803_10450	FKBP-type peptidyl-prolyl cis-trans isomerase	102.33	0.3853	1	4	5	11	1.114	0.114	1.091		0.158262	0.240808	1.171	7	9	1.01	7	7.2	1.161	7	5.7	1.198	7	15	1.006	7	4.6	1.069	7	8.3	109	11.8	9.23
GL50803_4789	hypothetical protein	29.56	0.0453	1	1	3	6	1.114	0.114	1.02333		0.0695995	0.556707	1.067	1		1.096	1		1.179	1		1.05	1		1.06	1		0.96	1		552	60.2	6.74
GL50803_17413	CDC19	246.4	0.0767	1	8	13	23	1.11333	0.113333	1.131		0.106397	0.176779	1.143	11	15.7	1.032	11	12.1	1.165	11	17.6	1.198	11	16	1.003	11	6.6	1.192	11	4.1	1317	147.7	6.92
GL50803_4259	hypothetical protein	282.58	0.159	1	4	5	12	1.112	0.112	1.03267	0.0326667	0.227427	0.70677	0.986	9	13.5	1.15	9	7.2	1.2	9	8.4	0.916	9	11.6	1.145	9	12.2	1.037	9	4.8	283	30.4	5.88
GL50803_7422	hypothetical protein	164.14	0.0836	2	3	7	21	1.11167	0.111667	1.01867		0.229124	0.748199	1.063	5	13.8	1.026	5	6	1.246	5	13.9	1.073	5	5.7	0.93	5	8.7	1.053	5	15.9	622	69.3	6.35
GL50803_6283	hypothetical protein	243.19	0.187	1	9	11	20	1.111	0.111	1.09633		0.0304953	0.386066	1.149	15	5.2	1.077	15	8.3	1.107	15	9.8	1.245	15	18.3	0.95	15	5.5	1.094	15	9.7	476	53.9	6.18
GL50803_95787	hypothetical protein	214.68	0.1228	1	11	21	33	1.111	0.111	1.08733		0.0584547	0.136184	1.17	11	12.2	1.075	11	6.1	1.088	11	14.9	1.159	11	7.7	1.033	11	6.8	1.07	11	5.6	1262	146.6	4.81
GL50803_3256	EH domain binding protein epsin 2 (EpsinR)	157.21	0.1827	1	6	10	19	1.11067	0.110667	1.10967		0.0249386	0.0306379	1.101	8	34.5	1.084	8	10.8	1.147	8	40.6	1.148	8	9.1	1.077	8	7.1	1.104	8	4.3	405	45.2	8.1
GL50803_101074	Variant-Specific Surface Protein 88 (VSP-88)	379.07	0.1529	1	6	15	36	1.11	0.11	1.103	0.103	0.733385	0.0544464	1.482	10	23.2	1.059	10	15.9	0.789	10	12.6	1.116	10	35.5	1.053	10	36.6	1.14	10	18	739	76.7	5.43
GL50803_114192	Kinase, NEK	163.28	0.0825	1	3	15	49	1.10967	0.109667	1.09533		0.00396636	0.0794197	1.124	3	29.5	1.105	3	24.9	1.1	3	38.2	1.12	3	18.8	1.037	3	7.1	1.129	3	9.3	1067	117	7.12
GL50803_5772	CDC72	219.06	0.1516	1	4	7	14	1.10967	0.109667	1.06833		0.156847	0.151193	1.181	11	7.3	1.013	11	8.5	1.135	11	21.1	1.12	11	12.7	1.014	11	7.2	1.071	11	20.1	409	47	6.98
GL50803_5892	Pelo protein	43	0.0895	1	2	5	5	1.10967	0.109667	1.08333		0.00392981	0.0123709	1.108	2	7.6	1.123	2	1.3	1.098	2	6.1	1.098	2	6.5	1.065	2	10.6	1.087	2	13.5	391	44	7.5
GL50803_10679	hypothetical protein	125.72	0.2286	1	3	3	4	1.10933	0.109333	1.06233		0.408337	0.376054	1.32	4	25.2	1.019	4	7	0.989	4	19.8	1.153	4	14.1	1.068	4	9.6	0.966	4	3.1	140	15.5	5.07
GL50803_11960	hypothetical protein	31.88	0.0157	1	1	1	1	1.10933	0.109333	1.34567		0.452586	0.0735176	1.343	1		0.989	1		0.996	1		1.469	1		1.132	1		1.436	1		509	57.3	5.22
GL50803_3994	Ubiquitin fusion degradation protein 1	118.64	0.1342	1	5	5	10	1.109	0.109	1.12667		0.387094	0.17821	1.308	7	6.6	1.03	7	14.3	0.989	7	18.6	1.243	7	14.2	1.021	7	10.1	1.116	7	11.6	313	35.2	8.21
GL50803_87261	hypothetical protein	57.63	0.0478	1	1	1	3	1.10833	0.108333	1.43267		0.702373	0.182754	1.501	2	16.4	0.939	2	80.5	0.885	2	16.6	1.162	2	57.3	1.936	2	85.1	1.2	2	34.8	230	23.1	4.55
GL50803_1935	Zinc finger domain protein	26.81	0.0751	1	1	4	5	1.10833	0.108333	1.157		0.164932	0.217864	1.214	1		1.064	1		1.047	1		1.13	1		1.013	1		1.328	1		466	53.4	6.2
GL50803_6700	Kinase, CMGC RCK	155.19	0.1889	1	4	9	10	1.108	0.108	1.12867		0.000644846	0.00495478	1.108	5	3.9	1.103	5	10.8	1.113	5	12.2	1.142	5	3.2	1.11	5	6.5	1.134	5	1.3	397	44.9	7.02
GL50803_3643	70 kDa peptidylprolyl isomerase, putative	596.65	0.3905	1	10	19	55	1.10767	0.107667	1.09		0.150904	0.228965	1.204	26	12.4	1.08	26	5.9	1.039	26	16.4	1.199	26	11.2	1.039	26	5.8	1.032	26	11.7	338	37.6	5.3
GL50803_14375	Asparaginyl-tRNA synthetase	546.02	0.2172	1	12	15	42	1.107	0.107	1.12233		0.103997	0.126437	1.049	31	16.2	1.09	31	7.6	1.182	31	15.8	1.222	31	15.4	1.091	31	6.3	1.054	31	6.1	548	62.4	6.54
GL50803_15823	1,4-alpha-glucan branching enzyme	225.36	0.1213	1	7	14	23	1.107	0.107	1.14567		0.0378692	0.139722	1.112	12	14.8	1.066	12	8.4	1.143	12	12.8	1.27	12	11.4	1.052	12	8.7	1.115	12	16.2	783	91.4	6.23
GL50803_8122	hypothetical protein	42.32	0.1327	1	1	2	3	1.10667	0.106667	1.02233	0.0223333	0.376734	0.734127	0.93	1		1.18	1		1.21	1		0.933	1		1.024	1		1.11	1		113	13.6	9.44
GL50803_14404	Phosphatase	395.57	0.2701	1	10	12	30	1.10633	0.106333	1.05867		0.150345	0.20173	1.204	20	10.3	1.049	20	8	1.066	20	9.9	1.122	20	9.8	1.036	20	7.4	1.018	20	10.8	385	42.2	6.61
GL50803_16568	Transcription factor, putative	181.95	0.0836	1	7	10	17	1.106	0.106	1.07367		0.188565	0.28478	1.217	11	9	1.033	11	2.8	1.068	11	9.2	1.174	11	9.5	1.001	11	8.2	1.046	11	8.5	945	105.1	6.42
GL50803_11246	hypothetical protein	147.2	0.171	1	4	5	8	1.106	0.106	1.08		0.021346	0.0127774	1.075	7	33.1	1.112	7	2.5	1.131	7	6.1	1.094	7	18.4	1.084	7	4.5	1.062	7	13.6	193	21.7	9
GL50803_2011	hypothetical protein	29.15	0.2017	1	1	3	4	1.10567	0.105667	1.074		0.218387	0.243711	0.994	1		1.124	1		1.199	1		1.016	1		1.04	1		1.166	1		119	13.3	9
GL50803_10324	Ribulose-phosphate 3-epimerase	35.28	0.0913	2	3	3	6	1.10533	0.105333	1.032		0.034433	0.611409	1.145	3	8.1	1.098	3	10	1.073	3	2.3	1.109	3	5.4	0.939	3	5.7	1.048	3	0.8	241	25.7	5.59
GL50803_3993	Polyadenylate-binding protein, putative	83.73	0.0664	1	2	5	6	1.10533	0.105333	1.088		0.561289	0.344104	0.882	3	2.2	1.083	3	4.1	1.351	3	4.4	1.065	3	1.5	0.977	3	8.7	1.222	3	8.4	663	73.3	8.32
GL50803_8929	Metal-dependent phosphoesterases, putative	42.03	0.1219	1	2	5	6	1.10533	0.105333	1.00433		0.132707	0.895257	1.193	3	1.8	1.045	3	5.8	1.078	3	2.8	1.027	3	0.4	0.955	3	12	1.031	3	2.2	320	36.2	6.73
GL50803_16574	hypothetical protein	39.36	0.0108	1	1	2	5	1.105	0.105	1.063		0.0130785	0.0576736	1.084	2	10.6	1.128	2	4.4	1.103	2	1.9	1.093	2	0.9	1.059	2	5.8	1.037	2	7.8	1113	125.5	6.25
GL50803_31691	hypothetical protein	24.07	0.0909	1	1	1	2	1.10467	0.104667	0.965667		0.107645	0.749955	1.16	1		1.123	1		1.031	1		1.059	1		1.17	1		0.668	1		77	8.2	11.3
GL50803_9008	Aldose reductase	62.57	0.1386	1	2	5	7	1.10433	0.104333	1.097		0.0336106	0.0491049	1.068	3	2.5	1.106	3	9.7	1.139	3	5.6	1.073	3	9.8	1.144	3	4.5	1.074	3	0.3	303	34.7	7.05
GL50803_10516	Leucine carboxyl methyltransferase	93.89	0.1016	1	3	5	7	1.10433	0.104333	1.12233		0.307952	0.0847694	1.262	4	13.7	1.013	4	5.1	1.038	4	6.1	1.198	4	1.7	1.061	4	6.3	1.108	4	5	364	41.4	5.16
GL50803_1902	hypothetical protein	51.07	0.0457	1	1	1	1	1.10433	0.104333	1.02033		0.43717	0.879601	1.311	1		1.045	1		0.957	1		1.155	1		1.03	1		0.876	1		219	24	6.54
GL50803_14213	hypothetical protein	213.36	0.2133	1	7	7	13	1.10367	0.103667	1.03533		0.192696	0.590006	1.164	11	14.4	0.997	11	20.8	1.15	11	10.1	1.12	11	13.4	0.941	11	14.7	1.045	11	17.1	300	33	6.57
GL50803_86600	Methionine aminopeptidase	257.23	0.1571	1	6	8	19	1.10333	0.103333	1.083		0.126284	0.278797	1.189	13	12.4	1.059	13	12.4	1.062	13	6.3	1.199	13	8.5	1.024	13	4.4	1.026	13	7.5	420	47.1	6.52
GL50803_16821	hypothetical protein	21.56	0.017	1	1	2	6	1.103	0.103	1.09133		0.0292265	0.137614	1.112	3	11.3	1.067	3	13	1.13	3	5	1.142	3	10.7	1.016	3	7.6	1.116	3	10.8	705	78	9.17
GL50803_14763	Exonuclease	26.84	0.019	1	1	2	6	1.10267	0.102667	1.06633		0.0211306	0.0207207	1.076	1		1.131	1		1.101	1		1.06	1		1.053	1		1.086	1		630	70.2	7.44
GL50803_16722	Xaa-Pro dipeptidase	75.88	0.04	1	2	2	3	1.10233	0.102333	1.1		0.142404	0.186706	1.16	2	11.1	1.016	2	9	1.131	2	7.2	1.199	2	2.4	1.021	2	6.3	1.08	2	5.9	450	50.4	6.16
GL50803_10231	TCP-1 chaperonin subunit zeta	704.87	0.2791	1	15	18	38	1.10133	0.101333	1.09833		0.123184	0.12406	1.184	28	12.7	1.062	28	7.1	1.058	28	16.2	1.17	28	10.8	1.033	28	11.2	1.092	28	7	559	60.9	5.77
GL50803_16044	hypothetical protein	135.13	0.2456	1	2	5	8	1.10133	0.101333	1.19767		0.665597	0.0785952	1.382	5	20.9	1.096	5	9.7	0.826	5	11.8	1.327	5	15.7	1.143	5	1.2	1.123	5	6.1	171	19.9	7.42
GL50803_13962	Hydroxymethylglutaryl-CoA synthase	69.81	0.0736	1	3	5	8	1.10133	0.101333	1.05567		0.230473	0.162328	1.085	4	11.7	1.005	4	21.5	1.214	4	10.1	1.108	4	28.2	1.024	4	5.6	1.035	4	0.8	489	53.7	6
GL50803_15376	hypothetical protein	139.94	0.0313	2	5	12	28	1.10133	0.101333	1.05833		0.0254806	0.463452	1.075	5	22.3	1.134	5	3.1	1.095	4	13.4	1.183	5	1.5	0.972	4	8	1.02	4	3.5	2911	322.6	6.7
GL50803_6448	hypothetical protein	43.87	0.0385	1	1	1	1	1.101	0.101	1.10867		0.245675	0.28522	1.221	1		1.078	1		1.004	1		1.256	1		1.073	1		0.997	1		234	26.7	8.05
GL50803_14846	hypothetical protein	47.04	0.0364	1	3	5	6	1.101	0.101	1.12833		0.430822	0.16999	1.051	3	6.8	0.956	3	4.8	1.296	3	24.2	1.104	3	1.8	1.032	3	8.3	1.249	3	46.5	1044	116.9	6.92
GL50803_8410	hypothetical protein	42.41	0.1152	2	1	4	6	1.101	0.101	1.08567		0.270295	0.162487	1.201	1		1.126	1		0.976	1		1.109	1		1.14	1		1.008	1		269	30.2	9.04
GL50803_11448	Phosphomannomutase-2	62.03	0.0531	1	3	4	5	1.10067	0.100667	1.09367	0.0936667	0.193898	0.172842	1.142	3	25.6	1.163	3	2.7	0.997	3	23.9	1.148	3	9.3	1.004	3	21.1	1.129	3	8.8	527	59	6.62
GL50803_7566	hypothetical protein	35.75	0.0641	1	2	2	3	1.10067	0.100667	1.07433		0.351897	0.0266074	1.269	2	3.9	0.996	2	1.5	1.037	2	5.1	1.095	2	4	1.077	2	13.3	1.051	2	4.3	281	31	10.2
GL50803_8423	hypothetical protein	233.67	0.5256	1	11	19	22	1.10033	0.100333	1.14067		0.0281687	0.0685511	1.136	12	14.4	1.077	12	9.9	1.088	12	14.1	1.192	12	7.7	1.061	12	8.9	1.169	12	11.5	293	33.7	9.38
GL50803_9573	hypothetical protein	34.8	0.0533	1	1	6	10	1.10033	0.100333	0.892333		0.932257	0.508633	0.874	1		0.724	1		1.703	1		1.246	1		0.764	1		0.667	1		769	87.3	5.71
GL50803_120293	hypothetical protein	24.79	0.055	1	1	1	1	1.1	0.1	1.06233		0.0194704	0.0556327	1.071	1		1.11	1		1.119	1		1.057	1		1.038	1		1.092	1		109	12.3	7.33
GL50803_11497	hypothetical protein	79.09	0.0767	1	3	10	21	1.09967	0.0996667	1.033		0.0128181	0.557449	1.113	3	20.5	1.076	3	6.3	1.11	3	15.1	1.004	3	24.9	0.972	3	15.5	1.123	3	3.6	939	102.5	5.05
GL50803_8427	Transcriptional repressor NOT4Hp, putative	69.19	0.0789	1	1	4	7	1.099	0.099	1.10567		0.0773	0.443947	1.158	2	12.2	1.084	2	6.3	1.055	2	12.6	1.226	2	15.8	1.187	2	0.8	0.904	2	49.5	342	39	8.21
GL50803_9824	Proteasome subunit beta type 9 precursor	136.59	0.276	1	4	7	11	1.09867	0.0986667	1.07433		0.0331739	0.0644623	1.123	6	1.3	1.112	6	5.2	1.061	6	5.7	1.115	6	4.7	1.048	6	6.7	1.06	6	5.7	221	24.1	7.24
GL50803_17396	hypothetical protein	49.54	0.0391	1	1	5	6	1.09867	0.0986667	1.03467		0.388369	0.772137	1.281	1		1.008	1		1.007	1		1.188	1		1.023	1		0.893	1		793	88	7.36
GL50803_7260	Aldose reductase	307.26	0.2524	1	8	10	30	1.09833	0.0983333	1.13567		0.00204305	0.0336068	1.107	19	26.4	1.091	19	20	1.097	19	25.7	1.174	19	14.1	1.084	19	10.6	1.149	19	19	313	35.4	6.79
GL50803_32908	hypothetical protein	36.36	0.0364	1	1	2	3	1.09833	0.0983333	1.005		0.304597	0.914348	1.068	1		0.99	1		1.237	1		1.265	1		1.013	1		0.737	1		440	48.6	5.3
GL50803_11992	TCP-1 chaperonin subunit epsilon	527.91	0.2098	1	11	15	33	1.098	0.098	1.04233		0.136585	0.147069	1.183	25	21.1	1.054	25	15.5	1.057	25	14.3	1.078	25	11.6	1.034	25	8.1	1.015	25	11.1	553	61.2	5.83
GL50803_96537	ATP-dependent RNA helicase	60.12	0.086	1	3	7	8	1.098	0.098	1.05		0.0773094	0.177413	1.144	4	8.2	1.108	4	9.6	1.042	4	6.7	1.099	4	3.4	1.017	4	6.2	1.034	4	2.2	616	68.9	9
GL50803_11696	hypothetical protein	22.34	0.0647	1	1	2	2	1.09767	0.0976667	1.04167		0.336274	0.174065	1.113	1		0.959	1		1.221	1		1.005	1		1.045	1		1.075	1		170	20.2	4.89
GL50803_8707	N-terminal acetyltransferase complex ARD1 subunit, putative	187.05	0.229	1	5	5	10	1.09733	0.0973333	1.036		0.13791	0.266958	1.175	9	10.1	1.031	9	9.2	1.086	9	51.8	1.077	9	22.6	0.995	9	16.2	1.036	9	17.9	214	24.3	5.33
GL50803_17255	hypothetical protein	769.3	0.1386	1	8	12	39	1.09633	0.0963333	1.04133		0.0688537	0.0647995	1.056	32	9	1.083	32	10.6	1.15	32	10.4	1.054	32	10.3	1.019	32	12.3	1.051	32	12.9	664	73.7	6.07
GL50803_29307	UTP-glucose-1-phosphate uridylyltransferase	430.85	0.1978	1	7	12	33	1.09633	0.0963333	1.092		0.0467914	0.137158	1.14	16	4.9	1.064	16	8.7	1.085	16	12.3	1.166	16	8	1.031	16	7.2	1.079	16	4.9	450	49.3	6.05
GL50803_14509	hypothetical protein	47.17	0.0621	1	2	7	9	1.096	0.096	1.05933		0.456338	0.208321	1.3	2	36.8	0.968	2	12.3	1.02	2	20.6	1.018	2	15.8	1.035	2	25.2	1.125	2	9.2	853	94	6.46
GL50803_10697	hypothetical protein	24.32	0.0202	1	1	1	1	1.09567	0.0956667	1.17933		0.00708616	0.00686842	1.109	1		1.098	1		1.08	1		1.204	1		1.149	1		1.185	1		347	37.9	8.9
GL50803_4820	hypothetical protein	83.69	0.236	1	1	4	7	1.09533	0.0953333	1.00667		0.0605896	0.923322	1.106	2	13.6	1.047	2	4.9	1.133	2	5.1	1.096	2	3.5	0.961	2	10.1	0.963	2	7.7	161	17.9	5.83
GL50803_112885	Adenine phosphoribosyltransferase	167.05	0.3167	1	5	9	17	1.095	0.095	1.055		0.0203067	0.203404	1.123	10	4.4	1.087	10	4	1.075	10	4.3	1.097	10	5.3	0.998	10	2.9	1.07	10	8.1	180	19.4	7.37
GL50803_13809	hypothetical protein	42.02	0.1021	1	2	5	5	1.095	0.095	1.08767	0.0876667	0.159725	0.117894	1.029	2	30.4	1.181	2	11	1.075	2	3.3	1.15	2	30.5	1.081	2	8	1.032	2	2.4	333	37.3	6.38
GL50803_137754	hypothetical protein	92.49	0.0832	2	5	10	16	1.09433	0.0943333	1.03967		0.112651	0.66787	1.133	7	11.3	1.024	7	6.6	1.126	7	19.9	1.157	7	9.1	0.913	7	15.4	1.049	7	8.1	950	107.8	5.38
GL50803_8799	hypothetical protein	99.33	0.2268	1	5	10	12	1.094	0.094	1.09367		0.101062	0.0657287	1.137	6	8.4	1.116	6	4.4	1.029	6	11.2	1.146	6	3.8	1.06	6	3.6	1.075	6	4	313	35.9	5.06
GL50803_11700	hypothetical protein	92.46	0.0829	1	4	6	7	1.094	0.094	1.079		0.20936	0.246277	1.201	5	7.2	1.046	5	13.6	1.035	5	11.8	1.173	5	7.3	1.06	5	2.6	1.004	5	2.2	567	62.7	5.58
GL50803_11354	hypothetical protein	232.33	0.1673	2	6	6	13	1.09367	0.0936667	1.156		0.193914	0.0961281	1.182	10	10.7	1.01	10	21.2	1.089	10	22.7	1.258	10	41.9	1.067	10	14.3	1.143	10	19.1	281	30.1	5.48
GL50803_21498	Serine/threonine protein phosphatase 5	71.3	0.0933	1	2	4	7	1.09367	0.0936667	1.043		0.00161183	0.317941	1.099	2	34.8	1.096	2	22	1.086	2	31.5	1.109	2	2.5	1.011	2	6.1	1.009	2	27.3	386	42.8	6.28
GL50803_16934	Tetratricopeptide repeat protein	120.17	0.0545	1	5	10	20	1.09333	0.0933333	1.07367		0.00888163	0.275937	1.109	9	19.1	1.094	9	5.7	1.077	9	8.2	1.175	9	8.8	1.031	9	9	1.015	9	13.2	1375	155.1	6.84
GL50803_11649	Alpha-8 giardin	51.73	0.0611	1	2	2	2	1.093	0.093	1.05967		0.230693	0.376708	1.014	2	8.3	1.063	2	9.4	1.202	2	20.5	0.999	2	0.3	1.014	2	8.2	1.166	2	20.3	311	35.7	7.71
GL50803_9376	Sec23 (Sec23)	242.34	0.0894	1	6	10	15	1.09267	0.0926667	1.083		0.0763108	0.167264	1.139	8	11.2	1.042	8	8.4	1.097	8	8.1	1.144	8	7.1	1.009	8	9.8	1.096	8	6.1	861	95.1	5.55
GL50803_7876	hypothetical protein	28.12	0.0574	1	1	1	1	1.09233	0.0923333	1.046		0.059685	0.29773	1.135	1		1.092	1		1.05	1		0.985	1		1.097	1		1.056	1		122	14.2	4.78
GL50803_1894	U3 small nucleolar RNA-associated protein 11, putative	28.06	0.0396	1	1	1	1	1.09233	0.0923333	1.164		0.352016	0.268882	1.193	1		1.135	1		0.949	1		1.372	1		1.128	1		0.992	1		227	26	9.89
GL50803_86593	hypothetical protein	29.78	0.0261	1	3	11	23	1.092	0.092	0.997667		0.107997	0.860814	1.061	2	18	1.054	2	0.2	1.161	2	7.7	0.994	2	6	0.978	2	3.2	1.021	2	5.8	3147	352.3	6.65
GL50803_16504	hypothetical protein	473.31	0.1941	1	14	21	38	1.09167	0.0916667	1.071		0.0305857	0.274646	1.088	26	14.4	1.064	26	11.4	1.123	26	11.3	1.163	26	7.6	0.999	26	6.3	1.051	26	12.1	886	97.3	6.9
GL50803_17550	Transducin/WD-40 repeat protein family	53.16	0.0582	1	1	2	4	1.09167	0.0916667	1.13733		0.363477	0.157628	1.251	3	5.2	1.006	3	8.4	1.018	3	1.7	1.246	3	9.5	1.024	3	18.7	1.142	3	1.6	378	41	4.98
GL50803_9778	Tem-1-like protein	47	0.0918	1	2	2	2	1.09167	0.0916667	1.114	0.114	0.179129	0.0899538	1.115	2	6.5	1.156	2	20.9	1.004	2	21.9	1.046	2	5.9	1.178	2	0.5	1.118	2	4.2	196	22.4	7.33
GL50803_15490	hypothetical protein	30.34	0.1227	1	2	3	3	1.09167	0.0916667	1.08067		0.194521	0.338622	1.148	2	15.9	0.997	2	0	1.13	2	7.7	0.972	2	23.2	1.076	2	8.6	1.194	2	16.4	220	25.9	9.79
GL50803_4149	hypothetical protein	191.53	0.1409	1	7	8	12	1.09133	0.0913333	1.09867		0.094977	0.276683	1.155	8	8.8	1.06	8	10	1.059	8	10.8	1.223	8	8.7	0.991	8	10.2	1.082	8	4.1	440	49.5	5.72
GL50803_6752	hypothetical protein	287.28	0.073	1	1	1	8	1.091	0.091	1.09133		0.0480634	0.0856046	1.122	8	3.8	1.05	8	1.4	1.101	8	4.9	1.123	8	2.5	1.033	8	3.3	1.118	8	3	137	15.1	7.43
GL50803_87202	Protein F54C1.5	164.88	0.1381	1	8	11	11	1.09067	0.0906667	1.07133		0.105035	0.0332525	1.07	8	15.1	1.046	8	10.1	1.156	8	12.6	1.099	8	7.7	1.059	8	5.2	1.056	8	5.9	688	76.6	5.26
GL50803_22112	U6 snRNA-associated Sm-like protein LSm3, putative	24.43	0.0635	1	1	1	2	1.09067	0.0906667	0.979667		0.630191	0.705222	0.848	1		1.117	1		1.307	1		1.023	1		0.878	1		1.038	1		126	14.1	5.2
GL50803_90434	hypothetical protein	266.89	0.0878	1	8	17	29	1.08967	0.0896667	1.10367		0.0200497	0.032367	1.102	12	11.9	1.063	12	9.5	1.104	12	6.7	1.144	12	8	1.082	12	8.1	1.085	12	6.3	1424	159.5	7.03
GL50803_95908	hypothetical protein	42.82	0.03	2	1	16	29	1.08967	0.0896667	1.122		0.0264813	0.0102912	1.114	1		1.094	1		1.061	1		1.117	1		1.102	1		1.147	1		3836	423.3	6.98
GL50803_16069	Phosphoacetylglucosamine mutase	58.4	0.0626	1	2	4	4	1.089	0.089	1.11567		0.462321	0.041408	1.163	2	5.6	0.91	2	6.5	1.194	2	12.3	1.119	2	18.4	1.07	2	9.6	1.158	2	13.5	511	56.5	6.73
GL50803_10969	Nucleotide-binding protein 1	275.53	0.1681	1	6	6	17	1.08867	0.0886667	1.06533		0.0340504	0.00983205	1.123	14	9.6	1.078	15	8.6	1.065	15	11.3	1.078	14	10.5	1.055	15	8	1.063	15	10.1	339	36.7	6.43
GL50803_14972	hypothetical protein	183.05	0.0518	1	6	7	12	1.08833	0.0883333	1.123		0.236437	0.0317393	0.99	10	5.1	1.104	10	6.6	1.171	10	2.8	1.168	10	5.3	1.114	10	8.9	1.087	10	9.7	1081	120.2	6.93
GL50803_14497	20S proteasome alpha subunit 3	138.85	0.2213	1	4	7	11	1.08767	0.0876667	1.09767		0.0715288	0.0883468	1.038	8	15.6	1.103	8	6.7	1.122	8	10.8	1.069	8	13.1	1.061	8	2.8	1.163	8	5.3	244	26.7	5.91
GL50803_8616	hypothetical protein	31.72	0.1284	1	1	2	2	1.08767	0.0876667	1.058		0.527184	0.109487	1.264	1		1.098	1		0.901	1		1.04	1		1.033	1		1.101	1		148	16.8	5.22
GL50803_16406	Chaperone protein DnaJ subfamily C	96.57	0.1523	1	3	9	17	1.08733	0.0873333	1.00067		0.466211	0.974327	1.28	4	6.4	0.998	4	5.2	0.984	4	3.8	1.1	4	10.7	0.938	4	10.5	0.964	4	10.8	486	55.8	8.66
GL50803_9363	hypothetical protein	22.54	0.0292	1	1	6	10	1.08733	0.0873333	1.102	0.102	0.314212	0.0152185	0.961	1		1.16	1		1.141	1		1.104	1		1.124	1		1.078	1		1710	190.9	6.58
GL50803_114497	hypothetical protein	70.31	0.0179	1	2	2	2	1.08667	0.0866667	1.04433		0.277189	0.14459	0.974	2	13.1	1.123	2	7.1	1.163	2	17	1.022	2	7.8	1.083	2	1.6	1.028	2	1.9	1062	115.7	8.34
GL50803_6184	Branched-chain amino acid aminotransferase lateral transfer candidate	855.1	0.2394	1	10	10	57	1.086	0.086	1.12467		0.0184516	0.159973	1.09	45	16.4	1.063	45	8.9	1.105	45	18	1.229	45	14.1	1.025	45	11.6	1.12	45	13.9	355	39	6.55
GL50803_17400	hypothetical protein	407.32	0.3025	1	9	11	24	1.086	0.086	1.07467		0.183778	0.131632	1.021	18	16.8	1.066	18	15.5	1.171	18	17.2	1.129	18	15.8	1.022	18	11.9	1.073	18	12.5	314	35.4	7.88
GL50803_10666	Histone acetyltransferase GCN5	21.6	0.0637	1	1	4	4	1.086	0.086	1.10833		0.113581	0.146375	1.13	1		1.105	1		1.023	1		1.182	1		1.124	1		1.019	1		408	46.7	6.61
GL50803_17626	hypothetical protein	58.98	0.152	1	1	4	5	1.08567	0.0856667	1.17367		0.0152182	0.0732858	1.089	1		1.103	1		1.065	1		1.072	1		1.204	1		1.245	1		204	23.9	7.59
GL50803_14961	Vacuolar ATP synthase subunit H	583.98	0.266	1	16	18	45	1.08567	0.0856667	1.11367		0.110935	0.0853358	1.037	35	11.5	1.073	35	8.6	1.147	35	17	1.189	35	14.3	1.075	35	10.3	1.077	35	8.6	530	59.4	6.6
GL50803_7662	RNase L inhibitor	247.87	0.1617	1	7	13	19	1.08533	0.0853333	1.07867		0.0919409	0.124375	1.143	11	2.3	1.063	11	5.8	1.05	11	7.3	1.136	11	10.3	1.027	11	8	1.073	11	3	674	75	8.13
GL50803_112978	Chromodomain helicase-DNA-binding protein, putative	79.21	0.042	1	5	14	15	1.08533	0.0853333	1.03		0.267035	0.113469	0.979	5	3.1	1.112	5	18.6	1.165	5	9.3	1.044	5	10.9	1.038	5	2.9	1.008	5	5.3	2645	300.3	5.66
GL50803_19364	hypothetical protein	33.98	0.1271	1	1	2	2	1.08533	0.0853333	1.088		0.211756	0.065204	1.159	1		1.1	1		0.997	1		1.118	1		1.04	1		1.106	1		118	12.9	4.84
GL50803_90402	Adenylate kinase	63.84	0.1	1	2	2	3	1.08533	0.0853333	1.07067		0.0132082	0.0413907	1.105	3	4.5	1.07	3	1.2	1.081	3	5.7	1.098	3	5.9	1.045	3	2.7	1.069	3	0.8	190	21.3	7.36
GL50803_16817	Transglutaminase/protease, putative	209.68	0.1247	1	5	6	10	1.085	0.085	1.083		0.0931966	0.186202	1.046	8	19	1.067	8	20.9	1.142	8	20.9	1.161	8	15.3	1.075	8	8.2	1.013	8	14.6	457	52.4	6.28
GL50803_10034	hypothetical protein	84.77	0.0315	1	3	7	9	1.085	0.085	1.05833		0.130552	0.159146	1.122	3	6.4	1.016	3	26.7	1.117	3	76.5	1.023	3	20.5	1.04	3	20.7	1.112	3	20.9	2066	229.7	6.21
GL50803_18058	hypothetical protein	34.06	0.069	2	1	1	3	1.085	0.085	1.05967		0.417167	0.166494	1.252	2	1.1	0.989	2	3.1	1.014	2	3	1.107	2	4.6	1.009	2	5.2	1.063	2	0.9	116	12.9	6.01
GL50803_6022	Ribosomal protein S20	255.03	0.3651	1	3	6	15	1.08467	0.0846667	1.03		0.323351	0.187744	1.216	11	30.5	1.002	11	6.4	1.036	11	17.8	1.027	11	22	1.005	11	8.8	1.058	11	7.8	126	14	8.91
GL50803_6436	Guanine phosphoribosyltransferase	217.28	0.2	1	3	6	15	1.08467	0.0846667	1.05933		0.162483	0.200952	1.134	11	17.4	1.007	11	11.1	1.113	11	6	1.112	11	7.2	1.002	11	4.2	1.064	11	6.7	230	26.3	7.2
GL50803_11436	Molybdopterin biosynthesis MoeB protein	115.8	0.178	1	2	7	13	1.08467	0.0846667	1.05467		0.21003	0.223524	1.181	6	16.2	1.033	6	1.3	1.04	6	10.4	1.107	6	9.4	0.998	6	12.4	1.059	6	8.5	264	29.2	7.9
GL50803_16572	N-terminal acetyltransferase complex ARD1 subunit, putative	50.94	0.264	1	3	6	7	1.08467	0.0846667	1.01067		0.433844	0.903288	1.258	3	13.3	0.989	3	13.4	1.007	3	17	0.908	3	10.6	1.028	3	10.7	1.096	3	21.6	178	20.7	8.53
GL50803_14270	Dynein light chain	156.6	0.1528	1	2	2	5	1.08433	0.0843333	1.058		0.0426972	0.306284	1.065	5	5.6	1.122	5	6	1.066	5	15.5	1.033	5	1.9	0.999	5	2.9	1.142	5	5.7	144	16.2	7.91
GL50803_12830	hypothetical protein	134.95	0.0706	1	2	2	4	1.084	0.084	0.847333	-0.152667	0.923884	0.303035	0.638	4	11.4	1.195	4	1.9	1.419	4	17.1	0.639	4	7.9	0.948	4	0.5	0.955	4	4.9	269	28	8.18
GL50803_11044	Mob1-like protein	44.24	0.0948	1	2	4	9	1.084	0.084	1.044		0.088824	0.164564	1.038	4	10.2	1.08	4	3.2	1.134	4	7.1	1.075	4	2.7	1.005	4	4	1.052	4	4.8	211	24.5	5.47
GL50803_16376	ATP-dependent RNA helicase p47, putative	397.36	0.2384	1	15	15	38	1.084	0.084	1.07067		0.0790903	0.118152	1.04	25	10.1	1.082	25	15.4	1.13	25	11.6	1.111	25	10.7	1.019	25	8.3	1.082	25	7.4	516	56.9	8
GL50803_13943	Eukaryotic translation initiation factor 2 alpha subunit	111.76	0.1377	1	4	5	9	1.084	0.084	1.06233		0.0175827	0.334568	1.092	6	9.4	1.061	6	5	1.099	6	13.4	1.148	6	7.6	1.061	6	7.2	0.978	6	14	334	38.1	6.25
GL50803_4653	Serpin 1	66.99	0.1026	1	5	6	10	1.084	0.084	1.068		0.387323	0.049195	1.183	7	20.4	0.942	7	15.2	1.127	7	34.3	1.073	7	26.5	1.038	7	8	1.093	7	11.3	351	38.8	6.43
GL50803_16484	hypothetical protein	43.02	0.0468	2	4	10	10	1.08367	0.0836667	1.10833		0.276636	0.0799608	1.054	3	0.8	1.002	3	12.7	1.195	3	20.3	1.15	3	3.8	1.042	3	14.6	1.133	3	1.8	1603	178.2	5.6
GL50803_14172	Kinase, CMGC RCK	28.22	0.0298	1	1	1	1	1.08367	0.0836667	0.993667		0.393766	0.877275	1.236	1		0.981	1		1.034	1		0.974	1		1.092	1		0.915	1		302	33.7	7.02
GL50803_17069	Kinase, NEK	113.32	0.1663	1	5	12	17	1.08333	0.0833333	1.07633		0.0659119	0.179138	1.129	7	7.5	1.051	7	3.8	1.07	7	5.8	1.103	7	5.8	1.002	7	4.3	1.124	7	11.1	523	58.7	7.14
GL50803_6731	Kinase, NEK	22.6	0.0361	1	1	2	4	1.08333	0.0833333	1.00433		0.694088	0.903573	1.307	1		1.121	1		0.822	1		0.98	1		1.058	1		0.975	1		637	70.4	7.36
GL50803_16717	hypothetical protein	600.28	0.3321	2	9	11	28	1.083	0.083	1.087		0.277395	0.0771843	1.082	24	8.9	0.986	24	23.2	1.181	24	9	1.14	24	9.6	1.053	24	10.8	1.068	24	8.4	262	28.6	7.02
GL50803_14104	hypothetical protein	118.61	0.09	1	2	9	17	1.083	0.083	1.113		0.313243	0.215102	0.965	5	7	1.119	5	3.7	1.165	5	9.4	1.177	5	14.4	1.174	5	11.1	0.988	5	12	767	85.4	8.16
GL50803_10429	Wos2 protein	290.05	0.1892	1	2	5	16	1.08267	0.0826667	1.06667		0.113386	0.432313	1.143	7	10.4	1.036	7	6.2	1.069	7	2.7	1.202	7	8.9	1.012	7	17.3	0.986	7	7.7	185	20.8	4.53
GL50803_112519	hypothetical protein	233.25	0.2228	4	4	5	12	1.08267	0.0826667	1.10033		0.238308	0.191445	1.002	8	9	1.07	8	13.2	1.176	9	16.4	1.094	8	6.8	1.012	9	2.2	1.195	8	11.6	184	20.2	7.05
GL50803_15392	Replication factor C, subunit 1	48.58	0.0449	1	2	6	6	1.08233	0.0823333	1.03633		0.0821297	0.29369	1.129	2	15.2	1.039	2	8.4	1.079	2	7.1	0.989	2	9.6	1.077	2	1.6	1.043	2	7.3	890	97.5	7.11
GL50803_16567	Protein phosphatase PP2A regulatory subunit A	437.6	0.2782	1	17	24	33	1.08133	0.0813333	1.07433		0.188723	0.134866	1.032	19	17.8	1.045	19	11	1.167	19	13.2	1.109	19	9.5	1.013	19	12.8	1.101	19	12.7	665	74.7	7.27
GL50803_14494	hypothetical protein	56.92	0.0543	1	1	1	1	1.08133	0.0813333	1.089		0.460606	0.150157	1.251	1		1.035	1		0.958	1		1.166	1		1.072	1		1.029	1		184	20.3	9.6
GL50803_17411	TCP-1 chaperonin subunit gamma	721.2	0.2624	1	15	19	43	1.081	0.081	1.10433		0.055032	0.0785424	1.078	34	9.9	1.047	34	8.3	1.118	34	12.6	1.17	34	12.3	1.07	34	6.6	1.073	34	9.2	564	61.5	6.7
GL50803_14608	Rho GAP, putative	30.59	0.0583	1	2	4	5	1.081	0.081	1.006		0.811313	0.973188	0.811	2	5.8	0.974	2	8.2	1.458	2	1.8	1.061	2	0.8	0.887	2	3.8	1.07	2	14.7	618	69.3	5.24
GL50803_24111	Phosphorylated CTD interacting factor PCIF1	25.53	0.0417	1	1	3	3	1.081	0.081	1.07867		0.0199944	0.196497	1.093	1		1.093	1		1.057	1		1.151	1		1.006	1		1.079	1		599	69.1	6.84
GL50803_16522	hypothetical protein	85.52	0.2667	1	2	4	9	1.08067	0.0806667	1.09		0.202415	0.0344925	1.007	4	5.2	1.076	4	9.9	1.159	4	10.4	1.126	4	5.2	1.072	4	5.2	1.072	4	9.2	150	16.7	6.55
GL50803_33629	hypothetical protein	44.2	0.0987	1	3	6	6	1.08033	0.0803333	1.076		0.0616056	0.252701	1.124	3	1	1.058	3	9.5	1.059	3	11.3	1.157	3	4.4	0.991	3	6.8	1.08	3	8.6	375	40.9	4.82
GL50803_112258	Sec7 family protein	187.63	0.0747	1	13	23	37	1.08	0.08	1.012		0.02807	0.397475	1.052	16	25.6	1.097	16	9.9	1.091	16	18.7	1.034	16	30.8	1.005	16	11.6	0.997	16	15.4	2222	248.6	6.89
GL50803_33663	hypothetical protein	83.7	0.0703	1	4	10	11	1.08	0.08	1.04533		0.314291	0.422528	0.97	4	8.5	1.098	4	6.1	1.172	4	8.3	1.117	4	4.9	0.965	4	2	1.054	4	5.9	1038	116.6	6.47
GL50803_101397	Protein 21.1	58.2	0.0462	1	1	2	2	1.08	0.08	1.003		0.243424	0.992752	1.171	1		1.069	1		1	1		1.086	1		0.914	1		1.009	1		346	37.3	6.51
GL50803_17568	Protein 21.1	393	0.2426	1	13	18	47	1.07933	0.0793333	1.06933		0.0860579	0.135	1.058	23	21.1	1.049	23	8.3	1.131	23	17.1	1.117	23	17.5	1.017	23	7.6	1.074	23	14.9	540	59.8	7.05
GL50803_24807	Protein 21.1	30.57	0.0597	1	1	3	4	1.07933	0.0793333	1.11867		0.381057	0.0802616	1.217	1		1.042	1		0.979	1		1.155	1		1.156	1		1.045	1		402	44.5	7.23
GL50803_16547	IFT complex A	236.23	0.0813	1	8	17	26	1.07933	0.0793333	1.07267		0.132225	0.0987443	1.136	12	11.2	1.022	12	6.5	1.08	12	7.4	1.124	12	4	1.047	12	6.8	1.047	12	7.3	1709	187.9	6.62
GL50803_137747	hypothetical protein	50.71	0.0276	1	1	3	3	1.07933	0.0793333	1.03167		0.265219	0.211305	1.15	1		1.108	1		0.98	1		1.025	1		1.065	1		1.005	1		1087	113.6	6.38
GL50803_10858	MYG1 protein	100.23	0.1801	1	5	8	12	1.079	0.079	1.03933		0.316436	0.155173	1.198	6	7.2	1.04	6	11	0.999	6	11.3	1.073	6	16.2	1.033	6	11.2	1.012	6	5.9	361	40.8	5.77
GL50803_17091	Exosome complex exonuclease, putative	35.2	0.0538	1	1	2	3	1.079	0.079	1.102		0.238323	0.0583351	1.175	1		1.047	1		1.015	1		1.114	1		1.141	1		1.051	1		279	29	7.23
GL50803_1875	hypothetical protein	50.07	0.2113	1	2	5	8	1.07833	0.0783333	1.07033		0.210731	0.246426	0.996	4	9.2	1.097	4	12.6	1.142	4	15.1	1.098	4	4	1.127	4	6.3	0.986	4	37.3	142	16	5.63
GL50803_17294	Degreening related gene dee76 protein	101.67	0.1807	1	6	8	12	1.078	0.078	1.08033		0.118467	0.0541116	1.138	8	14.4	1.059	8	6.8	1.037	8	13.3	1.121	8	16.4	1.059	8	9	1.061	8	5.6	332	37.5	6.46
GL50803_15428	IFT complex B	244.03	0.1265	1	8	11	18	1.077	0.077	1.106		0.0386586	0.194947	1.045	12	14.7	1.094	12	10.8	1.092	12	10.8	1.213	12	14.1	1.087	12	6.7	1.018	12	15.6	672	75.5	7.05
GL50803_102170	hypothetical protein	47.55	0.0556	1	1	2	7	1.07667	0.0766667	1.075		0.0264112	0.180481	1.085	3	2.7	1.094	3	7	1.051	3	3.4	1.133	3	3.3	1.087	3	5.1	1.005	3	3.3	252	28.3	7.46
GL50803_13864	Heat shock protein HSP 90-alpha	875.88	0.3889	1	14	22	76	1.07667	0.0766667	1.06533		0.0261414	0.194864	1.103	39	27.1	1.063	39	14.5	1.064	39	27.4	1.13	39	22	1.055	39	15.3	1.011	39	13.9	324	37	5.14
GL50803_9365	Kinase, NEK	30.29	0.0074	1	1	1	1	1.076	0.076	1.062		0.626041	0.184377	0.863	1		1.124	1		1.241	1		1.028	1		1.126	1		1.032	1		946	106.4	5.68
GL50803_21803	hypothetical protein	76.84	0.1136	1	2	7	10	1.076	0.076	1.032		0.300996	0.545826	1.187	3	14.5	1.035	3	11.5	1.006	3	22.6	1.115	3	3	1.011	3	5.2	0.97	3	1.6	546	61.8	5.62
GL50803_7375	Protein 21.1	119.59	0.1096	1	5	11	13	1.07567	0.0756667	1.03333		0.173891	0.15098	1.146	7	14.3	1.018	7	7.3	1.063	7	6.1	1.046	7	17.4	1.004	7	5.4	1.05	7	7.3	794	86.8	6.28
GL50803_15514	Kinase, STE STE20	235.14	0.1366	1	7	9	15	1.07533	0.0753333	1.08367		0.359728	0.0779604	1.185	11	7.8	1.074	11	7.2	0.967	11	5.6	1.134	11	9.6	1.069	11	7.3	1.048	11	3.7	527	58	5.44
GL50803_15190	DNA topoisomerase III	39.52	0.0442	1	1	5	6	1.07533	0.0753333	1.09233		0.00350222	0.0334196	1.076	1		1.067	1		1.083	1		1.087	1		1.064	1		1.126	1		973	107	8.32
GL50803_8429	Minor histocompatibility antigen H13	25.69	0.0421	1	1	3	4	1.07533	0.0753333	1.09233		0.404494	0.224716	0.951	1		1.084	1		1.191	1		1.005	1		1.08	1		1.192	1		404	44.8	5.36
GL50803_4532	hypothetical protein	20.15	0.0061	1	1	1	1	1.07533	0.0753333	1.03167		0.258376	0.822493	1.048	1		1.007	1		1.171	1		1.156	1		0.857	1		1.082	1		1155	126.9	7.34
GL50803_16867	AAA family ATPase	1650.84	0.3149	1	24	33	108	1.07467	0.0746667	1.07767		0.22666	0.123598	1.164	76	16.9	1.03	76	13.3	1.03	76	17.2	1.139	76	13.2	1.058	76	8	1.036	76	11.7	870	96.3	5.6
GL50803_16430	hypothetical protein	15.68	0.0123	1	1	4	4	1.07433	0.0743333	1.15167		0.101338	0.292652	1.032	1		1.123	1		1.068	1		0.949	1		1.22	1		1.286	1		2612	290.1	6.38
GL50803_16006	hypothetical protein	29.9	0.1149	1	1	5	7	1.074	0.074	1.04033		0.329382	0.615482	1.191	1		1.004	1		1.027	1		1.169	1		0.99	1		0.962	1		322	36.3	8.21
GL50803_113553	Kinase, NEK	376.62	0.2892	4	15	26	49	1.074	0.074	1.09433		0.12848	0.109184	1.047	26	11.3	1.04	26	7.9	1.135	26	20.3	1.079	26	12.4	1.042	26	14.8	1.162	26	13.3	650	71.5	8.7
GL50803_112341	hypothetical protein	40.09	0.0361	1	1	1	1	1.07367	0.0736667	0.947		0.45143	0.246513	0.927	1		1.134	1		1.16	1		0.917	1		0.911	1		1.013	1		249	25.9	7.59
GL50803_112210	hypothetical protein	35.44	0.2636	1	2	4	6	1.07367	0.0736667	1.09667		0.160402	0.075819	1.032	2	9.2	1.046	2	3.5	1.143	2	19.3	1.064	2	16.2	1.07	2	8.1	1.156	2	0.6	110	13.1	9.7
GL50803_33862	Ribosomal protein S12	349.17	0.32	1	4	6	19	1.07333	0.0733333	1.15867		0.0364693	0.0568183	1.046	13	29	1.077	13	17.1	1.097	13	23.1	1.216	13	36.2	1.078	13	15	1.182	13	13.3	125	14.3	8.18
GL50803_2483	Kinase, NEK	210.39	0.1532	1	5	10	18	1.07333	0.0733333	1.06367		0.0804819	0.0749809	1.113	8	15.2	1.034	8	13.2	1.073	8	24.5	1.101	8	17	1.038	8	13.8	1.052	8	12.3	509	57.2	6.3
GL50803_115239	Translation initiation factor IF-2, putative	237.24	0.1663	2	11	19	24	1.07333	0.0733333	1.076		0.270525	0.0900801	1.169	12	6.9	1.003	12	7.9	1.048	12	10.8	1.127	12	11.1	1.05	12	13.3	1.051	12	14.9	926	103.5	6.74
GL50803_16521	Alpha-snap	179.97	0.1267	1	3	5	11	1.07333	0.0733333	1.08167		0.74191	0.759779	1.303	7	72.1	1.104	7	19.1	0.813	6	31.3	0.962	7	14.4	1.426	7	22.6	0.857	7	5.7	292	32.4	5.05
GL50803_11327	hypothetical protein	32.46	0.0342	1	1	2	3	1.07333	0.0733333	1.068		0.168725	0.144111	1.13	1		1.081	1		1.009	1		1.104	1		1.09	1		1.01	1		439	49.6	8.37
GL50803_2285	hypothetical protein	62.51	0.0324	1	3	3	3	1.073	0.073	1.02233		0.161078	0.419001	1.094	3	8.2	1.007	3	13.5	1.118	3	6.6	1.044	3	5.2	0.979	3	5.5	1.044	3	6	618	68.7	6.86
GL50803_87056	hypothetical protein	57.06	0.0315	1	2	9	13	1.073	0.073	1.04367		0.27596	0.205646	0.98	2	3.8	1.095	2	16.5	1.144	2	19.7	1.056	2	1.7	0.998	2	2.6	1.077	2	14.5	2096	231.7	6.49
GL50803_14460	Ubiquitin carboxyl-terminal hydrolase 4	318.58	0.1343	1	12	14	21	1.07267	0.0726667	1.07567		0.128709	0.314685	1.119	16	9	1.018	16	9.5	1.081	16	7.1	1.153	16	6.9	0.968	16	8.1	1.106	16	7.5	819	93	5.97
GL50803_8704	hypothetical protein	48.53	0.0783	1	2	4	6	1.07233	0.0723333	0.99		0.485973	0.794266	0.967	2	24	1.013	2	13.1	1.237	2	3.3	0.991	2	17.2	0.923	2	7.4	1.056	2	2.7	345	38.1	8.38
GL50803_8713	hypothetical protein	36.61	0.0243	1	1	3	4	1.07233	0.0723333	0.992		0.308894	0.872458	1.146	2	11.1	0.971	2	3.7	1.1	2	6.7	1.064	2	6.5	0.855	2	4	1.057	2	7	865	97.5	8.76
GL50803_16969	RAN binding protein 1	195.2	0.3494	1	5	9	14	1.07233	0.0723333	1.17267		0.373856	0.0399627	1.195	8	13.4	1.041	8	18.4	0.981	8	37.7	1.25	8	48.6	1.128	8	13.6	1.14	8	31	166	18.7	5.54
GL50803_16348	Mechanosensory abnormality MEC-17-like protein	55.78	0.0994	2	1	4	8	1.072	0.072	1.071		0.172668	0.0439393	1.012	1		1.07	1		1.134	1		1.099	1		1.07	1		1.044	1		362	40.6	8.85
GL50803_2098	ATP-dependent RNA helicase p54, putative	320.62	0.2023	1	7	10	19	1.07167	0.0716667	1.02133		0.133792	0.666718	1.056	13	8.2	1.029	13	9.7	1.13	13	9	1.082	13	6.1	0.947	13	6.6	1.035	13	5.4	430	48.4	8.18
GL50803_38394	Protein 21.1	63.57	0.063	1	2	6	12	1.07167	0.0716667	1.041		0.0722712	0.0720757	1.052	2	10.3	1.049	2	0.4	1.114	2	2.9	1.048	2	1.6	1.057	2	5.3	1.018	2	0.2	651	70.7	7.02
GL50803_94478	ABC-type transport system ATP-binding chain, putative	22.49	0.0202	2	1	6	6	1.07167	0.0716667	1.027		0.559831	0.849466	0.924	1		1.039	1		1.252	1		0.856	1		1.085	1		1.14	1		1979	216.4	7.01
GL50803_8512	Spindle pole protein, putative	26.98	0.0174	1	1	1	1	1.07133	0.0713333	0.954333		0.419706	0.256173	1.002	1		0.999	1		1.213	1		0.949	1		0.907	1		1.007	1		518	59.1	5.66
GL50803_10161	hypothetical protein	77.38	0.0317	1	2	4	6	1.07067	0.0706667	1.065		0.0912413	0.166129	1.085	4	5.6	1.025	4	1	1.102	4	9	1.094	4	1.4	1.004	4	3.2	1.097	4	3.4	853	91.9	5.54
GL50803_5613	hypothetical protein	38.03	0.0814	1	1	3	5	1.07033	0.0703333	1.288		0.677523	0.109531	1.295	1		1.043	1		0.873	1		1.524	1		1.187	1		1.153	1		258	29	7.87
GL50803_14086	hypothetical protein	37.74	0.0346	1	1	1	1	1.07033	0.0703333	1.196	0.196	0.675274	0.168706	0.842	1		1.206	1		1.163	1		1.012	1		1.256	1		1.32	1		260	28.9	6.71
GL50803_16235	Kinase, CAMK CAMKL	416.16	0.3127	1	14	18	39	1.07	0.07	1.05133		0.114391	0.0654747	1.019	27	13.7	1.084	27	14	1.107	27	13.9	1.079	27	15.7	1.043	27	10.6	1.032	27	16.7	403	46.1	9.1
GL50803_137680	Cathepsin L-like protease	67.03	0.0561	2	2	4	5	1.07	0.07	0.996667		0.00171804	0.917734	1.064	2	17.1	1.073	2	4.2	1.073	2	7.8	0.946	2	4.3	1.119	2	4	0.925	2	2.1	517	58	7.87
GL50803_24321	Kinase, NEK	251.46	0.2292	1	7	9	29	1.06933	0.0693333	1.07267		0.0965703	0.0510413	1.108	16	9.5	1.026	16	13.8	1.074	16	9.5	1.108	16	11.3	1.052	16	10.3	1.058	16	6.3	288	33.3	5.19
GL50803_89285	hypothetical protein	72.62	0.0484	1	2	2	4	1.06933	0.0693333	1.06467	0.0646667	0.592017	0.193869	0.881	3	1.4	1.175	3	9.2	1.152	3	7.2	1.074	3	3.7	1.002	3	3.5	1.118	3	6.4	413	45.5	9.23
GL50803_2876	UBC2, putative	40.35	0.0581	1	1	1	1	1.06933	0.0693333	1.29533		0.821777	0.160903	1.429	1		0.913	1		0.866	1		1.552	1		1.05	1		1.284	1		172	19.7	7.21
GL50803_13452	Regulator of nonsense transcripts 1-like protein	102.39	0.0752	1	3	13	18	1.06933	0.0693333	1.074		0.541203	0.285644	1.245	6	4.6	1.018	6	3.2	0.945	6	9.4	1.179	6	2.7	1.018	6	6.4	1.025	6	6	1304	147.4	6.05
GL50803_8860	Kinase, NEK	31.77	0.0085	1	1	1	1	1.069	0.069	0.963333		0.111014	0.288302	1.02	1		1.081	1		1.106	1		1.014	1		0.929	1		0.947	1		825	90.5	6.6
GL50803_16658	hypothetical protein	34.7	0.0683	1	1	4	5	1.06867	0.0686667	1.07433		0.0200444	0.0858843	1.05	1		1.071	1		1.085	1		1.12	1		1.038	1		1.065	1		542	62.4	5
GL50803_137718	hypothetical protein	51.15	0.0594	1	2	4	4	1.06867	0.0686667	1.035		0.186168	0.5894	1.038	2	11.7	1.028	2	1.1	1.14	2	1.4	1.141	2	5.2	0.983	2	3.1	0.981	2	1.9	690	77.9	6.3
GL50803_10825	Coiled-coil protein	46.79	0.0486	1	3	5	11	1.068	0.068	1.04367		0.442837	0.122209	1.151	3	10.7	1.118	3	3.1	0.935	3	8.4	1.072	3	14.6	1.013	3	5.4	1.046	3	0.9	740	84.2	5.25
GL50803_17063	Pyruvate-flavodoxin oxidoreductase	2032.39	0.2377	1	27	34	115	1.06733	0.0673333	0.984333		0.0894647	0.439913	1.112	82	12.7	1.048	82	12.9	1.042	82	16.5	0.98	82	21.2	1.015	82	7.7	0.958	82	11.1	1199	131.7	6.86
GL50803_8189	Ubiquitin carboxyl-terminal hydrolase 14	215.44	0.1634	1	8	9	17	1.06733	0.0673333	1.00433		0.122026	0.755699	1.022	13	5.7	1.114	13	8.9	1.066	13	5.1	1.028	13	3.2	0.994	13	6.4	0.991	13	5.9	459	50.5	4.92
GL50803_8064	PDI5 - Protein disulfide isomerase	212.03	0.3806	1	3	7	28	1.06733	0.0673333	1.10033	0.100333	0.203611	0.0125421	1.015	8	13.6	1.139	8	11.9	1.048	8	7.6	1.12	8	13.1	1.102	8	9.8	1.079	8	4.4	134	14.6	8.43
GL50803_114246	GTP-binding protein, putative	305.88	0.2562	1	8	12	32	1.067	0.067	1.06267		0.285783	0.0941627	1.158	17	8.4	1.043	17	10.1	1	17	3.4	1.095	17	10	1.07	17	6.6	1.023	17	7.1	406	45.4	7.43
GL50803_9848	Dynein light chain	162.61	0.3708	1	3	6	52	1.067	0.067	1.058		0.06855	0.0261133	1.03	20	13.8	1.092	20	8.1	1.079	20	12	1.053	20	4.1	1.044	20	5.6	1.077	20	7.1	89	10.4	7.5
GL50803_9865	hypothetical protein	114.05	0.0529	1	6	7	10	1.067	0.067	1.071		0.024795	0.101591	1.059	8	7	1.053	8	5	1.089	8	11.4	1.107	8	6.5	1.023	8	2	1.083	8	2.1	1135	126.6	6.23
GL50803_14364	Kinase, CAMK CAMKL	112.35	0.0938	1	3	8	13	1.067	0.067	1.02833		0.230492	0.475346	0.995	5	12.2	1.075	5	12.8	1.131	5	16.5	1.087	5	7.3	1.021	5	10.4	0.977	5	13.3	629	69.9	6.35
GL50803_9148	H-SHIPPO 1	110.8	0.2358	1	4	7	14	1.067	0.067	1.018		0.114573	0.495398	1.097	6	19.8	1.017	6	13.5	1.087	6	18.4	1.009	6	16	0.986	6	4.8	1.059	6	10.8	212	22.2	9.61
GL50803_9133	ABC transporter	32.3	0.0221	1	1	2	2	1.067	0.067	1.08767		0.610334	0.55608	1.079	1		0.891	1		1.231	1		0.9	1		1.071	1		1.292	1		903	100.3	7.28
GL50803_8505	hypothetical protein	28.02	0.0707	1	1	1	1	1.067	0.067	1.05		0.591275	0.203147	0.887	1		1.124	1		1.19	1		0.997	1		1.07	1		1.083	1		99	11.2	8
GL50803_9704	Transketolase	847.78	0.2309	1	17	20	60	1.06667	0.0666667	1.07833		0.0598255	0.211093	1.102	45	14	1.047	45	9.6	1.051	45	12.9	1.166	45	8.6	1.021	45	10.7	1.048	45	8.4	719	77.5	6.81
GL50803_8465	Protein 21.1	44.99	0.0558	1	2	5	6	1.06667	0.0666667	1.035		0.776538	0.532462	0.806	2	112.2	1.092	2	39	1.302	2	43.9	1.078	2	3.7	1.08	2	6.1	0.947	2	19.1	825	90.7	6.83
GL50803_34196	Variant-Specific Surface Protein 193 (VSP-193)	21.34	0.0314	3	1	2	2	1.06633	0.0663333	1.212	0.212	0.620603	0.139269	1.229	1		1.084	1		0.886	1		1.267	1		1.034	1		1.335	1		446	45.4	5.59
GL50803_11740	Ser/Thr phosphatase 2C, putative	76.22	0.1361	1	4	7	10	1.066	0.066	1.03133		0.335614	0.695772	1.138	5	7.4	0.967	5	3.4	1.093	5	20.6	1.141	5	6.9	0.926	5	12	1.027	5	13.8	360	39.1	7.68
GL50803_33674	hypothetical protein	38.37	0.018	1	1	2	4	1.066	0.066	1.09867		0.0746662	0.00481569	1.033	2	15.3	1.101	2	6.2	1.064	2	6	1.09	2	17.7	1.093	2	7.9	1.113	2	12.3	723	79.6	5.27
GL50803_11034	hypothetical protein	106.11	0.2332	1	5	6	12	1.06567	0.0656667	1.058		0.0206816	0.0624732	1.063	7	2.5	1.05	7	6.5	1.084	7	14.5	1.085	7	11.4	1.031	7	4.9	1.058	7	8.9	223	24.8	5
GL50803_8942	hypothetical protein	85.94	0.0965	1	2	2	2	1.06567	0.0656667	1.03967		0.280116	0.00189521	1.139	2	13	0.985	2	10.7	1.073	2	16	1.037	2	32.7	1.043	2	7	1.039	2	3.8	259	29.7	6.09
GL50803_9077	Inositol 5-phosphatase 4	78.81	0.0262	1	2	3	3	1.06533	0.0653333	1.11033		0.647192	0.24864	1.277	2	23.8	1.006	2	5.4	0.913	2	0.4	1.253	2	9.1	1.045	2	0.7	1.033	2	2	1107	124	6.43
GL50803_27059	Proteasome subunit beta type 7 precursor	176.64	0.2271	1	5	7	12	1.065	0.065	1.03733		0.331867	0.274778	1.168	9	11.7	1.025	9	8.5	1.002	9	6.6	1.082	9	11	0.995	9	9.3	1.035	9	4.1	273	29.3	8.41
GL50803_13500	TCP-1 chaperonin subunit theta	291.47	0.1758	1	9	14	26	1.06467	0.0646667	1.13167		0.0602936	0.0263331	1.099	17	11.3	1.05	17	11.3	1.045	17	19.2	1.172	17	13.6	1.092	17	13.9	1.131	17	11.3	563	60.6	5.21
GL50803_11100	TRP domain containing protein	128.61	0.0335	2	6	9	13	1.06467	0.0646667	1.058		0.145617	0.0682662	1.081	6	22.3	1.01	6	9.7	1.103	6	4.1	1.079	6	4.2	1.026	6	10.1	1.069	6	2.1	1822	200.7	5.94
GL50803_13127	Proteasome subunit beta type 1	173.88	0.2087	1	5	7	15	1.06367	0.0636667	1.08667		0.303886	0.106524	1.158	11	11.7	1.023	11	5.2	1.01	11	5.8	1.142	11	4	1.086	11	8	1.032	11	6.7	254	28.4	7.33
GL50803_14796	hypothetical protein	74.55	0.0558	1	2	6	9	1.06333	0.0633333	1.06433		0.202917	0.438655	1.063	4	10	1.004	4	10.9	1.123	4	3.3	1.14	4	4.8	0.939	4	5	1.114	4	14.5	807	90.3	6.09
GL50803_15310	hypothetical protein	135.46	0.0641	1	4	5	12	1.06333	0.0633333	1.04733		0.282384	0.389473	1.136	7	18.1	0.986	7	6.1	1.068	7	17.6	1.121	7	4.7	0.973	7	12.7	1.048	7	12.7	733	78.4	5.63
GL50803_14648	Kinase, NEK-frag	79.82	0.0352	1	2	2	8	1.06333	0.0633333	1.083	0.083	0.622425	0.120656	0.877	2	27.8	1.154	2	10.8	1.159	2	10.1	1.098	2	16.1	1.13	2	6.8	1.021	2	19.1	454	50.3	7.61
GL50803_14543	hypothetical protein	23.31	0.013	1	1	2	4	1.06333	0.0633333	1.01967		0.205291	0.280424	1.126	1		1.006	1		1.058	1		1.039	1		1.026	1		0.994	1		769	86.2	9.11
GL50803_114885	Kinesin-associated protein	63.09	0.0417	1	4	4	5	1.063	0.063	1.05		0.446975	0.249651	1.196	4	6.2	1.005	4	3.1	0.988	4	16.6	1.034	4	2.4	1.111	4	8	1.005	4	3.6	768	86.2	7.97
GL50803_16124	TCP-1 chaperonin subunit eta	262.58	0.1714	1	6	14	25	1.06167	0.0616667	1.08933		0.0431747	0.125856	1.035	11	13.7	1.079	11	9.8	1.071	11	5.8	1.134	11	14	1.019	11	9.4	1.115	11	18.7	595	64.7	7.55
GL50803_16266	hypothetical protein	168.78	0.2772	1	6	12	17	1.06133	0.0613333	1.02633		0.608501	0.178049	1.249	8	7.5	0.945	8	26.4	0.99	8	13.2	1.004	8	12.1	1.049	8	8.9	1.026	8	7.7	404	46	8.66
GL50803_11214	Kinase, AGC PKA	107.14	0.1337	1	4	7	18	1.06133	0.0613333	1.011		0.0781933	0.715824	1.073	7	5.5	1.025	7	2.2	1.086	7	5.5	1.045	7	2.8	0.963	7	2.4	1.025	7	6.3	359	40.4	5.6
GL50803_16313	Hypothetical protein	95.46	0.0981	1	6	8	12	1.06133	0.0613333	0.976333		0.0171456	0.456125	1.076	7	8.4	1.047	7	14.1	1.061	7	11.2	1.022	7	9.9	0.976	7	9.7	0.931	7	19.1	581	65.8	6.92
GL50803_4266	hypothetical protein	66.74	0.0663	1	3	10	13	1.06133	0.0613333	1.11267		0.129717	0.00311856	1.112	3	0.2	1.036	3	1.9	1.036	3	8.2	1.126	3	4.9	1.106	3	3.4	1.106	3	5.8	1086	121.2	6.61
GL50803_14133	Protein 21.1	24.05	0.0684	1	2	2	2	1.06133	0.0613333	0.932333		0.453013	0.035275	0.963	2	3.4	1.037	2	3.7	1.184	2	27.3	0.939	2	10.5	0.908	2	13.3	0.95	2	6.6	263	28.2	6.37
GL50803_22629	hypothetical protein	211.89	0.2047	1	9	13	16	1.06133	0.0613333	1.05167		0.131566	0.0550312	1.016	10	12.8	1.103	10	5.7	1.065	10	9.5	1.044	10	11.2	1.034	10	7.9	1.077	10	7.5	469	53	7.72
GL50803_17119	hypothetical protein	55.78	0.0887	1	6	9	11	1.06133	0.0613333	1.082		0.161041	0.081628	1.071	7	2.2	1.008	7	3.8	1.105	7	16	1.098	7	22.6	1.032	7	0.9	1.116	7	21.9	767	83.8	6.13
GL50803_23597	hypothetical protein	25.86	0.0284	1	2	2	2	1.06133	0.0613333	1.126		0.00218876	0.100603	1.06	2	3.2	1.067	2	7.2	1.057	2	2.2	1.215	2	6.8	1.062	2	7.2	1.101	2	1.1	703	78.9	6.16
GL50803_7685	hypothetical protein	24.51	0.0359	1	1	1	1	1.061	0.061	1.125		0.363638	0.0481128	1.166	1		1.018	1		0.999	1		1.139	1		1.068	1		1.168	1		223	24.4	6.13
GL50803_3420	hypothetical protein	39.1	0.0547	1	1	3	3	1.06067	0.0606667	1.04467		0.31839	0.51956	1.123	1		1.086	1		0.973	1		1.138	1		1.048	1		0.948	1		439	49	8.94
GL50803_14797	hypothetical protein	43.11	0.0843	1	1	2	2	1.05967	0.0596667	0.991333		0.580679	0.847988	0.899	1		1.129	1		1.151	1		0.891	1		1.054	1		1.029	1		166	18	5.57
GL50803_13667	Notchless	29.36	0.0273	1	2	2	2	1.05933	0.0593333	0.907333		0.525413	0.213684	1.21	2	14.6	0.994	2	1.1	0.974	2	26.1	0.974	2	9.4	0.937	2	17.4	0.811	2	5.5	512	56.9	7.65
GL50803_14492	hypothetical protein	28.5	0.0329	1	1	2	3	1.05933	0.0593333	1.072		0.406655	0.497512	1.173	1		0.994	1		1.011	1		1.225	1		0.938	1		1.053	1		486	54	7.34
GL50803_24842	Protein 21.1	488.25	0.1388	1	20	30	44	1.05867	0.0586667	1.08		0.10963	0.0565125	1.102	24	9.6	1.042	24	9.1	1.032	24	17.8	1.11	24	6	1.041	24	8.7	1.089	24	10.5	1851	201.3	6.73
GL50803_8770	hypothetical protein	257.97	0.2752	1	5	8	14	1.05867	0.0586667	1.08067		0.321706	0.0904851	1.15	10	5.6	1.013	10	6.5	1.013	10	15.3	1.101	10	10	1.028	10	4.3	1.113	10	8.9	258	28.6	8.66
GL50803_15067	hypothetical protein	53.51	0.0782	1	2	5	6	1.05833	0.0583333	0.979667		0.765431	0.768461	0.827	2	4	1.091	2	24.9	1.257	2	33.3	1.119	2	20.7	0.972	2	17.2	0.848	2	5.9	486	54.1	8.54
GL50803_3563	hypothetical protein	36.12	0.0622	1	1	3	3	1.05833	0.0583333	1.011		0.772001	0.753047	1.327	1		0.965	1		0.883	1		1.015	1		0.96	1		1.058	1		418	44.5	6.81
GL50803_115338	hypothetical protein	27.67	0.0182	1	1	1	3	1.05833	0.0583333	1.04533		0.571195	0.00527375	1.224	1		0.97	1		0.981	1		1.041	1		1.052	1		1.043	1		329	36.5	4.73
GL50803_115138	hypothetical protein	63.11	0.0245	1	2	8	16	1.058	0.058	0.940333		0.493124	0.112144	1.173	2	0.5	1.058	2	4.3	0.943	2	14.3	0.929	2	25.8	0.982	2	10.6	0.91	2	0.6	2370	267.3	5.99
GL50803_20802	Zinc finger domain protein	32.48	0.0415	1	1	1	1	1.058	0.058	1.03133		0.0379318	0.537284	1.046	1		1.082	1		1.046	1		0.952	1		1.082	1		1.06	1		193	21.6	7.14
GL50803_15215	Phosphatase	307.45	0.2452	1	7	11	31	1.05733	0.0573333	1.06633		0.127795	0.152501	1.02	15	8.6	1.052	15	7	1.1	15	10.3	1.104	15	9.6	1.008	15	8.6	1.087	15	10.6	310	35.3	5.14
GL50803_4383	Protein 21.1	84.67	0.0815	1	4	9	20	1.05733	0.0573333	1.006		0.218757	0.744864	1.005	5	22.1	1.118	5	7.2	1.049	5	18.7	1.015	5	6.7	1.027	5	9	0.976	5	8.7	785	83.9	5.83
GL50803_24376	DNA helicase HCS1	66.16	0.0586	1	3	5	9	1.05733	0.0573333	1.09767		0.490449	0.165054	1.182	3	0.9	1.034	3	9.5	0.956	3	5.5	1.193	3	0.6	1.052	3	6.5	1.048	3	9.8	734	80.3	6.33
GL50803_9157	hypothetical protein	84.54	0.1556	1	3	5	7	1.05733	0.0573333	1.09633		0.120297	0.111168	1.087	4	7.1	1.071	4	7.2	1.014	4	12	1.129	4	10	1.135	4	4.5	1.025	4	5.1	270	30.9	9.1
GL50803_29081	hypothetical protein	29.88	0.0608	1	1	1	1	1.05733	0.0573333	1.02667		0.6668	0.737667	0.945	1		0.964	1		1.263	1		0.95	1		0.98	1		1.15	1		148	16.9	9.72
GL50803_13942	hypothetical protein	20.61	0.02	1	1	1	10	1.057	0.057	0.870333		0.93421	0.328104	0.749	1		0.971	1		1.451	1		0.736	1		1.086	1		0.789	1		500	56.5	6.8
GL50803_17025	Nuclear ATP/GTP-binding protein	28.36	0.0541	1	2	5	6	1.05667	0.0566667	1.02833		0.332879	0.689304	1.072	2	9.7	0.974	2	0.7	1.124	2	2.6	0.955	2	0.6	0.99	2	5.3	1.14	2	15.5	666	74.8	7.23
GL50803_4204	MutT/nudix family protein	81.82	0.2794	1	4	8	10	1.05667	0.0566667	1.05567		0.524879	0.192657	1.184	4	8.6	0.941	4	8	1.045	4	4	1.114	4	7.3	1.019	4	6.5	1.034	4	7.7	247	26.8	5.52
GL50803_12057	Gamma tubulin ring complex	27.16	0.0392	1	2	5	6	1.05667	0.0566667	1.13667		0.487119	0.300917	1.183	2	3	0.964	2	18.7	1.023	2	1.6	1.165	2	14.6	0.957	2	18.5	1.288	2	21.4	892	101.1	7.74
GL50803_13930	ARF3 (giARF)	71.03	0.1337	1	1	3	4	1.05633	0.0563333	1.11067		0.0762833	0.0595902	1.088	2	6.6	1.051	2	2.6	1.03	2	8.6	1.148	2	0.5	1.053	2	3.6	1.131	2	8.6	187	20.4	6.11
GL50803_17336	hypothetical protein	20.59	0.0409	1	1	2	3	1.05633	0.0563333	1.03767		0.372578	0.667725	1.061	2	4.9	0.97	2	0.6	1.138	2	0.7	1.102	2	6.9	0.906	2	7.7	1.105	2	6.6	342	37.2	5.16
GL50803_13007	Zinc finger domain protein	131.65	0.1071	1	3	6	9	1.056	0.056	1.08333		0.0169272	0.242199	1.065	5	2.4	1.062	5	3.8	1.041	5	5.1	1.187	5	9.6	1.044	5	8.1	1.019	5	11.3	467	53.9	7.03
GL50803_41369	Protein 21.1	61.84	0.029	1	2	2	3	1.05567	0.0556667	1.13		0.435242	0.0794356	1.17	2	4.4	1.006	2	1.1	0.991	2	19.1	1.213	2	17.3	1.082	2	23.6	1.095	2	8.9	656	72.1	6
GL50803_6054	RNA binding protein, putative	24.56	0.1117	1	1	3	4	1.05567	0.0556667	1.08933		0.820786	0.470113	1.326	1		1.015	1		0.826	1		1.286	1		0.969	1		1.013	1		188	22	7.42
GL50803_114787	Alpha-7.3 giardin	1225.84	0.4271	1	11	17	73	1.05567	0.0556667	1.05433		0.172875	0.246482	1.003	53	16.2	1.091	53	12.2	1.073	53	19.3	0.989	53	14.5	1.098	53	7.7	1.076	53	9.6	295	33	7.27
GL50803_4257	hypothetical protein	69.3	0.0455	1	3	4	4	1.05533	0.0553333	0.972333		0.573361	0.46037	1.04	3	1.5	0.93	3	0.1	1.196	3	54	0.911	3	13.3	1.002	3	4.8	1.004	3	28.5	792	87.8	6.29
GL50803_14049	Ribosomal protein L32	520.91	0.4706	1	8	9	45	1.05533	0.0553333	1.05833		0.243588	0.153755	1.117	27	21.4	1.05	27	19.4	0.999	27	32	1.011	27	39.5	1.062	27	15.9	1.102	27	32.3	136	15.9	11.05
GL50803_17332	hypothetical protein	690.53	0.1063	1	18	22	53	1.055	0.055	1.04767		0.0233012	0.00172401	1.067	33	15	1.038	33	9.7	1.06	33	22.3	1.044	33	16.5	1.051	33	10.1	1.048	33	14.2	1656	179.3	6.48
GL50803_29490	Copine I	165.38	0.1553	2	4	5	11	1.054	0.054	1.038		0.120619	0.342455	1.094	8	13.5	1.022	8	7.3	1.046	8	16.7	1.062	8	25.6	0.978	8	8.9	1.074	8	5.5	264	30	5.34
GL50803_87058	Vacuolar ATP synthase subunit C	333.2	0.1842	1	10	12	28	1.053	0.053	1.075		0.180181	0.0907636	1.038	21	12	1.016	21	6.3	1.105	21	12	1.123	21	8.6	1.038	21	5.2	1.064	21	5.7	494	55.6	6.42
GL50803_27364	hypothetical protein	77.98	0.0856	1	2	4	4	1.053	0.053	0.977333		0.233144	0.631232	1.112	2	9.5	1.003	2	3.7	1.044	2	9.9	1.065	2	2.4	0.923	2	11.4	0.944	2	0.5	432	47.4	6.84
GL50803_104031	Glycogen synthase, putative	191.1	0.0637	1	3	6	15	1.052	0.052	1.05967		0.276008	0.000471661	1.118	9	12.1	1.041	9	11.3	0.997	9	9.5	1.061	9	9.1	1.057	9	11.5	1.061	9	6.4	753	85	6.61
GL50803_4843	Protein 21.1	36.78	0.0784	1	1	7	12	1.052	0.052	1.086		0.501365	0.127854	1.17	1		1.026	1		0.96	1		1.109	1		1.131	1		1.018	1		561	61.5	5.52
GL50803_3760	Protein 21.1	51.63	0.0326	1	1	2	3	1.05167	0.0516667	1.075		0.16322	0.185581	1.051	2	6	1.01	2	5.4	1.094	2	4.3	1.146	2	5.9	1.013	2	1	1.066	2	5.5	460	50.1	5.62
GL50803_137705	hypothetical protein	58.38	0.0755	1	1	4	5	1.05133	0.0513333	1.03467		0.76719	0.431789	0.833	1		1.121	1		1.2	1		1.012	1		1.104	1		0.988	1		530	60.3	6.07
GL50803_6702	Pseudouridylates U2 snRNA at position 35	40.91	0.0487	1	3	4	6	1.05133	0.0513333	1.06467		0.0638376	0.10673	1.077	4	22.4	1.048	4	7.2	1.029	4	3	1.075	4	19.2	1.099	4	1.4	1.02	4	11.4	678	75.3	7.68
GL50803_14126	hypothetical protein	30.77	0.0363	1	1	3	3	1.05133	0.0513333	1.081		0.464338	0.323877	0.947	1		1.13	1		1.077	1		1.103	1		0.966	1		1.174	1		634	69.8	5.81
GL50803_16760	Phenylalanyl-tRNA synthetase beta chain	185.16	0.1375	1	8	10	17	1.051	0.051	1.041		0.0648935	0.10766	1.035	12	10.3	1.039	12	12.6	1.079	12	16	1.069	12	5.1	1.018	12	7.4	1.036	12	9.9	589	65.5	6.32
GL50803_114915	Cysteine protease	62.74	0.0691	2	3	6	7	1.051	0.051	1.12933	0.129333	0.607699	0.550403	0.904	4	38.8	1.148	4	19.3	1.101	4	33.9	0.977	4	37.1	0.944	4	5.3	1.467	4	16.6	637	70.4	6.2
GL50803_13412	Acidic ribosomal protein P0	33.93	0.1514	1	1	6	9	1.051	0.051	1.03567		0.35922	0.364971	1.071	2	3.6	0.97	2	4	1.112	2	9.7	1.023	2	2.5	0.99	2	15.4	1.094	2	9.3	251	28.5	8.29
GL50803_11397	TCP-1 chaperonin subunit beta	492.44	0.28	1	12	17	36	1.05067	0.0506667	1.013		0.239557	0.3583	1.079	23	13.1	0.99	23	12.8	1.083	23	12.8	1.003	23	12.2	1.001	23	7.5	1.035	23	7.8	525	56.6	6.8
GL50803_14475	hypothetical protein	104.86	0.07	1	4	10	30	1.05033	0.0503333	1.05833		0.371897	0.189458	1.105	5	10.9	0.966	5	6.5	1.08	5	9.1	1.115	5	12.8	1.011	5	3.4	1.049	5	3.8	1143	126.8	5.4
GL50803_17543	Zinc finger domain protein	76.81	0.0722	1	3	6	6	1.05033	0.0503333	1.015		0.237022	0.612723	0.995	3	1.7	1.099	3	4.2	1.057	3	14.6	1.064	3	8.3	0.985	3	0.9	0.996	3	0.6	609	70.1	5.74
GL50803_8705	Embryo-related protein	45.83	0.0296	1	1	1	1	1.05033	0.0503333	1.022	0.022	0.993679	0.933614	0.631	1		1.373	1		1.147	1		0.903	1		1.25	1		0.913	1		406	44.9	7.9
GL50803_12163	hypothetical protein	30.47	0.069	1	1	3	3	1.05033	0.0503333	1.02067		0.857089	0.969712	0.926	1		0.866	1		1.359	1		0.956	1		0.838	1		1.268	1		406	45.5	7.12
GL50803_90767	Separase	22.8	0.0225	1	1	6	11	1.05033	0.0503333	0.98		0.866305	0.783489	1.37	1		0.873	1		0.908	1		1.16	1		0.853	1		0.927	1		1642	181.2	6.74
GL50803_3419	hypothetical protein	147.93	0.4451	1	4	10	21	1.05	0.05	1.11567		0.584862	0.00607239	1.149	8	9.7	1.086	8	11.6	0.915	8	17.9	1.133	8	11.8	1.1	8	8.5	1.114	8	11.7	173	20.4	5.03
GL50803_14661	Kinase, CAMK CAMKL	211.37	0.145	1	5	7	13	1.04967	0.0496667	1.025		0.0476978	0.128792	1.054	9	9.5	1.067	9	12.7	1.028	9	13.1	1.04	9	9.5	1.006	9	9.4	1.029	9	5.6	469	52	8.22
GL50803_24662	L-serine dehydratase	202.44	0.1638	1	5	12	18	1.04967	0.0496667	1.04033		0.117059	0.352429	1.031	9	3.8	1.03	9	7	1.088	9	7.9	1.108	9	10.3	1.005	9	14.2	1.008	9	4.9	525	57	5.77
GL50803_113143	Lipopolysaccharide-responsive and beige-like anchor protein	64.22	0.015	2	4	9	21	1.04967	0.0496667	0.989		0.303141	0.465818	1.121	5	16	1	5	12.8	1.028	5	14.4	0.968	5	11.1	0.988	5	8.7	1.011	5	14.4	4207	467.2	6.55
GL50803_15192	hypothetical protein	127.21	0.035	1	3	4	12	1.04933	0.0493333	1.05133		0.0389323	0.274052	1.058	9	2.2	1.061	9	4.3	1.029	9	4.1	1.101	9	4	0.986	9	3.3	1.067	9	12.1	857	94.7	6.92
GL50803_14620	Ribosomal protein S6	538.95	0.4073	3	12	16	49	1.04867	0.0486667	1.01367		0.253432	0.450725	1.089	31	11.5	1.068	31	13.2	0.989	31	15.7	1.043	31	11.4	0.998	31	14.9	1	31	8.4	248	28	10.1
GL50803_14689	hypothetical protein	140.33	0.1006	1	4	10	12	1.04867	0.0486667	1.047		0.0173419	0.174525	1.037	4	2.3	1.049	4	0.3	1.06	4	4.3	1.082	4	2.5	1.004	4	5.6	1.055	4	9.1	875	98.4	5.91
GL50803_7233	hypothetical protein	80.7	0.088	1	3	4	5	1.04867	0.0486667	1.01167		0.427085	0.688875	1.147	4	6.9	1.002	4	4.4	0.997	4	8.5	1.058	4	0.9	1.001	4	3.4	0.976	4	5.1	432	47.1	5.22
GL50803_7195	Glutamate synthase	354.94	0.1253	1	8	15	30	1.04833	0.0483333	1.115		0.470158	0.193801	1.155	15	17.4	1.01	16	11.6	0.98	15	17.2	1.238	15	16	1.073	16	10.2	1.034	15	9.1	910	98.3	6.84
GL50803_24412	Protein 21.1	231.67	0.1637	1	5	11	29	1.04833	0.0483333	1.018		0.494117	0.570977	1.162	10	11.3	1.004	10	5.7	0.979	10	14.5	1.054	10	13.1	1.032	10	5.5	0.968	10	19	507	55.5	6.76
GL50803_7649	DNA ligase	78.27	0.037	2	2	4	6	1.04833	0.0483333	1.01433		0.413806	0.513222	1.142	3	1	1.012	3	21.9	0.991	3	0.1	1.045	3	2.8	0.983	3	5.3	1.015	3	7.3	810	90.4	6.64
GL50803_3147	Protein 21.1	117.33	0.0895	1	4	6	7	1.048	0.048	1.06667		0.279681	0.467736	1.103	4	2.6	0.99	4	15.6	1.051	4	10.6	1.195	4	9	0.946	4	5.6	1.059	4	9.7	592	64.5	5.24
GL50803_90343	Kinase, Wnk	37.52	0.0141	1	1	1	1	1.048	0.048	1.02633		0.241763	0.23914	1.012	1		1.025	1		1.107	1		1.015	1		1.058	1		1.006	1		568	62.2	5.35
GL50803_15988	hypothetical protein	26.76	0.0156	1	1	3	3	1.048	0.048	0.997667		0.371367	0.915215	1.128	1		1.03	1		0.986	1		1.025	1		0.95	1		1.018	1		1215	133	8.97
GL50803_8978	4-alpha-glucanotransferase	418.7	0.1309	1	12	19	35	1.04767	0.0476667	1.03267		0.246027	0.480826	1.069	18	16.9	0.99	18	9.7	1.084	18	10.4	1.108	18	13.4	0.992	18	11.8	0.998	18	7	1215	138	7.05
GL50803_8496	Rac/Rho-like protein	405.37	0.3211	1	7	9	31	1.04767	0.0476667	1.06967		0.0850351	0.100414	1.076	18	15.1	1.043	18	13.3	1.024	18	10.3	1.113	18	18.6	1.068	18	10.7	1.028	18	19.4	218	23.9	7.96
GL50803_8560	hypothetical protein	142.47	0.2914	1	4	8	23	1.04767	0.0476667	0.994667		0.181443	0.684466	1.039	12	11.2	1.011	12	13.5	1.093	12	6.1	0.983	12	5	0.983	12	8.2	1.018	12	7.5	151	16.9	6.79
GL50803_14704	hypothetical protein	106.46	0.0784	1	4	11	18	1.04767	0.0476667	1.00833		0.526767	0.836415	0.944	4	2.1	1.049	4	10.4	1.15	4	2.4	0.964	4	6.5	0.991	4	3.9	1.07	4	5.1	995	110.1	5.62
GL50803_16556	hypothetical protein	85.82	0.0307	1	3	4	4	1.04767	0.0476667	1.02267		0.00421099	0.184866	1.044	3	3	1.045	3	3.6	1.054	3	2	1	3	7.2	1.032	3	4.6	1.036	3	2.3	1272	140.3	5.22
GL50803_11107	Protein 21.1	151.02	0.0904	1	5	9	15	1.047	0.047	1.02633		0.207548	0.125717	1.073	6	5.6	1.072	6	6.9	0.996	6	4.9	1.013	6	1.5	1.047	6	10.1	1.019	6	3.3	819	89.2	5.47
GL50803_5795	Leucine-rich repeat protein 1 virus receptor protein	914.42	0.235	2	19	22	66	1.04667	0.0466667	1.04333		0.0959244	0.0458046	1.052	49	12.8	1.071	49	7.8	1.017	49	9.6	1.034	49	11.7	1.033	49	6.3	1.063	49	6.8	749	85.4	5.78
GL50803_6007	Protein 21.1	95.75	0.064	1	4	8	15	1.04667	0.0466667	1.074		0.195513	0.0280549	1.049	6	5.5	1.088	6	6.4	1.003	6	19.4	1.088	6	10	1.048	6	13	1.086	6	15.9	1015	113.1	6.74
GL50803_103855	Vacuolar protein sorting 29 (VPS29)	186.15	0.0863	1	3	5	11	1.04633	0.0463333	1.00067		0.13226	0.999505	1.045	7	10.4	1.014	7	6.8	1.08	7	5.3	1.052	7	6.7	0.973	7	7	0.977	7	6.8	452	48.3	6.43
GL50803_7825	hypothetical protein	65.97	0.0955	1	2	2	4	1.04633	0.0463333	0.996333		0.432463	0.899911	0.957	3	22.5	1.075	3	5.6	1.107	3	17.6	0.939	3	2.7	1.056	3	7	0.994	3	21.5	199	22.7	9.03
GL50803_9834	Endonuclease/Exonuclease/phosphatase	56.54	0.0901	1	2	3	5	1.04633	0.0463333	0.999		0.71178	0.941713	1.236	3	20.5	0.968	3	2	0.935	3	2.9	1.135	3	9	0.932	3	5.1	0.93	3	24.3	322	36	8.73
GL50803_16513	hypothetical protein	28.13	0.0126	1	1	4	4	1.04633	0.0463333	0.937		0.614843	0.0695065	0.93	1		1.03	1		1.179	1		0.907	1		0.938	1		0.966	1		2453	275.2	7.97
GL50803_21082	hypothetical protein	25.63	0.0254	1	1	9	18	1.04633	0.0463333	1.08667		0.667599	0.109629	0.89	1		1.102	1		1.147	1		1.132	1		1.025	1		1.103	1		2673	304.2	7.65
GL50803_7874	Kinesin-16	101.17	0.0476	1	3	4	4	1.046	0.046	1.01467		0.340468	0.0324209	1.101	3	2.2	1.06	3	2.4	0.977	3	0.2	1.013	3	2.5	1.011	3	4.6	1.02	3	0.3	777	87.9	5.74
GL50803_14949	hypothetical protein	23.53	0.0152	1	1	1	1	1.046	0.046	1.07767		0.641662	0.27343	1.203	1		0.958	1		0.977	1		1.184	1		1.017	1		1.032	1		789	87.8	6.7
GL50803_8587	Kinase, AGC NDR	234.14	0.1079	1	5	6	14	1.04533	0.0453333	1.03267		0.00252809	0.0663738	1.046	11	7.3	1.041	11	3	1.049	11	9.5	1.039	11	5.8	1.044	11	7.6	1.015	11	7	482	55	7.62
GL50803_104685	Caltractin	323.52	0.2784	1	7	7	25	1.045	0.045	1.08033		0.405919	0.101348	0.962	17	19.5	1.089	17	8.1	1.084	17	18.2	1.109	17	10.6	1.108	17	7.7	1.024	17	9.1	176	20.2	4.83
GL50803_8405	hypothetical protein	170.15	0.2315	1	7	12	12	1.045	0.045	1.07267		0.45513	0.34401	1.113	7	10.9	1.067	7	19.9	0.955	7	18.1	1.178	7	6.7	0.975	7	10.2	1.065	7	8.6	445	47.6	9.57
GL50803_26364	hypothetical protein	73.76	0.0853	1	5	8	8	1.045	0.045	1.03933		0.299679	0.183759	1.1	5	3.8	0.988	5	3	1.047	5	4.8	1.009	5	13.4	1.032	5	6.9	1.077	5	5.6	621	69.8	8.53
GL50803_6563	Uracil phosphoribosyltransferase	121.13	0.2654	1	4	7	19	1.04467	0.0446667	1.07367		0.453453	0.0898198	1.023	7	6.3	0.975	7	13.6	1.136	7	2.3	1.067	7	3.2	1.035	7	4.6	1.119	7	3.4	211	23.2	7.01
GL50803_8524	Transitional endoplasmic reticulum ATPase	114.22	0.0793	1	3	4	7	1.04433	0.0443333	0.995333		0.265881	0.659211	0.987	5	11	1.075	5	5.2	1.071	5	8.4	1.003	5	4.9	1.006	5	8.5	0.977	5	5.6	429	47.1	6.13
GL50803_14874	hypothetical protein	87.09	0.254	1	5	7	11	1.04433	0.0443333	1.04533		0.193169	0.119741	1.003	6	25.9	1.083	6	16	1.047	6	24.1	1.071	6	19.4	1.053	6	20.2	1.012	6	15.6	189	21.4	5.71
GL50803_13921	Kinase, NEK	66.25	0.0907	1	3	4	5	1.04433	0.0443333	1.017		0.577782	0.649061	1.17	4	18.8	1.005	4	12.4	0.958	4	3.4	1.058	4	8.3	1.035	4	15.4	0.958	4	14.8	386	43.1	8.19
GL50803_17508	Coiled-coil protein	44	0.0829	1	2	8	12	1.04433	0.0443333	1.028		0.864798	0.529454	0.858	2	11.3	0.948	2	25	1.327	2	44.3	1.013	2	23.2	0.974	2	11	1.097	2	37.6	772	87.1	6.55
GL50803_92132	hypothetical protein	111.46	0.0458	1	5	9	19	1.044	0.044	1.03467		0.166486	0.417546	1.02	6	16.6	1.026	6	4.2	1.086	6	19.2	1.102	6	4.2	0.991	6	6.4	1.011	6	4.7	1680	187	5.92
GL50803_9492	Hypothetical protein	27.11	0.0529	2	1	6	9	1.044	0.044	1.07167		0.796902	0.259234	1.273	1		0.961	1		0.898	1		1.166	1		1.021	1		1.028	1		964	107.4	4.72
GL50803_113030	Kinase, NEK	21.86	0.0441	1	1	4	15	1.044	0.044	1.12	0.12	0.872259	0.680272	0.924	1		1.337	1		0.871	1		1.317	1		0.923	1					680	74.6	5.05
GL50803_4264	Protein 21.1	52.29	0.0386	1	1	4	8	1.044	0.044	0.928		0.984105	0.371502	1.432	1		0.972	1		0.728	1		0.832	1		1.054	1		0.898	1		673	73.9	6.6
GL50803_15548	Kinase	34.19	0.0366	1	1	5	9	1.044	0.044	0.92		0.0272111	0.0836421	1.032	1		1.042	1		1.058	1		0.901	1		0.891	1		0.968	1		1066	119.5	7.69
GL50803_29252	hypothetical protein	29.9	0.1024	1	1	3	5	1.044	0.044	1.08933		0.590136	0.150447	1.141	1		1.066	1		0.925	1		1.171	1		1.043	1		1.054	1		205	23.7	9.74
GL50803_17584	hypothetical protein	22.61	0.016	1	1	1	1	1.04367	0.0436667	0.897		0.415019	0.248197	0.962	1		1.095	1		1.074	1		0.777	1		0.937	1		0.977	1		312	34.8	9.03
GL50803_91919	TCP-1 chaperonin subunit alpha	458.53	0.2364	1	10	15	40	1.043	0.043	1.02133		0.150972	0.414279	1.081	24	9.5	1.018	24	8.8	1.03	24	12.2	1.063	24	6	1.003	24	11.9	0.998	24	11	550	59.2	6.32
GL50803_17406	Phosphoinositide-3-kinase, class 3	172.01	0.0745	1	5	16	17	1.043	0.043	1.06		0.0738025	0.300181	1.034	6	12	1.027	6	9.1	1.068	6	17.6	1.142	6	3.7	0.993	6	8.7	1.045	6	4.9	1638	183.2	6.46
GL50803_17304	Alpha Adaptin	552.16	0.1201	1	11	15	45	1.04267	0.0426667	1.05733		0.268785	0.146229	0.987	32	16.3	1.072	32	5.9	1.069	32	17	1.108	32	6.8	1.036	32	5.7	1.028	32	7	783	87	5.31
GL50803_5981	hypothetical protein	43.37	0.0497	1	2	9	17	1.04267	0.0426667	1.06067		0.632695	0.289273	1.186	2	16.3	0.973	2	15.7	0.969	2	30.3	1.146	2	4.5	1.006	2	6.7	1.03	2	1.9	1168	131.3	7.28
GL50803_2796	Kinase, STE STE20	156.89	0.1088	1	4	7	15	1.04233	0.0423333	1.08433		0.174412	0.131406	1.084	6	6.6	1.024	6	12	1.019	6	6.6	1.131	6	8.5	1.017	6	7.4	1.105	6	5.5	570	64.2	6.8
GL50803_10256	hypothetical protein	49.47	0.0758	1	1	2	9	1.04233	0.0423333	1.07133		0.0781216	0.180926	1.019	1		1.063	1		1.045	1		1.143	1		1.024	1		1.047	1		198	22.8	5.38
GL50803_101501	Seryl-tRNA synthetase	565.93	0.2341	1	9	14	50	1.042	0.042	1.03333		0.322995	0.445062	1.102	29	16	0.991	29	10.1	1.033	29	11.3	1.103	29	13.8	0.99	29	11.6	1.007	29	12.3	457	51.7	6.35
GL50803_14311	Serine/threonine protein phosphatase PP-X isozyme 2	338.53	0.3068	1	7	12	24	1.042	0.042	1.04333		0.118834	0.0291493	1.07	10	21.2	1.042	10	5.3	1.014	10	6.3	1.052	10	8.4	1.05	10	3.4	1.028	10	19.2	339	38.3	6.54
GL50803_6211	Protein required for cell viability	41.36	0.0603	1	2	6	8	1.042	0.042	1.02233		0.275883	0.75841	1.094	2	8.2	1.036	2	2.9	0.996	2	11.8	1.135	2	11.8	0.978	2	3.3	0.954	2	13.9	746	84.9	6.35
GL50803_17506	hypothetical protein	37.47	0.0459	1	2	3	3	1.042	0.042	1.06633		0.73988	0.51397	1.225	2	21.8	0.986	2	4.4	0.915	2	1	1.226	2	15.4	0.958	2	8	1.015	2	17.7	610	66.4	6.1
GL50803_112718	Mitotic control protein dis3	36.11	0.0144	1	2	2	2	1.042	0.042	1.042		0.343344	0.407157	1.099	2	3.8	1.045	2	2.2	0.982	2	5	1.109	2	3.3	1.045	2	1.3	0.972	2	8.6	1110	125.2	6.38
GL50803_8789	hypothetical protein	74.63	0.1051	1	2	4	8	1.042	0.042	1.06567		0.0558224	0.39049	1.063	3	19.3	1.029	3	2.3	1.034	3	4.6	1.185	3	16.3	1.024	3	0	0.988	3	5	333	36.2	8.92
GL50803_16435	Protein 21.1	85.11	0.1165	1	6	13	17	1.04167	0.0416667	1.02467		0.0817388	0.2678	1.055	6	9.6	1.054	6	8.8	1.016	6	4.4	1.056	6	10.8	1.017	6	8.9	1.001	6	7.3	695	77	5.6
GL50803_15576	Protein 21.1	28.64	0.0213	1	1	2	5	1.04167	0.0416667	1.16767		0.427155	0.0867564	0.97	1		1.042	1		1.113	1		1.224	1		1.058	1		1.221	1		750	82	7.05
GL50803_14742	Kinase, NEK	274.71	0.1812	1	5	6	20	1.041	0.041	0.999667		0.0431887	0.967454	1.042	16	26.1	1.025	16	20.1	1.056	16	20.6	1.006	16	10.9	0.982	16	16.8	1.011	16	7	287	32.6	6.6
GL50803_23235	Axoneme-associated protein GASP-180	145.85	0.1145	1	9	14	16	1.041	0.041	1.04033		0.0365525	0.122265	1.052	9	3.7	1.025	9	9.6	1.046	9	9.6	1.072	9	4.1	1.022	9	6.4	1.027	9	9.3	952	104.6	6.49
GL50803_6589	Protein 21.1	54.26	0.0591	1	3	9	15	1.041	0.041	1.11433		0.479039	0.00819873	1.135	4	16.8	0.997	4	14.4	0.991	4	4	1.133	4	5.4	1.115	4	6.9	1.095	4	5.3	931	103.9	6.55
GL50803_16709	WD-repeat membrane protein	51.37	0.0242	1	3	7	17	1.041	0.041	1.005		0.11677	0.902207	1.03	3	14.2	1.021	3	8.1	1.072	3	3.7	1.058	3	3.3	0.955	3	2.9	1.002	3	7	1945	213.3	5.91
GL50803_14098	ATP-dependent RNA helicase	123.1	0.0441	1	2	4	8	1.041	0.041	0.967667		0.288019	0.509561	1.012	5	3	1.099	5	5.5	1.012	5	9.7	1.037	5	2.8	0.892	5	7.6	0.974	5	3.6	771	86.1	7.34
GL50803_14545	Serine/threonine protein phosphatase PP1 isozyme 7	51.67	0.0671	1	1	2	2	1.041	0.041	1.02667		0.545309	0.884234	1.144	1		0.958	1		1.021	1		1.176	1		0.839	1		1.065	1		328	36.9	5.69
GL50803_7532	Vacuolar ATP synthase catalytic subunit A	780.36	0.2198	1	12	18	56	1.04067	0.0406667	1.05367		0.272715	0.182532	1.066	42	12.2	0.987	42	10.5	1.069	42	13.9	1.106	42	13.6	1.014	42	4.3	1.041	42	8.9	655	71.5	5.82
GL50803_103125	hypothetical protein	91.5	0.0307	1	3	6	13	1.04067	0.0406667	1.015		0.183634	0.590271	1.023	9	4.4	1.082	9	14.1	1.017	9	10.6	0.979	9	4.7	1.058	9	5.7	1.008	9	6.5	1728	191.9	5.48
GL50803_107659	hypothetical protein	39.81	0.1237	1	1	1	1	1.04067	0.0406667	1.08233		0.507858	0.0562972	0.945	1		1.088	1		1.089	1		1.045	1		1.084	1		1.118	1		97	10.9	8.06
GL50803_16952	Kinase, NEK	22.85	0.0438	1	1	2	3	1.04067	0.0406667	0.982		0.0290568	0.494182	1.041	1		1.028	1		1.053	1		0.992	1		0.94	1		1.014	1		297	33.5	7.06
GL50803_16862	Kinase, NEK	21.52	0.0608	1	1	3	7	1.04067	0.0406667	1.01767		0.149353	0.601364	1.005	1		1.058	1		1.059	1		1.042	1		1.048	1		0.963	1		329	37.2	5.96
GL50803_7244	hypothetical protein	920.27	0.4427	1	11	12	47	1.04033	0.0403333	0.996667		0.562055	0.913253	0.937	33	27.2	1.122	34	17.1	1.062	33	16.9	0.919	34	29.9	1.038	33	15.8	1.033	33	20.1	192	21.2	9.22
GL50803_10137	Kinesin-9	22.66	0.0622	1	1	5	8	1.04033	0.0403333	0.914333		0.757006	0.11783	1.21	1		1.022	1		0.889	1		0.967	1		0.917	1		0.859	1		756	84.1	6.15
GL50803_17105	IFT complex B	280.96	0.0878	1	16	23	35	1.04033	0.0403333	1.067		0.367069	0.159295	1.095	20	15.5	1.049	20	10.8	0.977	20	18	1.13	20	9.1	1.038	20	6.4	1.033	20	12.3	1960	215.3	6.01
GL50803_16902	hypothetical protein	77.96	0.0443	1	4	5	5	1.04033	0.0403333	1.01467		0.361664	0.785743	1.099	4	7.1	0.981	4	3.6	1.041	4	36.3	1.017	4	14.7	0.941	4	16	1.086	4	31.2	994	109.2	6.55
GL50803_11493	Protein 21.1	34.46	0.053	1	1	9	12	1.04033	0.0403333	0.799667		0.512695	0.174226	1.046	1		1.122	1		0.953	1		0.822	1		0.94	1		0.637	1		1322	146.9	7.36
GL50803_15587	Protein 21.1	256.81	0.3035	1	5	9	17	1.04	0.04	1.06233		0.385029	0.0557283	0.974	12	14.4	1.05	12	7	1.096	12	6.8	1.04	12	17	1.093	12	5.9	1.054	12	9.8	257	27.6	6.29
GL50803_10073	Alpha-12 giardin	34.14	0.1115	1	1	4	4	1.04	0.04	1.062		0.294124	0.111088	1.068	1		1.068	1		0.984	1		1.06	1		1.103	1		1.023	1		323	36.1	8.13
GL50803_5186	hypothetical protein	80.36	0.0537	1	5	12	13	1.04	0.04	1.00767		0.365054	0.785385	1.05	5	21.5	1.093	5	9.8	0.977	5	10.5	0.994	5	15.6	0.976	5	5.3	1.053	5	13.8	1826	202.2	5.03
GL50803_16158	VSP, putative	41.45	0.0194	1	1	3	7	1.04	0.04	1.01367	0.0136667	0.261576	0.949178	1.045	1		1.082	1		0.993	1		0.846	1		1.107	1		1.088	1		1136	123	5
GL50803_13350	Alcohol dehydrogenase lateral transfer candidate	394.1	0.129	1	5	8	30	1.03933	0.0393333	1.01733		0.265027	0.44192	1.008	23	19.6	1.019	23	14.2	1.091	23	17.1	1.03	23	5.5	0.982	23	12.6	1.04	23	15.4	442	49	5.99
GL50803_33166	26S proteasome non-ATPase regulatory subunit 2	202.37	0.0731	1	11	11	14	1.039	0.039	1.00267		0.291239	0.939836	0.987	12	9.5	1.051	12	8.3	1.079	12	18.7	1.015	12	8.4	0.956	12	2.9	1.037	12	6.5	1232	135.8	6.76
GL50803_6725	hypothetical protein	75.93	0.0643	1	5	8	13	1.039	0.039	1.03433		0.127419	0.318948	1.056	6	5.1	1.008	6	5.3	1.053	6	6.4	1.087	6	5	1.01	6	3.7	1.006	6	3.6	886	100.1	5.45
GL50803_12116	hypothetical protein	23.65	0.0343	1	1	5	13	1.039	0.039	1.03033		0.165795	0.54888	1.068	1		1.044	1		1.005	1		1.037	1		1.097	1		0.957	1		875	97.7	6.05
GL50803_16732	hypothetical protein	44.87	0.0992	1	1	3	5	1.03867	0.0386667	0.978		0.491595	0.360335	1.108	1		1.052	1		0.956	1		0.979	1		1.01	1		0.945	1		262	29.6	8.4
GL50803_17308	mRNA capping enzyme alpha subunit	45.55	0.0802	1	2	6	8	1.03833	0.0383333	1.01133		0.4803	0.86155	1.116	2	2.8	0.966	2	4	1.033	2	1.2	1.061	2	5	0.92	2	1.9	1.053	2	4.2	511	58	6.1
GL50803_14346	hypothetical protein	162.42	0.0758	1	7	12	20	1.03767	0.0376667	1.05567		0.112194	0.106816	1.044	8	10.2	1.011	8	6	1.058	8	4.6	1.092	8	6.5	1.022	8	5.6	1.053	8	7	1187	131	5.06
GL50803_7789	ADP-ribosylation factor (ARF1)	538.45	0.2932	2	6	8	30	1.03733	0.0373333	1.02667		0.475139	0.164964	0.956	25	15.8	1.071	25	11.2	1.085	25	14.3	1.023	25	10.3	1.05	25	12.2	1.007	25	6.5	191	21.8	8.47
GL50803_10181	hypothetical protein	105.56	0.066	1	6	7	14	1.03733	0.0373333	1.03367		0.0315054	0.0961943	1.047	9	10.5	1.041	9	12.7	1.024	9	3.3	1.056	9	16.2	1.027	9	9.5	1.018	9	12.7	758	85.2	6.1
GL50803_102654	hypothetical protein	32.47	0.0264	1	1	10	19	1.03733	0.0373333	1.13067		0.242451	0.135843	1.076	1		0.997	1		1.039	1		1.153	1		1.026	1		1.213	1		2729	299.7	6.38
GL50803_2616	hypothetical protein	28.57	0.0755	1	1	1	2	1.03733	0.0373333	1.04533		0.168347	0.0246163	1.073	1		1.023	1		1.016	1		1.036	1		1.06	1		1.04	1		106	12	5.41
GL50803_94534	hypothetical protein	24.95	0.0257	1	1	3	3	1.03733	0.0373333	0.872333		0.955139	0.214542	1.369	1		0.951	1		0.792	1		1.015	1		0.816	1		0.786	1		973	107.7	9.41
GL50803_114912	hypothetical protein	24.01	0.0176	1	2	3	5	1.037	0.037	0.988		0.849224	0.577876	0.833	2	44.6	1.056	2	10.2	1.222	2	20.9	1.018	2	1	0.992	2	0.5	0.954	2	2.3	1252	138.4	8.29
GL50803_112114	Splicing factor-like protein, putative	22.41	0.0165	1	1	6	13	1.037	0.037	1.02833		0.322008	0.694539	0.999	1		1.019	1		1.093	1		1.072	1		0.919	1		1.094	1		2309	261.2	8.98
GL50803_15101	Alpha-17 giardin	108.38	0.171	1	3	6	10	1.03667	0.0366667	1.07133		0.183138	0.25439	1.036	4	6	1.069	4	9	1.005	4	23.8	1.125	4	23.8	1.106	4	7.5	0.983	4	6.6	310	34.6	7.47
GL50803_4349	Endothelin-converting enzyme 2	137.24	0.2113	1	5	7	18	1.03633	0.0363333	1.001		0.487781	0.973591	1.002	10	14.3	0.986	10	14.5	1.121	10	17	1.005	10	13.6	1.03	10	6.6	0.968	10	5.6	213	24.7	5.07
GL50803_16549	Uridine kinase	1050.85	0.3299	1	20	27	71	1.03633	0.0363333	1.007		0.192785	0.776072	1.073	47	10.4	1.027	47	12.1	1.009	47	8.4	1.045	47	9	1.001	47	9.8	0.975	47	9.7	682	77.2	6.54
GL50803_17123	hypothetical protein	43.58	0.0249	1	2	5	8	1.036	0.036	0.882667	-0.117333	0.985943	0.477757	0.749	2	23.2	1.447	2	68.7	0.912	2	19.3	0.969	2	2.1	1.077	2	27.5	0.602	2	78.1	1686	189.8	6.1
GL50803_16667	Acyl-CoA synthetase	1556.73	0.2122	1	15	25	92	1.036	0.036	1.02933		0.0875175	0.199775	1.057	50	7.3	1.017	50	7.2	1.034	50	9.1	1.058	50	8.2	1.026	50	10.2	1.004	50	8.3	905	99.4	6.24
GL50803_33592	hypothetical protein	119.42	0.0323	1	2	3	3	1.036	0.036	0.924		0.962743	0.425436	1.503	2	21.2	0.822	2	1.5	0.783	2	33.5	1.01	2	39.7	0.991	2	11.8	0.771	2	16.5	805	88.7	5.31
GL50803_112295	hypothetical protein	52.75	0.0282	1	2	7	13	1.036	0.036	1.01267		0.272348	0.448167	1.053	3	1.7	0.989	3	0.8	1.066	3	5.5	0.987	3	4	1.019	3	1.8	1.032	3	1.3	2059	229.2	6.74
GL50803_4657	hypothetical protein	28.46	0.0163	1	2	3	3	1.036	0.036	1.03433		0.826216	0.193138	1.248	2	42.3	0.963	2	14	0.897	2	29.4	1.065	2	20.3	1.003	2	1.2	1.035	2	9.8	1595	175.6	6.04
GL50803_16368	Ribosomal protein L31B	506.89	0.717	1	7	11	37	1.03567	0.0356667	1.056		0.0105558	0.106888	1.029	27	11.6	1.036	27	12.4	1.042	26	15.2	1.094	27	13	1.05	27	9.7	1.024	27	12.5	106	12.2	9.79
GL50803_112518	Kinase, NEK	295.37	0.122	2	8	10	27	1.03567	0.0356667	1.051		0.117059	0.0660522	1.013	17	8.3	1.06	17	6.7	1.034	17	10.2	1.065	17	9.1	1.023	17	10.2	1.065	17	10.4	697	76.1	5.41
GL50803_17320	Coiled-coil protein	92.35	0.0625	1	3	8	9	1.03567	0.0356667	1.033		0.490718	0.223755	1.046	3	6.3	1.101	3	2.4	0.96	3	6	1.067	3	7.2	1.001	3	1.4	1.031	3	1.6	976	109.3	5.5
GL50803_14903	hypothetical protein	52.09	0.0149	1	1	1	1	1.03567	0.0356667	1.02733		0.328021	0.731041	1.09	1		1.02	1		0.997	1		0.909	1		1.091	1		1.082	1		603	67.8	9.01
GL50803_10661	Ubiquitin-conjugating enzyme E1	459.54	0.174	1	13	23	39	1.03567	0.0356667	1.06233		0.362703	0.134713	1.075	21	16.2	1.055	21	20	0.977	21	8.9	1.115	21	10.6	1.034	21	16	1.038	21	17.5	1092	121.3	5.4
GL50803_86683	26S protease regulatory subunit 7	261.29	0.1549	1	7	9	14	1.03567	0.0356667	1.02033		0.186233	0.253408	1	10	11.7	1.058	10	14	1.049	10	10.8	1.046	10	13.5	1.005	10	7.8	1.01	10	9	510	56.4	7.64
GL50803_17392	Kinase	29.02	0.0379	1	2	11	28	1.03567	0.0356667	1.05533		0.214139	0.129248	1.016	2	7.4	1.015	2	11.2	1.076	2	17	1.099	2	15.2	1.023	2	10.7	1.044	2	11.1	2245	248.6	7.25
GL50803_3903	Protein 21.1	106.05	0.0399	1	4	8	21	1.03533	0.0353333	0.992		0.66303	0.692668	0.915	6	3.3	1.071	6	2.7	1.12	6	4.9	0.956	6	8.7	1.01	6	9.9	1.01	6	3.4	1478	160.6	5.59
GL50803_14940	hypothetical protein	37.48	0.0476	1	1	3	3	1.03533	0.0353333	1.02133		0.497892	0.754282	1.084	1		1.068	1		0.954	1		1.118	1		1.01	1		0.936	1		609	68.1	7.09
GL50803_7800	hypothetical protein	58.72	0.0601	1	2	2	2	1.035	0.035	1.02633		0.0924656	0.590491	1.054	2	1	1.014	2	1.2	1.037	2	2	1.103	2	4.5	0.968	2	0.7	1.008	2	5.1	316	34.8	6.05
GL50803_15156	SRP GTPase	383.15	0.1245	1	6	7	15	1.03467	0.0346667	1.01867		0.168422	0.457824	1.037	11	15	1.005	11	7.7	1.062	11	8.1	1.008	11	8.5	0.99	11	3.4	1.058	11	6.4	530	58.6	8.32
GL50803_32697	hypothetical protein	223	0.1399	1	8	14	21	1.03433	0.0343333	1.05733		0.611638	0.147188	1.127	13	17	1.035	13	30.1	0.941	12	29.8	1.061	13	56.5	1.012	13	8.5	1.099	13	27.8	686	76.8	6.6
GL50803_7394	hypothetical protein	27.31	0.0151	1	1	2	2	1.03433	0.0343333	0.981667		0.494115	0.726312	1.082	1		1.065	1		0.956	1		1.036	1		1.028	1		0.881	1		464	51.9	6.02
GL50803_13268	hypothetical protein	157.07	0.2955	1	3	4	18	1.034	0.034	1.045		0.533578	0.171945	0.949	13	16	1.088	13	7.6	1.065	13	16.9	1.013	13	12.9	1.087	13	7.8	1.035	13	11.7	88	10.1	10.11
GL50803_15985	hypothetical protein	57.22	0.1331	1	2	4	13	1.034	0.034	0.953		0.535171	0.0750843	1.036	2	6	1.109	2	12.6	0.957	2	44	0.946	2	24.4	0.934	2	13.7	0.979	2	44.1	263	29.8	8.7
GL50803_87817	Tubby superfamily protein	118.18	0.0396	1	6	7	11	1.03367	0.0336667	1.01467		0.300496	0.557825	1.063	6	6.8	1.052	6	10	0.986	6	18	1.026	6	10.2	1.043	6	7.6	0.975	6	19	1540	169.3	6.51
GL50803_111886	hypothetical protein	123.66	0.0368	1	6	12	40	1.033	0.033	1.01767		0.0796635	0.101815	1.043	10	22	1.013	10	8.1	1.043	10	14.5	1.011	10	19.5	1.012	10	8.9	1.03	10	12.2	2363	262.5	7.2
GL50803_7018	hypothetical protein	31.62	0.0499	1	1	2	3	1.033	0.033	1.04633		0.182976	0.400054	1.056	1		1.042	1		1.001	1		1.004	1		1.134	1		1.001	1		341	37.1	6.47
GL50803_15549	Dynein binding protein, putative	92.4	0.1329	1	5	13	16	1.03267	0.0326667	1.03567		0.450348	0.569773	1.069	5	25	1.064	5	10.3	0.965	5	6.1	1.126	5	3	1.029	5	7.1	0.952	5	16.6	745	81.6	5.78
GL50803_16482	hypothetical protein	30.29	0.0594	1	1	3	4	1.03233	0.0323333	1.01533		0.0488645	0.382691	1.031	1		1.02	1		1.046	1		1.022	1		0.989	1		1.035	1		404	46	8.48
GL50803_15515	hypothetical protein	67.81	0.0436	1	3	6	10	1.03233	0.0323333	1.089		0.319073	0.21663	1.076	5	7.8	1.03	5	16.5	0.991	5	8.5	1.175	5	8.8	1.092	5	5.2	1	5	20.6	963	107.3	6.7
GL50803_15531	Periodic tryptophan protein 1, putative	47.31	0.0595	1	1	4	6	1.03233	0.0323333	1.00667		0.917468	0.921881	1.291	2	29.7	0.974	2	31.3	0.832	2	55.4	1.04	2	5.1	1.058	2	7.4	0.922	2	24.5	504	54.9	4.65
GL50803_92095	hypothetical protein	27.44	0.0223	1	1	2	2	1.032	0.032	1.05167		0.566905	0.0153872	0.953	1		1.108	1		1.035	1		1.04	1		1.052	1		1.063	1		583	63.7	7.91
GL50803_16889	Kinase, NEK-GL-like	23.57	0.0374	1	2	3	3	1.032	0.032	1.02667		0.470873	0.523822	1.099	2	12.1	0.977	2	6.8	1.02	2	7.7	1.091	2	6.5	1.014	2	0.3	0.975	2	0.6	561	61.9	5.8
GL50803_8621	Leucyl-tRNA synthetase	273.36	0.1466	1	13	21	34	1.03167	0.0316667	1.006		0.0802413	0.841077	1.05	18	14.3	1.028	18	10	1.017	18	17	0.992	18	26	0.973	18	8.8	1.053	18	10.4	1173	132.3	5.59
GL50803_115232	hypothetical protein	54.28	0.0308	1	1	2	4	1.03167	0.0316667	1.04733		0.329375	0.309412	0.984	1		1.046	1		1.065	1		1.114	1		1.034	1		0.994	1		552	60.4	7.93
GL50803_17541	WD-repeat domain 17 isoform 1	55.65	0.0204	1	2	5	7	1.03167	0.0316667	0.991		0.269219	0.571105	1.011	3	0.9	1.01	3	3.1	1.074	3	4.9	0.988	3	0	0.969	3	4.8	1.016	3	1.2	1616	176.8	6.96
GL50803_15454	hypothetical protein	87.29	0.1271	1	4	8	11	1.031	0.031	0.995333		0.545663	0.83319	0.95	6	13.1	1.073	6	5	1.07	6	6.5	0.954	6	3.3	1.024	6	3.7	1.008	6	13	480	53.1	7.24
GL50803_8445	Kinase, NEK	515.93	0.2345	1	14	17	34	1.03067	0.0306667	1.02833		0.399752	0.380499	0.989	26	15	1.017	26	13.1	1.086	26	13	1.066	26	16.4	0.981	26	15.1	1.038	26	12.8	597	66.9	8.06
GL50803_101906	SKD1 protein (VPS4a)	505.6	0.3194	1	13	18	34	1.03067	0.0306667	0.988333		0.511506	0.666136	0.959	26	22.2	1.05	25	10.7	1.083	25	15.9	0.991	25	25.2	1.029	26	9.3	0.945	26	11.9	454	49.7	9.06
GL50803_6439	hypothetical protein	86.15	0.0874	1	1	2	4	1.03067	0.0306667	1.089		0.605656	0.0932816	1.118	2	6.4	1.021	2	5.9	0.953	2	15.5	1.146	2	2	1.042	2	11.3	1.079	2	2.4	183	20.9	5.21
GL50803_24194	Protein 21.1	191.08	0.0954	1	7	9	16	1.03033	0.0303333	0.983333		0.185816	0.444381	1.059	9	6	1.026	9	5.3	1.006	9	5.2	0.949	9	8.1	0.993	9	6.2	1.008	9	7.7	786	86.4	6.54
GL50803_15397	Kinase, CMGC CDK	163.8	0.1559	1	6	8	17	1.03033	0.0303333	1.059		0.251853	0.0567365	1.027	12	22.4	0.999	12	4.7	1.065	12	6.6	1.08	12	6.6	1.03	12	9.1	1.067	12	6	340	38.1	6.87
GL50803_10303	hypothetical protein	67.14	0.0777	1	2	4	4	1.03033	0.0303333	1.07833		0.590158	0.0131791	1.122	2	14.5	0.975	2	14.3	0.994	2	6.3	1.091	2	11.5	1.084	2	7.9	1.06	2	12.9	399	44.4	6.18
GL50803_8235	Protein 21.1	189.96	0.1705	1	2	8	23	1.03	0.03	1.05233		0.15588	0.0926983	1.043	4	15.2	1.003	4	3.3	1.044	4	5.4	1.074	4	16	1.065	4	3.7	1.018	4	6	305	33.6	6.71
GL50803_10802	hypothetical protein	29.53	0.0203	1	1	4	7	1.03	0.03	0.985		0.426052	0.750473	1.068	1		1.05	1		0.972	1		1.022	1		1.039	1		0.894	1		1181	129.7	5.21
GL50803_4357	Phosphatase, putative	185.8	0.121	1	7	9	12	1.02967	0.0296667	1.00633		0.51184	0.92209	1.101	9	28.7	0.978	9	15.4	1.01	9	12	1.062	9	9.1	0.926	9	12.1	1.031	9	14.9	661	72.3	9.73
GL50803_8074	Manganese-dependent inorganic pyrophosphatase, putative	68.75	0.0709	1	2	6	6	1.02933	0.0293333	1.00233		0.665609	0.848912	0.931	2	5	1.113	2	14.5	1.044	2	4	0.982	2	0.3	1.015	2	12.6	1.01	2	15.3	691	76.1	6.21
GL50803_14486	hypothetical protein	40.86	0.0661	1	1	2	3	1.02933	0.0293333	0.970333		0.524822	0.194018	0.974	1		1.101	1		1.013	1		0.944	1		0.97	1		0.997	1		227	26	7.93
GL50803_17538	Phosphoprotein phosphatase 2A regulatory subunit	141.36	0.0641	1	5	6	15	1.029	0.029	1.00133		0.65763	0.99942	0.944	10	13.7	1.019	10	1.5	1.124	10	10.4	0.998	10	7.5	0.939	10	10.1	1.067	10	9	764	85.5	5.45
GL50803_21750	Ribose-phosphate pyrophosphokinase	135.43	0.1108	1	4	4	6	1.02867	0.0286667	1.04767		0.147084	0.19897	1.052	6	8	1.025	6	14.4	1.009	6	11.8	1.049	6	9.8	1.091	6	12.9	1.003	6	3.4	370	40.6	6.77
GL50803_8152	Kinase, NEK	92.46	0.1033	1	4	8	9	1.02867	0.0286667	1.02867		0.533994	0.415809	1.104	4	3.6	0.997	4	3.4	0.985	4	5	1.085	4	4.1	1.002	4	2.4	0.999	4	2	581	64.6	7.5
GL50803_10609	Kinase, STE STE20	72.16	0.2033	1	2	11	17	1.02867	0.0286667	1.044		0.904362	0.550803	0.879	2	18.2	0.94	2	5.2	1.267	2	0.8	1.046	2	20.4	0.942	2	11.7	1.144	2	2.6	423	47	7.28
GL50803_35180	GTOR	96.18	0.0356	1	5	17	26	1.02833	0.0283333	1.03267		0.675018	0.620365	0.983	5	21	0.965	5	14	1.137	5	15.8	0.997	5	13.6	0.963	5	18.1	1.138	5	5.5	3227	363	6.37
GL50803_17073	Kinase	44.86	0.01	1	1	1	1	1.02833	0.0283333	1.07667		0.75987	0.22174	0.934	1		0.985	1		1.166	1		1.167	1		1.029	1		1.034	1		799	88.4	7.8
GL50803_16200	Developmentally regulated GTP-binding protein 1	225.58	0.2627	1	6	13	31	1.028	0.028	1.00767		0.278497	0.856119	1.04	10	15	0.991	10	8.4	1.053	10	7	1.014	10	13.2	0.949	10	11.6	1.06	10	10.5	373	41.3	8.09
GL50803_17367	hypothetical protein	34.52	0.0495	1	1	1	1	1.028	0.028	1.084	0.084	0.958242	0.400742	1.108	1		1.213	1		0.763	1		0.984	1		1.241	1		1.027	1		182	20.8	5.4
GL50803_93736	Dynein heavy chain	138.7	0.0551	1	9	35	52	1.02767	0.0276667	1.02033		0.534631	0.580851	0.959	9	17	1.046	9	4.8	1.078	9	7.9	0.963	9	14.6	1.063	9	4.4	1.035	9	4.9	4773	522.7	6.35
GL50803_2007	hypothetical protein	48.93	0.0547	1	1	2	3	1.02767	0.0276667	1.01533		0.862691	0.685005	0.852	2	4.4	1.056	2	2.8	1.175	2	20.4	1.015	2	1.1	1.069	2	9.9	0.962	2	19.9	256	29.4	5.53
GL50803_7183	Kinase, NEK-frag	47.22	0.0111	1	1	1	1	1.02767	0.0276667	0.994333		0.843171	0.874009	0.926	1		0.944	1		1.213	1		1.075	1		0.971	1		0.937	1		808	86.7	6.55
GL50803_4079	Protein phosphatase PP2A regulatory subunit B	429.66	0.2352	1	9	14	30	1.02733	0.0273333	1.04433		0.630637	0.455023	1.118	16	12.2	0.999	16	8.6	0.965	16	12.6	1.121	16	5.6	1.052	16	5.3	0.96	16	10.7	472	52.5	6.61
GL50803_2980	20S proteasome alpha subunit 5	390.23	0.1755	1	4	5	17	1.02733	0.0273333	0.984667		0.685881	0.742409	0.966	16	14.9	0.98	16	8.4	1.136	16	11.1	1.079	16	8.1	0.934	16	6.3	0.941	16	6.7	245	26.7	6.43
GL50803_10136	hypothetical protein	61.07	0.0893	1	2	4	5	1.027	0.027	1.08		0.68419	0.104011	0.929	3	0.6	1.048	3	5.5	1.104	3	4.6	1.045	3	20.7	1.138	3	2.6	1.057	3	2.3	336	37.9	6.46
GL50803_7203	Guanylate kinase	193.63	0.2049	1	4	5	9	1.027	0.027	1.02067		0.386452	0.33921	1.076	6	14.5	0.998	6	6.9	1.007	6	13.5	1.034	6	11.2	0.988	6	1	1.04	6	14.7	205	23.7	6.93
GL50803_8201	hypothetical protein	45.37	0.1418	1	2	5	6	1.027	0.027	1.00033		0.323016	0.968803	0.986	2	34.1	1.048	2	29.1	1.047	2	23.4	1.1	2	23.7	0.97	2	24.4	0.931	2	26	268	30.1	7.96
GL50803_1995	Proteasome subunit beta type 4 precursor	150.01	0.2396	1	4	6	11	1.02667	0.0266667	0.991667		0.698433	0.74733	1.068	8	10.9	0.922	8	13.7	1.09	8	11.5	0.949	8	5.4	0.994	8	12.9	1.032	8	10.9	217	23.4	5.76
GL50803_11040	Kinase, NEK	27.14	0.0312	1	1	1	1	1.02667	0.0266667	1.01833	0.0183333	0.706457	0.763905	0.959	1		1.139	1		0.982	1		0.959	1		1.114	1		0.982	1		321	36	5.86
GL50803_5328	AP2 sigma adaptin	102.98	0.2766	1	3	6	11	1.026	0.026	1.02233		0.499111	0.288298	1.053	6	10.5	0.965	6	9.1	1.06	6	9.9	1.043	6	7.8	1.032	6	4.9	0.992	6	13.2	141	16.8	6.87
GL50803_24861	hypothetical protein	35.38	0.0292	1	1	6	14	1.026	0.026	0.991667		0.30322	0.814586	1.004	2	12.4	1.01	2	11	1.064	2	1.7	0.995	2	5.9	0.928	2	14.8	1.052	2	9.6	1300	144.8	8.41
GL50803_6135	Ribosomal protein S17	394.55	0.5109	1	5	13	43	1.02567	0.0256667	1.03767		0.799697	0.1801	1.169	22	8.6	0.984	22	12.8	0.924	22	17.8	1.07	22	17.8	1.038	22	13.5	1.005	22	8.1	137	15.7	10.3
GL50803_17149	GTP-binding protein	143.84	0.1499	1	6	9	11	1.02567	0.0256667	1.05567		0.877981	0.574412	1.226	8	13.4	0.922	8	9.6	0.929	8	25.1	1.206	8	15.7	0.94	8	7.9	1.021	8	8.7	507	57.3	7.94
GL50803_16500	Sperm-associated WD-repeat protein	102.37	0.1089	1	5	9	16	1.02567	0.0256667	1.04967		0.429749	0.330066	1.061	8	9.1	1.04	8	4.5	0.976	8	9.5	1.041	8	6.5	0.987	8	6.9	1.121	8	14	716	78.9	6.46
GL50803_112076	Kinase, CDC7	599.58	0.1868	1	24	39	61	1.02533	0.0253333	1.013		0.405531	0.704933	1.069	37	13.2	0.986	37	8.6	1.021	37	11.7	1.052	37	11	0.959	37	9	1.028	37	5.8	1697	189.9	9.14
GL50803_10422	hypothetical protein	238.54	0.2212	1	4	6	15	1.025	0.025	1.035		0.148528	0.155527	1.025	12	11.5	1.044	12	14.9	1.006	12	11.4	1.013	12	24	1.066	12	13.3	1.026	12	12.5	217	24.2	9.32
GL50803_9134	hypothetical protein	109.89	0.0301	1	4	11	13	1.025	0.025	1.02567		0.621212	0.322305	1.091	4	10	1.033	4	15.2	0.951	4	11.1	1.015	4	15	0.998	4	5.8	1.064	4	12.1	2462	270.7	6.2
GL50803_13708	Ubiquitin	82.33	0.0233	3	4	8	13	1.025	0.025	1.028		0.475893	0.424012	0.97	6	21.9	1.045	6	7.1	1.06	6	13.7	0.975	6	14.8	1.042	6	3.4	1.067	6	19.7	2527	283.6	6.38
GL50803_9087	hypothetical protein	39.84	0.1429	1	2	3	5	1.025	0.025	1.00967		0.297692	0.729361	1.015	2	4.2	1	2	4.7	1.06	2	6.6	1.007	2	10.1	0.971	2	0	1.051	2	6.5	168	19.3	5.67
GL50803_112682	hypothetical protein	104.25	0.0672	1	2	2	5	1.02467	0.0246667	1.02333		0.483529	0.70944	1.082	5	11.1	0.999	5	10.9	0.993	5	18.8	1.106	5	6.4	0.936	5	5.8	1.028	5	3.6	253	28.4	7.25
GL50803_25035	Protein tyrosine phosphatase	69.69	0.0609	1	3	5	8	1.02467	0.0246667	0.980667		0.326732	0.274265	1.047	4	15.7	1.04	4	1.1	0.987	4	7.5	0.955	4	18	0.995	4	7.7	0.992	4	9.2	608	68.8	8.1
GL50803_95918	E3 ubiquitin ligase for Rad6p required for the ubiquitination of histone H2B	58.31	0.0433	1	3	4	7	1.02467	0.0246667	0.973667		0.220981	0.478222	1.012	3	21.4	1.053	3	11	1.009	3	16.9	0.944	3	12.5	0.94	3	6.9	1.037	3	10.5	670	75.4	5.68
GL50803_15009	Flavohemoprotein lateral transfer candidate	47.53	0.0502	1	1	3	4	1.02467	0.0246667	1.109		0.873328	0.391443	1.212	1		0.957	1		0.905	1		1.299	1		1.066	1		0.962	1		458	52	6.44
GL50803_40995	IFT complex B	32.13	0.028	1	1	1	1	1.02467	0.0246667	1.06933		0.102764	0.10051	1.04	1		1.024	1		1.01	1		1.038	1		1.052	1		1.118	1		322	34.3	5.48
GL50803_32571	hypothetical protein	105.81	0.0597	1	3	4	5	1.02433	0.0243333	0.967		0.449889	0.372092	1.076	4	8.4	1.004	4	12.5	0.993	4	9.8	0.916	4	8.4	0.968	4	15.7	1.017	4	7.4	636	71.1	5.81
GL50803_9896	hypothetical protein	45.66	0.0945	1	1	1	1	1.02433	0.0243333	1.02067		0.710549	0.593091	1.045	1		1.1	1		0.928	1		0.981	1		1.084	1		0.997	1		127	14.5	5.85
GL50803_10291	hypothetical protein	83.08	0.0378	1	4	6	7	1.024	0.024	1.013		0.426712	0.776961	1.062	4	1.9	0.98	4	0.9	1.03	4	4.7	1.079	4	3.1	0.953	4	3.1	1.007	4	4.7	1139	128.5	7.88
GL50803_5346	Kinase, NEK	229.78	0.1886	1	11	14	25	1.02367	0.0236667	1.019		0.00537894	0.432732	1.021	17	9.7	1.027	17	8.6	1.023	17	12.7	1.034	17	14.5	0.981	17	4.5	1.042	17	13.9	493	55.1	6.43
GL50803_13103	hypothetical protein	53.24	0.1146	1	3	4	7	1.02333	0.0233333	1.03333		0.736465	0.179319	1.123	4	15.2	1.01	4	15.2	0.937	4	12.8	1.064	4	10.3	1.007	4	19.1	1.029	4	10.2	288	33	8.46
GL50803_9121	hypothetical protein	43.51	0.0818	1	3	4	4	1.02333	0.0233333	1.06		0.482539	0.381875	1.075	3	11.4	0.984	3	18.2	1.011	3	1.3	1.161	3	13.9	1.041	3	18.2	0.978	3	16	379	43.5	5.85
GL50803_221692	hypothetical protein	61.73	0.1097	1	3	8	9	1.02333	0.0233333	0.988		0.652027	0.664204	0.946	3	12.7	1.037	3	1.6	1.087	3	6.1	0.99	3	2.2	0.944	3	4.8	1.03	3	11.6	538	59.7	7.56
GL50803_10623	Phosphoenolpyruvate carboxykinase	318.07	0.13	1	8	11	29	1.023	0.023	1.00933		0.286655	0.785353	0.994	20	12.4	1.049	20	14.9	1.026	20	34.6	1.059	20	20.7	1.006	20	7.5	0.963	20	9.2	654	73.8	6.07
GL50803_6026	hypothetical protein	27.99	0.1364	1	1	3	3	1.023	0.023	1.04433		0.834735	0.669005	1.08	1		0.879	1		1.11	1		0.951	1		0.975	1		1.207	1		176	20.7	6.71
GL50803_16996	hypothetical protein	104.73	0.1211	1	4	6	9	1.02267	0.0226667	1.09033		0.682693	0.161728	1.079	6	35.7	1.052	6	5.5	0.937	6	19.9	1.137	6	20.6	1.007	6	5.7	1.127	6	16.6	413	46	8.31
GL50803_5947	Ribosomal protein L35a	799.3	0.6423	1	9	9	54	1.02267	0.0226667	0.990667		0.64285	0.252426	1.102	37	15.2	0.994	37	11.6	0.972	37	12.1	0.996	37	17.6	0.979	37	8.6	0.997	37	15.9	123	13.9	10.04
GL50803_17482	TCP-1 chaperonin subunit alpha	361.03	0.2766	1	11	17	39	1.02267	0.0226667	1.04		0.614425	0.382215	1.097	18	19.2	0.987	18	10.2	0.984	18	9	1.108	18	10.3	1.026	18	8.7	0.986	18	6.9	517	56.3	6.61
GL50803_88071	Protein 21.1	59.03	0.0304	1	1	3	3	1.02267	0.0226667	0.984		0.673143	0.627076	0.954	1		1.103	1		1.011	1		1.012	1		1.014	1		0.926	1		723	78.7	5.94
GL50803_9421	Kinase, NEK	371.51	0.1884	1	8	14	26	1.02233	0.0223333	1.02767		0.138263	0.29407	1.041	18	5.1	1.011	18	8.2	1.015	18	10.9	1.067	18	9.4	1.012	18	5.7	1.004	18	6.1	584	64.4	6.76
GL50803_113723	hypothetical protein	24.93	0.0284	1	1	1	1	1.022	0.022	1.04833		0.894334	0.701336	0.853	1		1.052	1		1.161	1		1.201	1		1.06	1		0.884	1		387	43.1	5.05
GL50803_16161	Kinesin-16	63.28	0.0824	1	2	11	15	1.02167	0.0216667	0.986333		0.914327	0.672207	0.847	2	22	1.03	2	6.9	1.188	2	24.6	0.931	2	9.4	0.998	2	3.3	1.03	2	10.3	837	93.2	7.11
GL50803_27520	Kinase, CMGC CK2	55.64	0.0608	1	3	4	5	1.02167	0.0216667	0.988		0.580022	0.688137	0.974	3	5.8	1.083	3	3.9	1.008	3	10.5	1.043	3	3.1	0.966	3	5.5	0.955	3	1.3	477	54.8	7.44
GL50803_17170	Long chain fatty acid CoA ligase 5	65.11	0.0663	1	3	11	15	1.02133	0.0213333	1.01233		0.768251	0.684046	1.121	3	22.8	1.013	3	3.8	0.93	3	19.5	0.967	3	9.7	1.017	3	0.4	1.053	3	2.7	1523	167.2	7.78
GL50803_95895	ZipA	58	0.0726	1	2	6	27	1.02133	0.0213333	0.983333		0.710794	0.630154	0.959	2	14.6	0.993	2	0.4	1.112	2	3.2	0.973	2	7.3	0.935	2	15.7	1.042	2	1.3	620	68.1	5.72
GL50803_24712	Phosphatidylinositol-4-phosphate 5-kinase, putative	30.42	0.0186	1	2	4	4	1.021	0.021	1.00233		0.837712	0.840883	0.885	2	6.6	1.082	2	0.2	1.096	2	10.1	0.985	2	10.3	1.019	2	9.3	1.003	2	12.4	1776	195.8	6.02
GL50803_8744	hypothetical protein	26.13	0.0275	1	1	3	7	1.02067	0.0206667	1.02267		0.483213	0.65922	0.983	1		1.014	1		1.065	1		1.006	1		0.96	1		1.102	1		581	65.3	7.64
GL50803_103838	Kinase, ULK	90.83	0.0502	2	3	12	26	1.02033	0.0203333	1.035		0.541635	0.17814	1.042	4	8.4	1.052	4	7.2	0.967	4	8.4	1.068	4	6.3	1.028	4	3.2	1.009	4	4.1	1874	212.1	7.2
GL50803_14999	hypothetical protein	40.14	0.0841	1	3	5	8	1.02033	0.0203333	0.957		0.90977	0.387992	0.851	4	5.8	1.045	4	11.9	1.165	4	21.9	1.038	4	3.7	0.909	4	10.2	0.924	4	14.7	464	50.3	7.5
GL50803_24400	Kinase, NEK	28.9	0.0402	1	2	3	3	1.02033	0.0203333	1.03767		0.779496	0.368168	0.985	2	32.8	0.946	2	17.1	1.13	2	6.7	0.981	2	27.9	1.093	2	3.9	1.039	2	4.2	572	64.3	7.42
GL50803_102056	hypothetical protein	24.15	0.0217	1	1	5	5	1.02033	0.0203333	1.013		0.754321	0.8988	0.925	1		1.045	1		1.091	1		0.89	1		1.068	1		1.081	1		2077	235.1	8.15
GL50803_9529	Zinc finger domain protein	23.13	0.0639	1	1	2	2	1.02033	0.0203333	1.009		0.541863	0.930211	0.976	1		1.015	1		1.07	1		0.907	1		1.106	1		1.014	1		313	34.9	8.22
GL50803_6671	hypothetical protein	151.89	0.0716	1	5	6	13	1.02	0.02	0.957333		0.656129	0.187079	0.979	9	12.2	0.987	9	6.4	1.094	9	4.1	0.92	9	4	0.994	9	10	0.958	9	13	656	73.3	5.21
GL50803_112867	Variant-Specific Surface Protein 16 (VSP-16)	33.26	0.0702	1	1	1	1	1.02	0.02	1.288	0.288	0.880074	0.023317	1.13	1		1.062	1		0.868	1		1.326	1		1.19	1		1.348	1		741	75	5.47
GL50803_22587	hypothetical protein	65.6	0.0682	1	3	7	19	1.02	0.02	1.01567		0.434325	0.813418	1.049	3	4.2	0.981	3	2	1.03	3	3.6	1.096	3	0.1	0.926	3	9.5	1.025	3	3.4	674	75	6.38
GL50803_12218	hypothetical protein	146.8	0.0901	1	5	6	9	1.01933	0.0193333	1.03233		0.836303	0.0244954	0.931	7	13.6	0.977	7	25.8	1.15	6	25.4	1.031	7	27.4	1.042	7	13.8	1.024	7	11.5	555	62.1	6.43
GL50803_95064	tRNA-ribosyltransferase, putative	111.34	0.0871	1	3	4	6	1.01933	0.0193333	0.969667		0.0256265	0.408637	1.013	4	7	1.023	4	8.1	1.022	4	3.2	0.926	4	0.3	1.027	4	7.4	0.956	4	3.2	402	44.2	7.31
GL50803_86821	Protein 21.1	40.69	0.0773	2	2	4	5	1.01933	0.0193333	0.979333		0.517772	0.313429	0.989	3	8.2	1.001	3	10.8	1.068	3	15.2	0.949	3	6	0.99	3	7.3	0.999	3	4.9	362	39.9	8.94
GL50803_112810	hypothetical protein	28.74	0.0039	1	1	1	1	1.019	0.019	1.00267		0.325324	0.994091	1.036	1		1.031	1		0.99	1		0.993	1		1.09	1		0.925	1		1795	201.3	6.73
GL50803_3414	5-AMP-activated protein kinase, gamma-1 subunit	20.72	0.0282	1	1	1	1	1.019	0.019	0.936667		0.697459	0.172919	0.946	1		1.032	1		1.079	1		0.878	1		0.962	1		0.97	1		354	39.6	6.47
GL50803_15953	Kinase, NEK	616.78	0.1755	1	18	25	47	1.01867	0.0186667	1.01333		0.553341	0.413566	0.977	34	21.3	1.013	34	7.5	1.066	34	11.4	1.03	34	16.4	0.988	34	10.4	1.022	34	14.7	1117	124.7	7.69
GL50803_16443	Protein phosphatase 2A B' regulatory subunit Wdb1	419.06	0.2034	1	14	21	31	1.01867	0.0186667	1.00867		0.484672	0.819229	1.027	20	8.3	0.978	20	15.7	1.051	20	14.9	1.063	20	9.8	0.959	20	6.9	1.004	20	9.9	821	93.1	6.87
GL50803_16595	Liver stage antigen-like protein	278.97	0.1099	1	14	28	41	1.01867	0.0186667	1.03767		0.313189	0.243987	1.034	19	12.4	0.991	19	10.9	1.031	19	16.5	1.082	19	8.7	1.028	19	2.7	1.003	19	8.1	1811	200.9	4.7
GL50803_17285	Protein 21.1	51.05	0.0256	1	2	4	7	1.01867	0.0186667	1.03433		0.906073	0.844687	0.893	2	11.7	0.975	2	28.1	1.188	2	2	0.833	2	4.7	1.169	2	2.5	1.101	2	3	1095	120.4	5.4
GL50803_21628	hypothetical protein	1723.86	0.5117	1	22	29	156	1.01833	0.0183333	1.03		0.483596	0.302543	1.059	98	13.6	1.009	98	12.1	0.987	98	14.3	1.074	98	10.8	1.009	98	9.2	1.007	98	11.5	383	42.4	9.42
GL50803_5927	Qc-SNARE 1	137.01	0.181	1	5	8	15	1.01833	0.0183333	1.02		0.623549	0.185043	0.963	7	12.1	1.024	7	11.8	1.068	7	12.3	1.04	7	13.5	1.007	7	5.4	1.013	7	14.1	337	38.4	5.88
GL50803_9912	Ribonuclease, putative	60.15	0.0418	1	2	7	10	1.018	0.018	0.992		0.621602	0.701119	1.078	3	3.4	0.981	3	0.3	0.995	3	3.5	0.959	3	8.1	0.993	3	6.2	1.024	3	3.3	1029	115.9	6.62
GL50803_15585	hypothetical protein	51.77	0.0636	1	2	12	13	1.018	0.018	0.964333		0.45208	0.465906	0.98	2	19	1.035	2	3.2	1.039	2	17.8	0.986	2	12.3	1.021	2	8.5	0.886	2	3.4	1336	153.9	8.97
GL50803_96460	Alanyl-tRNA synthetase	410.9	0.1517	1	12	19	38	1.01767	0.0176667	1.00767		0.246564	0.643093	0.996	24	15.5	1.027	24	12.8	1.03	24	8	1.009	24	13	1.031	24	7	0.983	24	11.1	969	108.4	6.71
GL50803_112018	hypothetical protein	47.73	0.0389	2	2	5	14	1.01767	0.0176667	1.01867		0.725983	0.821052	1.083	2	9.3	0.945	2	6.1	1.025	2	10.1	1.085	2	18.9	0.903	2	7.7	1.068	2	20.9	772	82.1	8.41
GL50803_89845	Protein 21.1	41.06	0.0187	1	1	2	2	1.01767	0.0176667	0.984		0.782083	0.826468	1.066	1		0.922	1		1.065	1		1.086	1		0.763	1		1.103	1		907	100.3	5.73
GL50803_6886	hypothetical protein	70.76	0.033	1	2	4	10	1.01733	0.0173333	1.01533		0.678209	0.874409	0.955	3	10.2	1.071	3	4.9	1.026	3	0.7	0.908	3	17.5	1.129	3	14.5	1.009	3	1.1	908	102.8	7.12
GL50803_33866	hypothetical protein	41	0.0523	1	2	5	6	1.017	0.017	1.00133		0.629831	0.991505	0.964	2	9.3	1.063	2	1.2	1.024	2	0.3	0.946	2	2.6	1.005	2	1.4	1.053	2	4.6	688	76.8	6.62
GL50803_41619	hypothetical protein	202.72	0.0644	2	10	21	27	1.01667	0.0166667	1.02733		0.824071	0.287755	0.931	11	10.8	0.999	11	8.7	1.12	11	22.2	1.057	11	14.6	0.992	11	6	1.033	11	5.6	2421	269.1	6.51
GL50803_15962	Kinesin-7	26.6	0.0661	1	1	9	12	1.01667	0.0166667	0.986333		0.478169	0.139005	1.035	1		0.979	1		1.036	1		0.992	1		0.975	1		0.992	1		923	102.3	5.4
GL50803_91451	Kinase, NEK	53.93	0.0533	1	2	6	7	1.01633	0.0163333	1.01		0.42962	0.717468	1.028	2	11.5	0.984	2	0.7	1.037	2	8.3	0.983	2	7.3	0.991	2	8.1	1.056	2	9.8	750	84.3	8.81
GL50803_34141	Nin one binding protein-like protein	32.53	0.0239	1	1	1	2	1.01633	0.0163333	0.978333		0.9001	0.117344	1.169	2	5.5	0.965	2	5.3	0.915	2	7.4	0.992	2	3.3	0.964	2	11.3	0.979	2	2.1	461	50.5	8.37
GL50803_16039	hypothetical protein	195.93	0.1285	1	6	14	19	1.016	0.016	1.01033		0.458206	0.458092	1.05	7	4.9	0.992	7	5.4	1.006	7	13.2	1.015	7	5.6	0.989	7	5.7	1.027	7	8	848	96.4	5.57
GL50803_16603	hypothetical protein	43.41	0.0252	1	2	4	4	1.016	0.016	0.906667	-0.0933333	0.985686	0.436155	1.087	2	17.7	1.167	2	3	0.794	2	24.1	0.781	2	8.5	1.126	2	0.4	0.813	2	14.4	1308	145.5	6.28
GL50803_135965	hypothetical protein	25.23	0.3898	1	1	2	6	1.01567	0.0156667	1.06733		0.95304	0.244422	0.944	1		0.89	1		1.213	1		1.029	1		1.021	1		1.152	1		59	6.2	5.78
GL50803_8916	Signal recognition particle 68kDa	103.5	0.084	1	3	8	13	1.01567	0.0156667	1.031		0.734183	0.307216	1.031	5	17.3	0.946	5	0.7	1.07	5	3.6	1.051	5	10.8	0.986	5	4.2	1.056	5	9	607	67.6	7.9
GL50803_16716	High cysteine membrane protein Group 5	31.05	0.0193	1	1	2	2	1.01567	0.0156667	0.962333		0.820446	0.216571	1.014	1		1.105	1		0.928	1		0.97	1		0.994	1		0.923	1		674	72.5	5.16
GL50803_8367	VATPase	88.22	0.1357	1	2	2	3	1.01533	0.0153333	1.01733		0.919319	0.729245	0.861	3	0.3	1.089	3	5	1.096	3	12.6	0.947	3	13.6	1.02	3	2.1	1.085	3	16.9	140	15.4	6.68
GL50803_16114	Ribosomal protein L36-1	74.34	0.3222	1	3	5	15	1.01533	0.0153333	1.03833		0.977458	0.391855	1.242	5	8.1	0.915	5	34	0.889	5	20.7	1.048	5	15.7	1.093	5	31	0.974	5	20	90	10.6	10.61
GL50803_15157	hypothetical protein	35.6	0.0273	1	1	1	1	1.01533	0.0153333	1.006		0.324186	0.868709	1.01	1		1.038	1		0.998	1		1.062	1		0.985	1		0.971	1		403	45	7.77
GL50803_8528	hypothetical protein	194.5	0.1136	1	6	8	20	1.015	0.015	1.007		0.798395	0.892567	1.011	13	10.3	0.939	13	3.3	1.095	14	19.5	1.067	13	7.3	0.94	14	3.9	1.014	14	10.7	528	56.8	5.47
GL50803_14827	Ribosomal protein S11	496.12	0.4156	1	7	9	36	1.01467	0.0146667	1.043		0.203991	0.109917	1.021	20	9.4	1.024	20	16.3	0.999	20	16.7	1.037	20	15.8	1.019	20	10.9	1.073	20	14	154	18.1	10.46
GL50803_17520	ClpB protein	119.05	0.1168	1	7	13	23	1.01467	0.0146667	0.975333		0.817142	0.136493	1.099	9	11.8	0.934	9	4.5	1.011	9	9.4	0.993	9	6.3	0.958	9	4	0.975	9	5.9	882	97.7	7.14
GL50803_27694	hypothetical protein	22.39	0.0368	1	1	1	1	1.01467	0.0146667	0.947		0.940154	0.559586	1.002	1		0.871	1		1.171	1		0.827	1		0.895	1		1.119	1		136	14.6	4.91
GL50803_16269	FAD synthetase	50.05	0.0435	1	2	3	4	1.01433	0.0143333	1.111		0.847697	0.235378	1.119	2	19.2	0.986	2	14	0.938	2	11.3	1.234	2	36.9	1.001	2	7.5	1.098	2	17.7	621	69.4	5.81
GL50803_21603	Protein 21.1	25.6	0.0743	1	1	6	7	1.01433	0.0143333	0.989		0.705613	0.247206	1.016	1		1.067	1		0.96	1		1.002	1		0.986	1		0.979	1		498	55.6	5.53
GL50803_8462	Ribosomal protein L27	1010.16	0.4296	1	6	7	50	1.014	0.014	1.00133		0.660652	0.948879	0.974	38	19.7	1.004	37	13.9	1.064	37	12.1	0.986	38	13	0.986	37	11.3	1.032	37	9.4	135	15.3	9.5
GL50803_14622	Ribosomal protein L13	629.48	0.4444	1	8	15	61	1.014	0.014	1.02567		0.695737	0.342652	1.06	35	15.3	1.022	35	11.1	0.96	35	8.5	1.041	35	14	1.051	35	10.6	0.985	35	11.5	234	26.6	11.44
GL50803_16125	Glycerol-3-phosphate dehydrogenase	577.58	0.1737	1	15	26	51	1.014	0.014	1.025		0.435046	0.0360648	1.042	29	26.1	1.006	29	12.5	0.994	29	12.7	1.026	29	9.4	1.016	29	11.1	1.033	29	11.2	1111	118.8	7.75
GL50803_14877	hypothetical protein	97.46	0.0986	1	3	6	7	1.014	0.014	0.987667		0.761083	0.720429	0.948	4	5.4	1.02	4	5.4	1.074	4	7	0.934	4	5.6	1.046	4	9.5	0.983	4	11.8	497	54.4	5.68
GL50803_7261	Phosphatidylinositol-4-phosphate 5-kinase, putative	60.71	0.1402	1	3	7	8	1.014	0.014	0.982667		0.380026	0.716527	0.994	3	1.3	1.037	3	0.2	1.011	3	5.1	0.899	3	5.6	0.992	3	7	1.057	3	4.7	378	42.7	5.66
GL50803_15474	hypothetical protein	104.46	0.2252	1	3	4	8	1.01367	0.0136667	1.05		0.486245	0.0792043	1.016	5	21.9	1.04	5	12.9	0.985	5	4.5	1.061	5	6.8	1.069	5	3.8	1.02	5	9.7	151	17.3	9.82
GL50803_16815	Seven transmembrane protein 1	36.58	0.0533	1	1	3	10	1.01367	0.0136667	0.978667		0.467236	0.499192	1.002	4	5.4	1.044	4	3	0.995	4	3.2	0.928	4	5.9	0.991	4	1.8	1.017	4	0.4	319	35.9	6.86
GL50803_9861	hypothetical protein	1396.87	0.5351	1	19	28	116	1.01367	0.0136667	1.00333		0.233697	0.743744	0.999	73	15.7	1.027	73	11.2	1.015	73	12.8	1.012	73	9.1	1.012	73	9.7	0.986	73	10.5	385	42.7	9.66
GL50803_10824	hypothetical protein	72.49	0.063	1	3	8	8	1.01333	0.0133333	0.977		0.894893	0.520194	0.892	3	29.9	1.094	3	30.1	1.054	3	19.6	0.927	3	32.9	1.033	3	16.1	0.971	3	20.7	1096	120.5	5.63
GL50803_17446	hypothetical protein	44.65	0.0337	1	2	2	3	1.01333	0.0133333	1.05433		0.654673	0.262657	1.063	2	12.9	0.992	2	3	0.985	2	3.9	1.111	2	6.5	0.99	2	4.6	1.062	2	0.6	416	48.4	5.73
GL50803_15455	E04F6.2 like protein	87.36	0.1392	1	3	4	6	1.01267	0.0126667	1.02467		0.655058	0.368474	0.992	4	5.1	1.06	4	4.1	0.986	4	5.2	0.984	4	2.3	1.055	4	0.8	1.035	4	10.9	237	27	8.4
GL50803_16891	Protein C21orf2	77.31	0.1533	1	4	6	11	1.01233	0.0123333	1.06067		0.861797	0.21957	0.922	6	12.4	1.021	6	10.2	1.094	6	3.9	1.005	6	9.2	1.052	6	6.1	1.125	6	5	261	29.1	9.19
GL50803_102921	hypothetical protein	53.68	0.0548	1	3	4	5	1.01233	0.0123333	0.981		0.733661	0.0900932	1.067	4	17.9	1.005	4	10.7	0.965	4	11.4	0.992	4	15.3	0.98	4	2.7	0.971	4	5.9	620	69.4	8.19
GL50803_95563	Phosphorylase B kinase gamma catalytic chain	145.19	0.0821	1	10	16	20	1.01167	0.0116667	1.031		0.823175	0.270309	1.088	13	11.3	0.951	13	14.3	0.996	13	30.6	1.026	13	19.7	0.998	13	8.9	1.069	13	9	1461	160.5	8.97
GL50803_13109	Ras-related protein	62.9	0.0938	1	2	2	2	1.01167	0.0116667	0.987		0.956168	0.628955	1.138	2	35.8	1.035	2	10.1	0.862	2	2.7	1.032	2	21.5	0.979	2	26.7	0.95	2	14.3	192	20.9	7.68
GL50803_16894	hypothetical protein	174.94	0.1111	1	3	7	17	1.01167	0.0116667	1.017		0.508233	0.46262	0.987	10	8.8	1.011	10	8.9	1.037	10	12.1	1.052	10	13.8	1.011	10	3.6	0.988	10	10.6	504	57.6	6.48
GL50803_13756	Proteasome subunit beta type 3	119.31	0.087	1	2	2	7	1.01133	0.0113333	1.004		0.656506	0.950927	1.052	4	20.1	1.002	4	11.4	0.98	4	13.9	1.077	4	4.7	0.985	4	6.1	0.95	4	14.7	207	23	6.2
GL50803_113450	Variant-Specific Surface Protein 44 (VSP-44)	138.67	0.082	2	2	9	14	1.01133	0.0113333	1.095	0.095	0.837631	0.350753	1.072	4	28.4	1.029	4	2.2	0.933	4	16.8	1.086	4	13.7	0.965	4	10	1.234	4	9.9	732	74.8	5.59
GL50803_9099	hypothetical protein	76.76	0.0764	1	3	5	8	1.01133	0.0113333	0.959		0.992977	0.0675411	0.846	5	31.7	0.988	5	6.4	1.2	5	9.4	0.939	5	7.4	0.977	5	6.8	0.961	5	5.6	406	45.6	5.97
GL50803_17362	hypothetical protein	131.97	0.0517	1	7	12	12	1.011	0.011	0.993		0.182404	0.677331	1.022	7	4.5	1.006	7	12.1	1.005	7	5.3	0.98	7	3.5	1.023	7	3.8	0.976	7	6.1	1702	189.8	7.12
GL50803_16371	Nucleolar GTP-binding protein 1, putative	127.27	0.1287	1	4	10	13	1.011	0.011	0.929667		0.79757	0.0439031	1.022	6	9.6	1.063	6	11.8	0.948	6	9.5	0.911	6	13.3	0.959	6	4.9	0.919	6	2.8	676	77.6	9.13
GL50803_5358	Aurora kinase	107.43	0.1608	1	4	6	7	1.011	0.011	0.974333		0.808634	0.245168	0.98	5	10.4	0.97	5	15.6	1.083	5	3	0.944	5	2.6	0.983	5	9.1	0.996	5	6.3	311	36.3	9.01
GL50803_15219	hypothetical protein	62.42	0.0895	1	1	4	5	1.011	0.011	0.949		0.741822	0.00696599	1.024	1		1.05	1		0.959	1		0.955	1		0.941	1		0.951	1		391	44.9	6.77
GL50803_91334	Kinase, NEK-frag	33.46	0.0279	1	1	4	6	1.011	0.011	1.05667		0.912297	0.24517	1.131	1		0.93	1		0.972	1		1.122	1		1.001	1		1.047	1		1003	111.4	6.23
GL50803_15476	Protein 21.1	73.05	0.0308	1	3	4	5	1.01067	0.0106667	1.007		0.510471	0.846679	1.018	4	6.3	0.985	4	3.6	1.029	4	6.4	1.055	4	4.1	0.957	4	4.4	1.009	4	9	1008	113.3	6.96
GL50803_16311	Centromere/microtubule binding protein CBF5	168.64	0.1591	1	3	8	14	1.01	0.01	0.953		0.947157	0.108773	0.881	6	15.7	1.034	6	6.4	1.115	6	9.2	0.921	6	9.9	0.976	6	7.4	0.962	6	6	421	47.1	9.1
GL50803_10568	hypothetical protein	66.64	0.179	1	5	10	23	1.01	0.01	1.04133		0.914603	0.055185	1.033	7	11	1.093	7	14.1	0.904	7	5.3	1.049	7	15.4	1.054	7	5.8	1.021	7	10.7	352	40.1	7.09
GL50803_15847	Hypothetical protein	58.85	0.168	1	4	5	6	1.01	0.01	0.981		0.86637	0.310249	1.089	4	1.4	1.001	4	3.6	0.94	4	29.9	0.96	4	12.6	0.975	4	1.5	1.008	4	15.2	256	28.7	6.34
GL50803_14584	Kelch domain protein	267.6	0.0866	1	7	11	25	1.00967	0.00966667	1.00833		0.524882	0.746834	0.99	15	12.8	1.006	15	7.1	1.033	15	7.8	1.009	16	14.4	0.971	16	12.8	1.045	16	8.4	982	109.9	4.25
GL50803_16380	Cathepsin L precursor	146.64	0.116	1	6	11	22	1.00967	0.00966667	0.994667		0.851059	0.838368	0.954	9	7.2	1.085	9	8.5	0.99	9	15.7	0.946	9	19.4	1.005	9	4	1.033	9	14.8	543	61.8	5.16
GL50803_88245	Protein 21.1	134.1	0.0971	1	5	15	24	1.00967	0.00966667	1.05		0.753172	0.17542	0.96	5	7	1.031	5	6.7	1.038	5	3.9	1.051	5	3.3	1.007	5	9.2	1.092	5	7.3	1226	134.4	6.55
GL50803_13437	Protein 21.1	116.33	0.1835	1	3	7	18	1.00967	0.00966667	0.993667		0.0706052	0.806898	1.015	3	1.1	1.008	3	7.6	1.006	3	15.9	0.965	3	2.4	1.044	3	1.2	0.972	3	7.1	316	35.1	5.49
GL50803_14915	hypothetical protein	20.73	0.1333	1	1	4	7	1.00967	0.00966667	1.05667		0.830446	0.672943	0.96	1		0.991	1		1.078	1		0.868	1		1.176	1		1.126	1		195	21.9	9.64
GL50803_17254	Phosphomannomutase-2	611.51	0.2107	1	13	17	48	1.00933	0.00933333	0.999333		0.374195	0.963	1.018	28	13.6	1.017	28	6.1	0.993	28	13	0.986	28	10.5	1.043	28	9.3	0.969	28	7.8	655	73.9	5.53
GL50803_15084	hypothetical protein	23.36	0.0318	1	1	4	5	1.00933	0.00933333	0.992667		0.769489	0.821443	1.006	2	6.5	0.966	2	7.1	1.056	2	4	0.98	2	8.8	0.943	2	2.8	1.055	2	1.1	1228	136.3	6.23
GL50803_14436	Kinase, STE STE20	32.34	0.0657	1	3	6	6	1.00933	0.00933333	0.981667		0.590242	0.437156	0.988	3	0.8	1.037	3	1.9	1.003	3	6.6	0.952	3	9	1.018	3	7.7	0.975	3	2.9	807	89	6.84
GL50803_14216	Kinase, NEK	20.48	0.0103	1	1	1	1	1.00933	0.00933333	1.01967		0.855071	0.812076	1.085	1		0.986	1		0.957	1		1.045	1		0.907	1		1.107	1		774	85.4	5.07
GL50803_8407	Aminoacyl-histidine dipeptidase	213.78	0.1364	1	5	9	19	1.009	0.009	1.01267		0.996085	0.856974	1.211	12	17.9	0.904	12	11.6	0.912	12	26.4	1.114	12	16.9	0.95	12	7.3	0.974	12	14.2	506	55.1	6.48
GL50803_16720	hypothetical protein	153.67	0.1107	1	4	11	16	1.009	0.009	1.01867		0.904767	0.145948	1.095	8	7.7	1.007	8	11.1	0.925	8	11.4	1.018	8	4.4	1.033	8	5.9	1.005	8	5.2	840	96	4.59
GL50803_102961	ENC6 protein	40.75	0.0254	1	1	2	3	1.009	0.009	0.983333		0.87925	0.534791	0.928	2	1.1	1.033	2	7.2	1.066	2	7	0.987	2	10.6	1.021	2	2.3	0.942	2	12	668	72.9	4.89
GL50803_9508	Metalloprotease, insulinase family	354.37	0.1109	1	11	16	33	1.009	0.009	0.982333		0.568071	0.142902	0.983	20	11	1.023	20	8.8	1.021	20	16.8	0.993	20	10.9	0.986	20	10.3	0.968	20	9.3	1172	131.4	5.52
GL50803_9196	Kinase, NEK	110.79	0.1448	1	5	5	8	1.009	0.009	0.956667		0.69345	0.453517	1.007	7	5	1.043	7	9.8	0.977	7	14.8	1.056	7	4	0.913	7	14	0.901	7	7.7	297	33.9	6.44
GL50803_16945	Kinesin-13	656.28	0.2507	1	17	22	42	1.00867	0.00866667	1.034		0.880036	0.278577	1.092	30	10	0.973	30	12.1	0.961	30	16.5	1.078	30	15.2	0.999	30	5.5	1.025	30	9.6	714	79.6	6.81
GL50803_16980	hypothetical protein	30.56	0.0207	1	2	10	25	1.00833	0.00833333	0.966333		0.93135	0.496494	1.068	1		1.056	1		0.901	1		1.053	1		0.924	1		0.922	1		3049	342.4	9.23
GL50803_96399	Spindle pole body protein, putative	203.15	0.0737	1	9	15	19	1.00833	0.00833333	0.970667		0.939107	0.198857	0.901	11	18.9	1.027	11	9.3	1.097	11	11.5	0.992	11	7.9	0.979	11	6.3	0.941	11	12	1670	182.5	7.34
GL50803_114921	hypothetical protein	79.27	0.035	1	5	9	10	1.00833	0.00833333	1.04033		0.955077	0.433725	0.988	5	3	1.131	5	13.5	0.906	5	25	1.072	5	5.1	1.088	5	8.3	0.961	5	8.2	1999	224.2	6.07
GL50803_7562	ARF2 (giARF)	60.1	0.0952	1	2	2	2	1.00833	0.00833333	0.956333		0.804872	0.423158	0.963	2	3.9	1.057	2	1.1	1.005	2	9.5	0.87	2	5.7	0.986	2	2	1.013	2	5.2	168	18.8	8.27
GL50803_5871	Developmentally regulated GTP-binding protein 1	130.88	0.1576	1	4	8	9	1.008	0.008	0.990333		0.871304	0.613575	1.079	5	1.1	0.99	5	5.7	0.955	5	7.9	1.013	5	2.2	0.958	5	1.9	1	5	7.1	368	40.6	8.59
GL50803_24043	hypothetical protein	56.62	0.0447	1	3	7	11	1.008	0.008	0.981		0.940362	0.615807	0.897	3	75.2	1.058	3	10.3	1.069	3	4.5	0.928	3	31.6	0.97	3	0.5	1.045	3	32	1096	121.8	5.77
GL50803_15995	Nucleotide-binding head-stalk protein, putative	212.49	0.1463	3	15	30	71	1.00767	0.00766667	1.00967		0.697069	0.605826	1.038	15	10.9	1.004	15	7.3	0.981	15	4.9	1.029	15	5.5	0.979	15	7.9	1.021	15	5.8	1620	183.1	5.36
GL50803_11359	Ribosomal protein S4	704.97	0.459	1	14	17	80	1.00733	0.00733333	0.964667		0.554303	0.132731	0.992	51	12.7	1.027	51	11.5	1.003	51	16.2	0.938	51	15.5	0.986	51	13.1	0.97	51	13.5	268	30.4	9.99
GL50803_17053	Protein 21.1	501.14	0.1513	1	11	22	57	1.007	0.007	0.970667		0.8781	0.0727765	1.074	30	21.2	0.986	30	16.4	0.961	30	13	0.955	30	24.6	0.983	30	10.5	0.974	30	17.7	1044	113.9	6.25
GL50803_6177	Ribosome subunit biogenesis protein NIP7	83.69	0.0779	1	1	2	3	1.007	0.007	0.976		0.79154	0.2663	1.027	2	14.6	1.03	2	5.7	0.964	2	3.8	0.994	2	6.7	0.989	2	1.7	0.945	2	1.4	231	26.1	9.5
GL50803_15134	Kinesin-6 like	52.48	0.0289	1	2	3	3	1.007	0.007	0.96		0.862753	0.245109	0.946	2	13.4	1.04	2	9.9	1.035	2	18.6	0.926	2	11.4	0.946	2	8.2	1.008	2	4.6	1039	115.6	6.2
GL50803_114201	hypothetical protein	49.9	0.0303	2	1	15	20	1.007	0.007	0.934667		0.910916	0.644765	0.877	1		0.794	1		1.35	1		0.924	1		0.635	1		1.245	1		3660	411.4	6.65
GL50803_10791	hypothetical protein	38.48	0.2025	1	3	4	4	1.00667	0.00666667	0.956		0.927879	0.540011	1.285	3	12.5	0.96	3	15.9	0.775	3	73.9	0.835	3	8.2	0.987	3	4.2	1.046	3	3	163	18.4	8.72
GL50803_86511	Acyl-CoA synthetase	2259.87	0.267	1	23	34	169	1.00633	0.00633333	1.01067		0.655085	0.698231	1.014	97	13.1	0.983	99	11.2	1.022	98	14.4	1.054	98	13.9	1.002	98	12.1	0.976	98	13	970	106.7	6.87
GL50803_17565	TBP-interacting protein TIP49	359.52	0.2484	1	13	15	26	1.006	0.006	1.04767		0.850321	0.207626	1.001	21	27.1	1.052	21	9	0.965	21	16.5	1.097	20	22.8	1.039	21	12.6	1.007	21	17	483	52.6	5.06
GL50803_27614	Ribose 5-phosphate isomerase	173	0.3103	1	4	4	7	1.00567	0.00566667	0.996333		0.812076	0.855751	1.028	6	9.5	0.967	6	9.6	1.022	6	6.6	1.031	6	6.8	0.995	6	7	0.963	6	7.1	145	15.3	6.89
GL50803_14223	Kinase, NEK	159.22	0.1358	1	3	5	13	1.00567	0.00566667	1.003		0.987009	0.991084	0.84	7	6.4	1.085	7	28.4	1.092	7	16.2	0.891	7	39.3	1.101	7	16.3	1.017	7	14.7	302	34.3	6.8
GL50803_16986	Kinase, STE STE20	35.68	0.0429	1	1	3	8	1.00567	0.00566667	0.979667		0.930258	0.622569	1.088	2	3.5	0.957	2	5.7	0.972	2	3.7	1.043	2	0.9	0.914	2	5.3	0.982	2	0.9	652	71.4	8.29
GL50803_9803	La ribonucleoprotein, putative	365.84	0.2443	1	5	12	31	1.00533	0.00533333	0.987667		0.957793	0.738579	1.08	16	6.7	0.914	16	12.3	1.022	16	6.5	1.03	16	10.4	0.919	16	10.5	1.014	16	11.8	348	39.2	8.48
GL50803_21331	26S protease regulatory subunit 7	333.39	0.1446	1	7	7	17	1.00467	0.00466667	0.993667		0.559877	0.761516	1.003	13	12	0.994	13	13.2	1.017	13	13.8	1.03	13	10.4	0.987	13	9.2	0.964	13	5.6	401	44.2	6.99
GL50803_1713	Protein 21.1	66.22	0.1587	1	2	5	11	1.00433	0.00433333	0.971		0.543503	0.184011	1.007	2	8.4	0.993	2	8.4	1.013	2	4.9	0.958	2	0.8	1	2	0.3	0.955	2	1	252	27.4	5.66
GL50803_23888	FixW protein, putative	48.28	0.0758	2	1	3	8	1.00433	0.00433333	1.148		0.936531	0.0617725	1.075	1		0.97	1		0.968	1		1.229	1		1.123	1		1.092	1		211	22.9	9.32
GL50803_35670	Zinc finger domain protein	224.74	0.2335	1	8	11	22	1.004	0.004	1.022		0.953375	0.699906	1.078	14	13.9	0.987	14	11.2	0.947	14	34.3	1.078	14	16.9	1.054	14	11.3	0.934	14	15.6	394	45.6	7.99
GL50803_14983	Cathepsin L precursor	191.65	0.0953	1	5	7	18	1.004	0.004	0.988		0.951508	0.557751	1.053	11	7.1	1.028	11	3.9	0.931	11	5.2	0.975	11	7.6	1.023	11	4.5	0.966	11	4.7	577	65.1	5.5
GL50803_16431	Ribosomal protein L19	333	0.4745	1	12	15	41	1.00367	0.00366667	1.001		0.903651	0.970473	1.041	30	10.3	0.962	30	10.6	1.008	30	17.3	1.011	30	12.6	1.024	30	10.6	0.968	30	11	196	23.1	11
GL50803_5070	hypothetical protein	41.79	0.0656	1	1	3	10	1.00367	0.00366667	0.990333		0.795432	0.798227	0.985	1		1	1		1.026	1		1.03	1		1.025	1		0.916	1		320	35.2	9.1
GL50803_10924	hypothetical protein	30.99	0.0302	1	2	2	2	1.00333	0.00333333	0.960333		0.992152	0.400749	0.88	2	1.3	1.082	2	6.7	1.048	2	30.1	0.918	2	15.6	0.925	2	0.8	1.038	2	0.5	331	38.2	5.48
GL50803_32399	hypothetical protein	103.79	0.0609	1	3	3	5	1.00333	0.00333333	1.00733		0.909715	0.915314	0.99	4	2.6	0.973	4	5.8	1.047	4	5.2	0.92	4	11.5	1.058	4	2.3	1.044	4	4.3	443	49.2	6.64
GL50803_114623	hypothetical protein	89.74	0.0782	2	4	4	7	1.003	0.003	0.980667		0.99098	0.673207	0.909	4	12	1.032	4	2.9	1.068	4	14.9	0.902	4	1.2	0.992	4	4.4	1.048	4	15.5	422	46.4	8.37
GL50803_16317	hypothetical protein	58.45	0.0184	1	3	9	9	1.003	0.003	1.00467		0.967258	0.985267	0.877	3	19.7	0.971	3	0.7	1.161	3	42.4	1.087	3	6.1	1.034	3	1.9	0.893	3	12.7	3044	346.9	6.37
GL50803_8140	GTP-binding protein ARD-1, putative	49.94	0.1479	1	3	7	21	1.003	0.003	1.04367		0.902058	0.189958	1.008	3	3.6	1.033	3	5.4	0.968	3	4.9	1.077	3	17	1.053	3	0	1.001	3	9.6	399	44.4	6.76
GL50803_10382	Tubulin tyrosine ligase	62.65	0.0619	2	2	3	4	1.00233	0.00233333	1.048		0.962625	0.383126	1.041	3	14	1.019	3	7.2	0.947	3	1.3	1.1	3	0.9	1.079	3	3.1	0.965	3	35.7	436	50.5	8.34
GL50803_31978	hypothetical protein	58.23	0.0137	1	2	3	3	1.002	0.002	0.952		0.945826	0.0262164	0.987	2	2.9	0.976	2	7.1	1.043	2	26.2	0.967	2	7.1	0.941	2	4.5	0.948	2	18.7	1824	199.4	5.48
GL50803_7524	hypothetical protein	36.33	0.1489	1	2	4	9	1.002	0.002	0.931333		0.989777	0.234157	1.062	2	6	1.045	2	6	0.899	2	23	0.86	2	20	0.999	2	9.7	0.935	2	14.7	235	27.3	7.87
GL50803_95593	Kinase, NEK	719.88	0.2793	1	9	13	34	1.00167	0.00166667	1.001		0.955731	0.99631	0.963	26	14.3	1.012	26	12.3	1.03	26	14.2	1.07	26	21.3	0.96	26	9.1	0.973	26	14.6	376	42.3	8.53
GL50803_10608	hypothetical protein	232.69	0.1119	1	9	12	21	1.00167	0.00166667	0.965667		0.979381	0.106949	0.945	13	7.6	1.035	13	14.7	1.025	13	18.2	0.943	13	20.1	0.97	13	8	0.984	13	12.1	929	102.9	6.04
GL50803_7966	hypothetical protein	117.41	0.0557	1	3	4	6	1.00167	0.00166667	0.983667		0.756044	0.602418	1.001	5	6.5	1.01	5	12.1	0.994	5	3.6	0.948	5	2.9	1.039	5	3.3	0.964	5	2.8	575	63.9	5.66
GL50803_92739	ATP-dependent RNA helicase A	53.39	0.0232	1	3	4	4	1.00133	0.00133333	1.00467		0.997301	0.738452	1.068	3	14.7	0.986	3	7.4	0.95	3	4.3	1.025	3	4.5	0.984	3	3.1	1.005	3	4.1	1249	140.6	6.49
GL50803_7021	Protein 21.1	30.62	0.0186	1	1	1	1	1.00133	0.00133333	1.05767		0.951842	0.707696	1.16	1		0.973	1		0.871	1		1.141	1		1.183	1		0.849	1		483	54.9	4.94
GL50803_16427	hypothetical protein	22.57	0.0102	1	1	3	13	1.00133	0.00133333	0.979		0.989111	0.625994	1.082	1		0.996	1		0.926	1		0.997	1		1.035	1		0.905	1		1769	201.1	6.15
GL50803_137695	Kinase, CMGC DYRK	359.41	0.164	2	13	18	36	1.00133	0.00133333	1.009		0.935826	0.276719	1.017	26	18.4	1.011	26	6.1	0.976	26	16	0.999	26	13	1.02	26	7.6	1.008	26	11.5	860	97.2	5.34
GL50803_16811	ZipA	173.8	0.0925	1	7	10	16	1.001	0.001	1.00767		0.901582	0.143808	0.988	10	10.7	1.011	10	9.7	1.004	10	12.9	1.006	10	11.1	1.003	10	8.3	1.014	10	8.9	832	91.8	5.1
GL50803_14568	Ser/Thr protein phosphatase PP1-alpha 2 catalytic subunit	105.1	0.12	1	3	5	15	1.001	0.001	1.013		0.979882	0.735258	0.933	7	23.8	0.973	7	10.4	1.097	7	16.3	1.07	7	5.8	0.962	7	10.4	1.007	7	7.8	325	37.1	6.13
GL50803_16804	Dynein heavy chain	1170.92	0.1785	1	37	55	102	1.00067	0.000666667	1.011		0.96815	0.476293	0.978	62	19.1	1.017	62	9	1.007	62	15.8	1.017	62	17.7	0.987	62	8.5	1.029	62	10.5	2297	261.8	6.07
GL50803_94463	hypothetical protein	425.91	0.1896	1	9	14	44	1.00067	0.000666667	1.037		0.955567	0.377775	0.861	28	17.9	1.047	28	5.5	1.094	28	13.4	1.103	28	19.4	1.008	28	12.3	1	28	11.7	480	53.4	6.74
GL50803_102515	RNA-directed RNA polymerase, putative	36.98	0.0225	1	1	6	9	1.00033	0.000333333	0.972667		0.991113	0.493288	0.998	1		1.024	1		0.979	1		1.015	1		0.996	1		0.907	1		2001	224.5	7.17
GL50803_13606	Phosphatidylinositol-4-phosphate 5-kinase, putative	157.71	0.1429	1	4	9	13	1.00033	0.000333333	0.993667		0.994316	0.883173	0.956	7	14.2	1.03	7	5.7	1.015	7	9	0.882	7	7.6	1.044	7	2.6	1.055	7	2	567	62.6	6.74
GL50803_16829	Calcineurin B subunit	25.76	0.0789	1	1	2	2	1.00033	0.000333333	0.953		0.996967	0.0644404	0.984	1		0.984	1		1.033	1		0.969	1		0.929	1		0.961	1		190	21.7	5.55
GL50803_11640	hypothetical protein	106.22	0.0704	1	6	9	10	1	0	0.972333		0.949422	0.504473	0.871	7	19.2	1.012	7	11.5	1.117	7	8.8	0.905	7	15.7	0.99	7	9.9	1.022	7	14	909	99.9	7.46
GL50803_9913	hypothetical protein	71.39	0.1128	1	3	6	9	1	0	0.997		0.978459	0.919133	1.056	4	13.9	0.951	4	8.1	0.993	4	3.5	1.066	4	5.6	0.927	4	9.9	0.998	4	7.6	452	50.6	8.25
GL50803_10038	Alpha-18 giardin	294.35	0.1713	1	6	6	19	0.999667	-0.000333333	1.01133		0.965977	0.479516	0.995	15	13.6	0.988	15	10	1.016	15	9.3	1.037	15	10.5	1.003	15	8.1	0.994	15	5.4	286	32.3	5.15
GL50803_15399	hypothetical protein	56.32	0.0722	1	4	10	27	0.999667	-0.000333333	1.02167		0.958355	0.264774	1.105	3	5.2	0.955	3	18.4	0.939	3	5.1	1.05	3	10.6	1.005	3	14.7	1.01	3	4.4	984	110.6	6.43
GL50803_33769	NADH oxidase lateral transfer candidate	1242.1	0.2252	1	10	13	71	0.999667	-0.000333333	1.04933		0.972361	0.0235393	1.011	47	15.5	0.949	47	19.1	1.039	47	19.7	1.06	47	28.6	1.034	47	14.8	1.054	47	24.9	484	53.3	6.61
GL50803_21505	Protein 21.1	1004.14	0.2618	1	16	24	59	0.999667	-0.000333333	0.989333		0.970799	0.611169	0.984	39	14.7	0.994	39	13	1.021	39	15.1	1.008	39	16.4	0.953	39	8.5	1.007	39	10.7	871	95.2	6.71
GL50803_16772	hypothetical protein	63.4	0.0117	4	2	9	56	0.999667	-0.000333333	1.044		0.964595	0.0382493	0.92	8	19.5	1.016	8	8.5	1.063	8	12.9	1.062	8	8.8	1.037	8	3.1	1.033	8	6.9	5280	593.9	6.79
GL50803_16929	hypothetical protein	114.28	0.0593	2	2	4	6	0.999333	-0.000666667	0.999333		0.959763	0.95314	1.007	3	0.9	0.968	3	3	1.023	3	7.2	0.912	3	2.3	1.098	3	7.8	0.988	3	4.7	523	58.8	5.4
GL50803_17558	Kinase, CMGC DYRK	836.15	0.1661	1	18	24	53	0.999	-0.001	1.00867		0.946522	0.867252	1.029	38	19.1	0.97	38	13.4	0.998	38	13.9	1.073	38	15.3	0.941	38	9.2	1.012	38	9.6	1234	136.4	6.52
GL50803_6835	Brix domain containing protein	110.28	0.1295	1	2	7	12	0.999	-0.001	1.05167		0.929059	0.176798	0.823	5	11.6	1.095	5	5.4	1.079	5	3.1	1.055	5	1.2	1.094	5	5.9	1.006	5	3.7	332	37.7	8.65
GL50803_9349	hypothetical protein, similar to AMMECR1	71.85	0.1574	1	3	4	5	0.999	-0.001	0.996667		0.946806	0.913239	0.988	4	22.1	0.976	4	12.3	1.033	4	5.5	1.075	4	13.7	0.937	4	9.7	0.978	4	8.1	197	21.8	6.4
GL50803_32297	Small nuclear ribonucleoprotein Sm D2, putative	51.27	0.1452	1	1	2	3	0.999	-0.001	1.01167		0.955335	0.728304	1.049	2	4.7	1.014	2	7.9	0.934	2	1.7	1.058	2	4.7	1.014	2	4.7	0.963	2	2.5	124	14	5.22
GL50803_104150	Kinase, PLK	379.82	0.149	2	10	13	40	0.998667	-0.00133333	1.01367		0.93862	0.140823	0.96	25	11.5	1.024	25	8.3	1.012	25	13.1	1.004	25	9.7	1.013	25	7.6	1.024	25	6	678	77.1	8.53
GL50803_16592	ABC transporter family protein	245.71	0.0732	1	10	22	32	0.998667	-0.00133333	0.903		0.923036	0.011136	1.005	11	17.7	1.019	11	19.1	0.972	11	34.9	0.886	11	11	0.92	11	12.1	0.903	11	6.2	2254	252.3	7.69
GL50803_12999	hypothetical protein	181.61	0.2188	1	3	5	9	0.998667	-0.00133333	1.02467		0.940046	0.708004	0.897	7	10.8	0.982	7	26.3	1.117	7	26.6	1.101	7	18.4	0.928	7	25.6	1.045	7	21.6	224	24.2	5.41
GL50803_16882	Bystin	121.86	0.1253	1	6	7	7	0.998667	-0.00133333	1.005		0.879102	0.389067	1	6	10.8	1.012	6	8.8	0.984	6	10.5	1.002	6	4.6	1.014	6	9.3	0.999	6	10.3	479	53.1	8.31
GL50803_8702	hypothetical protein	74.86	0.0545	1	3	5	6	0.998667	-0.00133333	0.989333		0.941795	0.694573	1.031	3	17.9	1.008	3	10.6	0.957	3	4.3	1.02	3	18.7	1.007	3	1	0.941	3	3.8	734	80.5	5.9
GL50803_98056	Ribosomal protein L17	282.02	0.3171	1	6	7	32	0.998333	-0.00166667	1.03333		0.926007	0.135632	1.035	25	11.6	0.992	25	6.9	0.968	24	20.8	1.032	25	9.7	1.01	25	10.8	1.058	25	18.6	164	18.7	10.18
GL50803_40067	hypothetical protein	280.49	0.2464	1	10	15	20	0.998333	-0.00166667	1.003		0.937775	0.918244	0.946	12	15.3	1.036	12	8.1	1.013	12	7.5	0.971	12	8.6	0.993	12	5.5	1.045	12	10	487	54.9	8.15
GL50803_32815	hypothetical protein	21.77	0.0157	1	1	1	2	0.998333	-0.00166667	0.96		0.942628	0.0427919	1.019	2	0.3	1.057	2	0.6	0.919	2	2.5	0.974	2	4.8	0.961	2	2.2	0.945	2	1.8	446	48.7	7.69
GL50803_15260	Ribosomal protein S15	252.66	0.469	1	9	12	45	0.998	-0.002	0.985667		0.876125	0.239205	1.022	27	13.1	0.982	27	21.6	0.99	27	11.4	0.977	27	12.7	1.003	27	15.9	0.977	27	15	145	16.7	11.69
GL50803_40228	hypothetical protein	187.13	0.0372	1	6	10	23	0.998	-0.002	1.03		0.883856	0.230857	0.989	8	14.5	1.024	8	8.5	0.981	8	18.9	1.05	8	10.7	1.045	8	5.5	0.995	8	7.9	2041	228.2	5.59
GL50803_15196	NifU-like protein	69	0.1085	1	3	3	3	0.998	-0.002	0.931667		0.936451	0.0306798	0.927	3	0.3	1.061	3	12.6	1.006	3	7.9	0.93	3	9	0.912	3	0.2	0.953	3	3.4	212	23.1	5.66
GL50803_101765	Variant-Specific Surface Protein 116 (VSP-116)	85.64	0.0372	1	3	3	5	0.997667	-0.00233333	0.904333	-0.0956667	0.931499	0.0972052	1.058	3	7.3	1.017	3	5.6	0.918	3	4.2	0.848	3	10.4	0.954	3	11.7	0.911	3	8.8	699	71.9	5.19
GL50803_15306	Protein 21.1	127.25	0.053	1	3	9	34	0.997667	-0.00233333	1.005		0.916616	0.648507	1.039	3	8.8	1.001	3	5.5	0.953	3	16.9	0.99	3	6	1.022	3	0	1.003	3	5.8	1452	157.2	5.43
GL50803_17501	hypothetical protein	31.86	0.0747	1	2	6	9	0.997667	-0.00233333	1.136		0.906543	0.261549	0.792	2	39.6	1.029	2	6.1	1.172	2	34.9	1.296	2	36.1	0.988	2	2.6	1.124	2	16.3	509	56.5	8.76
GL50803_94927	Kinase, NEK	99.1	0.0535	1	5	7	14	0.997333	-0.00266667	0.987		0.927547	0.476222	0.898	6	9	1.02	6	8.8	1.074	6	6.1	0.957	6	6.9	1.002	6	8.2	1.002	6	11.2	1065	115	7.44
GL50803_96324	hypothetical protein	32.56	0.0289	1	2	5	15	0.997	-0.003	1.08167		0.922351	0.0775016	1.072	2	12.3	0.909	2	12.3	1.01	2	7.4	1.123	2	3.5	1.085	2	4.1	1.037	2	5.4	1003	111.1	8.51
GL50803_30476	Long chain fatty acid CoA ligase 4	149.55	0.0883	1	1	9	15	0.997	-0.003	0.941		0.920434	0.0682072	0.93	3	6.7	0.982	3	2.4	1.079	3	4	0.961	3	3.9	0.91	3	2.7	0.952	3	1	804	90.1	7.71
GL50803_16818	Glycine-, glutamate-, thienylcyclohexylpiperidine-binding protein	47.93	0.0459	1	2	6	7	0.997	-0.003	1.01467		0.919216	0.96351	0.983	2	14.3	0.877	2	35.5	1.131	2	6.6	1.139	2	6.3	0.827	2	40.4	1.078	2	7.1	1110	121.8	7.55
GL50803_16659	hypothetical protein	184.98	0.128	1	4	6	12	0.996667	-0.00333333	0.985		0.905962	0.576916	0.934	9	11.2	1.012	9	11.9	1.044	9	14.9	0.945	9	6.9	1.026	9	6.8	0.984	9	5.7	414	46.1	6.16
GL50803_5010	Ser/Thr phosphatase PP2A-2 catalytic subunit	120.93	0.0988	1	4	4	9	0.996667	-0.00333333	0.986333		0.849493	0.455835	0.969	6	2.9	0.994	6	7.9	1.027	6	6.2	1.006	6	8.9	0.996	6	4.4	0.957	6	6.2	344	39.8	6.74
GL50803_8217	Uridine kinase	241.52	0.1856	1	10	14	23	0.996333	-0.00366667	1.01767		0.877042	0.486608	1.002	15	14.5	0.952	15	10.7	1.035	15	12	1.052	15	8.4	1.02	15	9.1	0.981	15	13	582	66	6.99
GL50803_8026	Cleavage and polyadenylation specificity factor, 73 kDa subunit	81.89	0.0726	2	4	6	14	0.996333	-0.00366667	0.971667		0.882208	0.012714	0.948	4	10.7	1.035	4	4.6	1.006	4	9.1	0.972	4	3.1	0.966	4	0.5	0.977	4	2.7	620	69.2	8.66
GL50803_103878	hypothetical protein	74.17	0.0404	1	1	15	21	0.996333	-0.00366667	0.953		0.875095	0.124874	0.958	1		1.04	1		0.991	1		0.987	1		0.947	1		0.925	1		2745	305.3	6.73
GL50803_15078	Metal-dependent hydrolase related to alanyl-tRNA synthetase	61.59	0.0798	1	3	4	4	0.996333	-0.00366667	0.990333		0.817554	0.242387	1.011	3	12.6	1.011	3	3.6	0.967	3	5.8	0.983	3	1.1	0.986	3	0.5	1.002	3	10.4	401	42.9	6.58
GL50803_11178	Kinase, CAMK CAMK1	27.76	0.0418	1	1	2	2	0.996333	-0.00366667	1.01033		0.912259	0.483542	1.083	1		0.917	1		0.989	1		1.029	1		1.014	1		0.988	1		335	37.9	6.14
GL50803_9430	hypothetical protein	79.92	0.0632	1	2	5	10	0.996	-0.004	0.939667		0.870803	0.347781	1.292	2	58.5	0.947	2	37	0.749	2	41.2	0.956	2	38.7	1.016	2	31.5	0.847	2	51.7	665	74.9	6.55
GL50803_16471	hypothetical protein	95.48	0.1014	1	6	11	16	0.995667	-0.00433333	1.01467		0.895142	0.496687	1.067	6	19.6	0.99	6	8.4	0.93	6	3.2	1.029	6	19.1	0.98	6	12.3	1.035	6	8.9	789	87.3	5.36
GL50803_15076	hypothetical protein	65.4	0.0954	1	2	3	6	0.995667	-0.00433333	0.946		0.897128	0.478274	0.815	3	1.9	0.995	3	4.3	1.177	3	2.3	0.821	3	6.3	0.986	3	3.5	1.031	3	3.6	325	36.4	5.85
GL50803_4270	hypothetical protein	47.06	0.0644	1	1	2	2	0.995667	-0.00433333	0.976667		0.802646	0.0521321	1.028	1		0.977	1		0.982	1		0.986	1		0.967	1		0.977	1		326	37	7.85
GL50803_114815	Tenascin precursor	66.3	0.027	1	1	2	6	0.995667	-0.00433333	1.05933	0.0593333	0.906078	0.404184	0.896	4	3.5	1.138	4	4	0.953	4	1.7	1.05	4	1.8	1.16	4	3.2	0.968	4	1.4	592	63	4.5
GL50803_16370	Transcriptional activator, putative	85.38	0.049	1	3	13	29	0.995	-0.005	1.05133		0.783828	0.704877	1.016	3	3.7	0.962	3	24.5	1.007	3	6	1.162	3	0.7	0.863	3	23.8	1.129	3	1.2	1859	210.2	7.4
GL50803_103074	hypothetical protein	42.26	0.0261	1	2	8	11	0.994667	-0.00533333	0.976		0.858962	0.0930006	0.945	2	7.1	0.986	2	0.9	1.053	2	7.2	0.975	2	6.6	0.99	2	1.7	0.963	2	8.7	2183	245.2	7.18
GL50803_14938	Ribosomal protein L12	1481.95	0.522	1	9	10	68	0.994	-0.006	0.970667		0.275397	0.0488567	0.989	57	9.6	0.991	57	12.1	1.002	57	11.7	0.971	57	8.6	0.982	57	7.4	0.959	57	10	182	19.6	9.04
GL50803_102108	Clathrin heavy chain	1281.31	0.21	1	37	49	109	0.994	-0.006	0.993		0.80175	0.706923	0.971	78	11	0.971	77	6.2	1.04	78	9.3	0.968	78	7.4	0.986	78	8.2	1.025	78	10.1	1871	206.8	5.44
GL50803_137714	Variant-Specific Surface Protein 53.2 (VSP-53.2)	336.74	0.0802	2	2	6	22	0.994	-0.006	0.969	-0.031	0.860072	0.690651	0.927	2	2.2	1.003	2	0.7	1.052	2	15.6	0.914	2	4.9	0.859	2	12.5	1.134	2	17	524	53.4	5.16
GL50803_103059	Dynein heavy chain	1187.46	0.1816	1	38	57	113	0.993333	-0.00666667	0.997667		0.762258	0.882745	0.953	63	12.7	1.015	63	12.6	1.012	63	17.2	0.97	63	14.4	1	63	6.6	1.023	63	9.5	2406	273.9	5.41
GL50803_14321	Ribosomal protein L30	121.43	0.2294	1	2	3	5	0.993333	-0.00666667	1.022		0.773497	0.596928	0.964	4	7.9	0.98	4	5.9	1.036	4	9	0.968	4	3.9	1.085	4	5.7	1.013	4	9.9	109	11.7	9.45
GL50803_13288	hypothetical protein	110.85	0.0833	2	6	9	14	0.993333	-0.00666667	0.973		0.817719	0.205172	1.049	6	25.1	0.953	6	4.3	0.978	6	18.5	0.997	6	21.1	0.947	6	4.2	0.975	6	11.8	708	79.4	5.29
GL50803_5749	hypothetical protein	55.32	0.0607	1	3	5	5	0.993	-0.007	0.949		0.797106	0.0627211	0.968	3	2.1	0.965	3	2.9	1.046	3	0.9	0.955	3	17.9	0.924	3	8.4	0.968	3	19	676	75.9	6.62
GL50803_16518	hypothetical protein	68.92	0.0662	1	3	9	10	0.992667	-0.00733333	1.012		0.783773	0.473327	0.99	3	0.9	1.038	3	5.1	0.95	3	5.8	0.989	3	7.5	1.036	3	6	1.011	3	8.6	1118	121.7	5.67
GL50803_9487	Kinase	22.6	0.0259	1	1	4	4	0.992667	-0.00733333	1.05267		0.860509	0.348392	0.899	1		1.048	1		1.031	1		1.085	1		1.104	1		0.969	1		925	103.3	7.75
GL50803_5786	Ribosome biogenesis protein NEP1, putative	111.3	0.1255	1	3	4	5	0.992333	-0.00766667	0.984		0.698565	0.0477339	1.028	4	3.5	0.971	4	2.9	0.978	4	3.4	0.979	4	3.2	0.991	4	2.4	0.982	4	3.8	231	25.6	9.31
GL50803_16993	FtsJ cell division protein, putative	94.87	0.1042	1	5	15	20	0.992333	-0.00766667	1.021		0.491717	0.473642	0.977	6	12.9	1.009	6	12.2	0.991	6	12.7	1.026	6	19.3	1.059	6	17.8	0.978	6	6.5	1084	122.9	8.82
GL50803_24372	ENC6 protein	113.67	0.136	1	5	6	9	0.992	-0.008	1.06067		0.662604	0.165618	0.966	6	2.3	0.988	6	9.2	1.022	6	17.4	1.004	6	12.3	1.093	6	17.5	1.085	6	12.1	353	39.6	6.15
GL50803_23185	hypothetical protein, similar to SMC2	78.65	0.0406	1	4	8	11	0.992	-0.008	0.994333		0.872371	0.892675	1.137	5	16.5	0.873	5	25	0.966	5	13.4	0.826	5	37.6	1.02	5	30.8	1.137	5	6.6	1576	173.4	6.57
GL50803_14599	hypothetical protein	24.3	0.0536	1	1	3	5	0.992	-0.008	0.964		0.820047	0.399275	0.932	1		0.988	1		1.056	1		0.927	1		0.931	1		1.034	1		448	50.7	7.21
GL50803_100906	Dynein heavy chain, putative	431.5	0.0712	1	21	53	92	0.991667	-0.00833333	0.971		0.69935	0.159913	0.961	25	13	0.986	25	9.6	1.028	25	10.7	0.962	25	7.6	0.954	25	7.9	0.997	25	5	5550	622.6	5.67
GL50803_10813	hypothetical protein	141.68	0.0495	1	5	15	21	0.991667	-0.00833333	0.988		0.754877	0.354605	0.995	7	14.7	1.033	7	7.2	0.947	7	13.6	0.968	7	6.9	0.997	7	7.2	0.999	7	9.4	2345	258	7.2
GL50803_7035	hypothetical protein	104.27	0.0821	1	2	3	6	0.991667	-0.00833333	0.991333		0.827939	0.825109	1.02	5	20.6	1.041	5	2.7	0.914	5	9.8	0.957	5	12.5	1.075	5	4.2	0.942	5	3.8	329	35.8	5
GL50803_97130	Kinase, NEK	151.84	0.1033	2	3	10	23	0.991667	-0.00833333	0.942667		0.674375	0.00472247	0.96	6	19.2	0.994	6	17.8	1.021	6	9.4	0.941	6	12.5	0.937	6	6.2	0.95	6	8.1	697	77.1	6.25
GL50803_7240	hypothetical protein	21.5	0.0515	1	2	3	3	0.991667	-0.00833333	1.035		0.864655	0.20095	0.869	2	6.6	1.061	2	12.6	1.045	2	8.7	1.034	2	17.1	1.068	2	0.2	1.003	2	4.9	330	36.2	8.76
GL50803_10219	Protein 21.1	434.51	0.1538	2	16	29	52	0.991333	-0.00866667	0.991667		0.174819	0.516403	0.996	29	14.4	0.995	29	5.6	0.983	29	9.4	0.971	29	13.4	1.007	29	8.2	0.997	29	10.2	1430	159.1	5.9
GL50803_16287	hypothetical protein	74.28	0.0764	1	3	8	8	0.991333	-0.00866667	1.02367		0.511996	0.482684	1.012	3	9.6	0.974	3	0.9	0.988	3	11.2	1.019	3	0.7	0.979	3	0.3	1.073	3	7	864	97.1	8.46
GL50803_17090	Giardia trophozoite antigen GTA-1	2442.57	0.4862	1	8	13	187	0.991333	-0.00866667	1.008		0.367826	0.77251	1.005	126	12.1	0.99	126	9.7	0.979	126	12.2	1	126	9.5	1.051	126	8.9	0.973	126	7.4	181	20.7	5.2
GL50803_17608	Protein 21.1	42.15	0.1202	1	3	11	16	0.991	-0.009	1.02733		0.789418	0.669255	1.042	3	9.9	1.001	3	14.9	0.93	3	3.9	1.118	3	6.4	0.942	3	8	1.022	3	0.5	574	61.9	8.12
GL50803_115797	Variant-Specific Surface Protein 54 (VSP-54)	203.68	0.1114	1	5	10	18	0.991	-0.009	0.953667	-0.0463333	0.864926	0.0711041	1.19	7	49.7	0.916	7	49.3	0.867	7	71.6	0.937	7	12.5	0.979	7	7.2	0.945	7	13.2	682	70.2	5.52
GL50803_16729	Spindle pole protein, putative	167.87	0.2295	1	6	11	22	0.991	-0.009	0.941667		0.854037	0.0491206	1.108	9	13.1	0.897	9	9.1	0.968	9	25.7	0.923	9	17.9	0.967	9	4	0.935	9	16.4	353	40.5	5.64
GL50803_27027	hypothetical protein	119.78	0.0383	1	2	3	5	0.991	-0.009	1.036		0.847355	0.426611	1.211	4	5.7	1.084	4	9.1	0.678	4	10.7	0.966	4	5.9	1.065	4	1.4	1.077	4	8	653	71.3	6.87
GL50803_27696	hypothetical protein	61.29	0.1154	1	2	2	8	0.991	-0.009	0.914333		0.844652	0.311899	0.89	5	7.2	1.058	5	4.8	1.025	5	0.9	0.791	5	7.3	0.964	5	3	0.988	5	5.6	130	14.6	9.03
GL50803_112304	Elongation factor 1-alpha	2771.01	0.4072	1	19	25	217	0.990333	-0.00966667	1.00433		0.285927	0.840571	0.992	133	19.1	0.978	133	18.7	1.001	133	22.2	1.006	133	17.8	1.034	133	13.4	0.973	134	15.7	442	49.1	8.4
GL50803_34906	hypothetical protein	97.96	0.0502	1	5	6	7	0.990333	-0.00966667	0.946333		0.761366	0.0674162	1.051	5	27.4	0.969	5	4.5	0.951	5	3	0.918	5	18.9	0.958	5	1.5	0.963	5	6.5	936	103.3	5.69
GL50803_15984	Impact-like protein	29.43	0.087	1	1	2	2	0.990333	-0.00966667	0.975		0.849496	0.733234	1.102	1		0.987	1		0.882	1		1.023	1		1.076	1		0.826	1		276	30.6	5.52
GL50803_16013	Spindle pole protein, putative	128.96	0.208	1	7	16	38	0.99	-0.01	1.001		0.639006	0.886708	0.972	8	13.6	1.028	8	6.4	0.97	8	7.8	0.995	8	9.2	1.013	8	2.6	0.995	8	17.3	500	59.9	7.46
GL50803_6082	hypothetical protein	275.58	0.0779	1	10	27	39	0.989667	-0.0103333	0.969		0.665569	0.264037	0.991	12	7.3	0.952	12	12.5	1.026	12	15.4	0.959	12	5.5	0.94	12	9.3	1.008	12	8.1	2658	296.9	5.31
GL50803_15148	Chaperone protein DnaJ subfamily C	242.46	0.1857	1	8	14	22	0.989667	-0.0103333	0.965667		0.852583	0.535832	0.857	13	10.9	0.989	13	7	1.123	13	18.6	0.876	13	13	0.98	13	4.4	1.041	13	17.8	614	67.3	8.13
GL50803_16635	hypothetical protein	25.93	0.0243	1	1	5	8	0.989667	-0.0103333	1.01633		0.750515	0.475486	1.036	1		1.001	1		0.932	1		1.013	1		1.05	1		0.986	1		1317	149.6	7.94
GL50803_28526	hypothetical protein	22.3	0.0566	1	1	1	1	0.989333	-0.0106667	1.00233		0.787093	0.963322	0.945	1		0.953	1		1.07	1		0.947	1		1.017	1		1.043	1		106	12.5	4.84
GL50803_5532	hypothetical protein	24.38	0.1	1	1	2	3	0.989	-0.011	0.911333		0.847216	0.0431273	1.251	2	11.5	0.901	2	10	0.815	2	0.5	0.89	2	10.9	0.948	2	13.8	0.896	2	9.4	130	14.6	8.94
GL50803_94117	hypothetical protein	447.99	0.0757	1	14	20	28	0.989	-0.011	1.02133		0.707636	0.221787	0.977	20	18.5	0.949	20	11.1	1.041	20	14.4	1.039	20	11.8	0.998	20	9	1.027	20	10.8	2193	240.9	6.51
GL50803_16267	hypothetical protein	264.07	0.2905	1	10	22	33	0.989	-0.011	0.951667		0.608748	0.0874898	0.986	12	10.7	1.023	12	6.5	0.958	12	5.9	0.922	12	10.6	0.964	12	11.8	0.969	12	4.4	537	63.1	5.73
GL50803_11749	hypothetical protein	71.03	0.0705	1	2	2	5	0.988667	-0.0113333	0.936667		0.723875	0.134125	0.948	5	15	1.048	5	3.6	0.97	5	8.9	0.891	5	8.3	0.978	5	6.7	0.941	5	5.9	227	25.4	8.92
GL50803_9808	Chaperone protein DnaJ subfamily A	570.72	0.3105	1	12	17	51	0.988333	-0.0116667	0.988333		0.711183	0.594279	1.047	35	8	0.952	35	9.8	0.966	35	14	1.012	35	8.9	0.951	35	10	1.002	35	10.3	409	45.1	7.69
GL50803_89622	Mu Adaptin isoform a	42.36	0.1317	1	3	7	7	0.988333	-0.0116667	0.951667		0.81619	0.341141	1.081	3	28.9	0.89	3	27.5	0.994	3	0.9	1.032	3	7	0.91	3	12	0.913	3	7.6	448	49.7	7.2
GL50803_14391	hypothetical protein	40.57	0.0399	1	2	6	7	0.988333	-0.0116667	0.909		0.672362	0.00798862	0.944	2	21.7	0.991	2	5.8	1.03	2	9.5	0.896	2	33.7	0.923	2	7	0.908	2	10.8	1277	139.9	7.64
GL50803_9658	Kinase, NEK	75.38	0.1386	1	3	4	4	0.987667	-0.0123333	0.945		0.585448	0.0465066	0.987	3	5.7	1.022	3	3.4	0.954	3	29.9	0.969	3	3.5	0.931	3	12.5	0.935	3	1	303	34.6	6.64
GL50803_17395	Ribosomal protein L5	674.32	0.4714	1	14	22	87	0.987333	-0.0126667	0.986		0.407537	0.65807	0.999	44	14.1	1	44	16.3	0.963	44	19.1	0.93	44	16.4	1.02	44	12.9	1.008	44	11.8	297	33.9	9.91
GL50803_16042	ATP-dependent RNA helicase	22.43	0.0649	1	1	6	7	0.987333	-0.0126667	0.969333		0.832629	0.588152	0.85	1		0.998	1		1.114	1		0.894	1		0.944	1		1.07	1		632	70	9.54
GL50803_16766	Lysyl-tRNA synthetase	462.18	0.2483	1	17	19	43	0.986667	-0.0133333	0.978		0.498966	0.482061	1.005	32	16.4	0.954	32	9.9	1.001	32	13.5	1.03	32	11.7	0.961	32	12.3	0.943	32	8.5	576	65.9	6.51
GL50803_10870	Aspartyl-tRNA synthetase	286.45	0.191	1	9	13	31	0.986667	-0.0133333	1.012		0.702037	0.510793	0.93	17	27.1	0.988	17	5.2	1.042	17	23	1.042	17	31.4	0.999	17	13.5	0.995	17	9.9	555	62.6	7.46
GL50803_102963	tRNA 2-methylthioadenosine synthase	22.89	0.0305	1	1	2	3	0.986667	-0.0133333	0.918		0.819743	0.14905	0.853	1		1.062	1		1.045	1		0.882	1		0.989	1		0.883	1		525	58.3	7.34
GL50803_2107	hypothetical protein	450.37	0.2287	1	8	9	24	0.986333	-0.0136667	0.964667		0.304112	0.289068	1	20	14.8	0.992	20	9	0.967	20	14.4	0.918	20	13.7	0.975	20	9.8	1.001	20	7.8	328	35.6	5.19
GL50803_88082	Coatomer beta subunit	191.33	0.084	1	6	10	18	0.986333	-0.0136667	1.02067		0.717393	0.138304	1.059	8	11.9	0.949	8	18.6	0.951	8	14.4	1.036	8	18.5	1.006	8	9.9	1.02	8	9	1048	114.8	6.7
GL50803_32938	hypothetical protein	38.39	0.0314	1	1	4	4	0.986333	-0.0136667	1.005		0.621725	0.850952	0.96	1		0.963	1		1.036	1		1.016	1		0.964	1		1.035	1		988	110	7.27
GL50803_21048	hypothetical protein	82.22	0.0456	1	5	24	29	0.986	-0.014	0.954667		0.5621	0.0643424	0.945	5	11	1.01	5	4.6	1.003	5	10	0.935	5	1.5	0.976	5	5.5	0.953	5	3.5	4034	447.6	7.59
GL50803_17405	hypothetical protein	39.49	0.0359	1	2	3	3	0.986	-0.014	1.09133		0.831509	0.0625751	1.233	2	5.9	0.863	2	21.5	0.862	2	8.5	1.107	2	19.5	1.043	2	7.6	1.124	2	6.6	753	83	7.58
GL50803_8364	Thymidine kinase	30.81	0.0357	1	1	2	2	0.986	-0.014	1.02133		0.831823	0.504239	1.233	1		0.831	1		0.894	1		0.985	1		1.007	1		1.072	1		392	42.4	5.66
GL50803_8619	Zinc finger domain protein	84.87	0.0633	1	3	4	5	0.985667	-0.0143333	1.00833		0.695016	0.843274	0.974	4	4.3	1.05	4	10	0.933	4	6.1	1.072	4	8.3	0.991	4	2.3	0.962	4	3.5	537	60.9	7.01
GL50803_16668	hypothetical protein	38.34	0.0346	1	1	3	3	0.985667	-0.0143333	1.03133		0.432653	0.605745	0.957	1		0.994	1		1.006	1		1.099	1		0.939	1		1.056	1		694	77.2	9.45
GL50803_13101	Basic, immunoglobulin-like variable motif-containing protein	32.61	0.0332	1	1	1	1	0.985667	-0.0143333	0.953		0.740228	0.0946737	0.907	1		1.002	1		1.048	1		0.927	1		0.98	1		0.952	1		271	30.2	7.47
GL50803_6342	Protein 21.1	49.36	0.0264	1	2	5	6	0.985333	-0.0146667	1.01133		0.777032	0.162743	1.085	3	8.8	0.974	3	7.7	0.897	3	13.9	1.018	3	4.3	1.015	3	14.4	1.001	3	1.2	1287	141.6	6.23
GL50803_91220	Kinase, NEK	267.25	0.1084	1	11	15	25	0.985333	-0.0146667	0.971667		0.661603	0.25741	0.94	12	4.6	1.044	12	7.1	0.972	12	13.7	0.936	12	3	0.988	12	5.9	0.991	12	10.9	1144	124.2	7.59
GL50803_16734	hypothetical protein	42.36	0.0211	1	1	7	42	0.985333	-0.0146667	1.05433		0.547948	0.0102276	0.945	1		0.997	1		1.014	1		1.043	1		1.06	1		1.06	1		2653	295.6	7.71
GL50803_7829	Coiled-coil protein	24.22	0.0711	1	1	6	11	0.985333	-0.0146667	1.00133		0.57651	0.972506	1.015	1		0.941	1		1	1		1.04	1		1	1		0.964	1		647	73.9	6.15
GL50803_36884	Coiled-coil protein	31.88	0.0387	1	1	4	4	0.985333	-0.0146667	0.934333		0.58064	0.30734	1.003	1		0.94	1		1.013	1		0.846	1		0.946	1		1.011	1		697	78.5	5.58
GL50803_17245	hypothetical protein	99.37	0.4861	1	4	5	14	0.985	-0.015	0.951333		0.751236	0.235735	0.92	12	15.8	0.956	11	10.1	1.079	11	12.1	0.898	12	13.3	0.96	11	6.8	0.996	12	12.3	72	7.9	8.15
GL50803_16436	Kinase, Uni1	72.58	0.0242	1	4	10	13	0.984667	-0.0153333	0.927		0.754193	0.112596	1.018	4	16.1	1.046	4	23.8	0.89	4	5.7	0.963	4	21.1	0.941	4	7.8	0.877	4	13.1	3180	356.3	8.02
GL50803_100955	Mitotic spindle checkpoint protein MAD2	262.07	0.3448	1	6	9	21	0.984667	-0.0153333	1.00533		0.790929	0.92235	0.889	14	11.9	0.955	14	9.6	1.11	14	8.8	0.991	14	15.2	0.95	14	10.4	1.075	14	11.9	203	22.5	5.25
GL50803_113456	Kinase, VPS15	160.65	0.0378	1	8	11	14	0.984333	-0.0156667	0.957		0.424771	0.234526	0.953	9	11.2	1.003	9	6.8	0.997	9	17.7	0.907	9	5	0.985	9	5.5	0.979	9	7.8	2088	233.9	7.01
GL50803_16375	hypothetical protein	28.46	0.0832	1	1	6	7	0.984	-0.016	1.01133		0.417913	0.82675	0.994	1		1.005	1		0.953	1		1.072	1		1.024	1		0.938	1		529	60.1	5.64
GL50803_14916	Kinase, NEK	80	0.067	1	5	7	12	0.983667	-0.0163333	1.001		0.492261	0.992298	1.019	5	8.6	0.982	5	10.7	0.95	5	6.9	1.066	5	5	0.936	5	14.1	1.001	5	9.9	776	86.6	5.17
GL50803_8172	Dynein heavy chain	252.38	0.2205	1	6	11	24	0.983333	-0.0166667	1.014		0.566831	0.344612	1.032	14	6.8	0.972	14	8.1	0.946	14	14.3	1.032	14	10.1	0.993	14	5.7	1.017	14	6.1	381	43.3	5.08
GL50803_19436	Ribosomal protein L7	963.34	0.4894	1	13	17	82	0.983	-0.017	0.982333		0.461557	0.207551	1.016	68	14.9	0.983	68	12	0.95	68	11.3	0.969	68	13.7	1.001	68	11.2	0.977	68	11.9	235	27	9.73
GL50803_42000	Coiled-coil protein	308.05	0.0807	1	15	26	31	0.983	-0.017	0.949333		0.381143	0.0843963	0.958	16	17.7	1.011	16	5.9	0.98	16	8.8	0.925	16	8.9	0.945	16	13.2	0.978	16	9.8	2590	285.3	5.4
GL50803_7723	hypothetical protein	121.19	0.0741	1	3	7	12	0.983	-0.017	1.01733		0.812713	0.746031	0.803	5	9.3	1.112	5	17.2	1.034	5	11.5	1.077	5	8.4	1.038	5	4.1	0.937	5	4.5	702	80.6	5.62
GL50803_14507	hypothetical protein	80.29	0.1031	1	3	5	7	0.983	-0.017	0.911333		0.173733	0.0902979	0.996	4	23	0.968	4	2.2	0.985	4	11.3	0.903	4	5.4	0.963	4	3.8	0.868	4	16.3	388	43.4	6.95
GL50803_9485	hypothetical protein	63.82	0.0667	1	2	8	22	0.983	-0.017	0.930667		0.814993	0.17321	1.244	2	25.4	0.882	2	4.1	0.823	2	25.8	0.893	2	16	0.902	2	0.3	0.997	2	1.4	870	95.8	7.02
GL50803_3475	Protein 21.1	159.23	0.0823	1	5	14	30	0.982667	-0.0173333	1.01667		0.580401	0.442275	0.935	9	7.4	0.983	9	2.8	1.03	9	7.4	1.05	9	11.7	1.009	9	10.9	0.991	9	10.3	1178	127.8	7.17
GL50803_15987	hypothetical protein	60.69	0.1331	1	2	5	6	0.982667	-0.0173333	0.970333		0.807335	0.418536	0.823	2	12.8	0.977	2	5.7	1.148	2	29	1.018	2	7.2	0.977	2	2.9	0.916	2	7	338	38.6	9.47
GL50803_11237	hypothetical protein	37.7	0.1005	1	1	7	11	0.982667	-0.0173333	0.976333		0.810867	0.419705	0.721	1		0.938	1		1.289	1		1.024	1		0.947	1		0.958	1		428	49.2	8.15
GL50803_15427	Giardia trophozoite antigen GTA-2	771.94	0.178	1	4	5	36	0.982333	-0.0176667	0.947		0.508598	0.215137	0.977	30	13.6	1.024	30	16.7	0.946	30	16.2	0.895	30	12	0.996	30	15.4	0.95	30	15	236	26.6	7.36
GL50803_4652	Ribosomal protein S16	430.01	0.4873	1	8	12	32	0.982	-0.018	0.982333		0.298315	0.341178	1.008	22	12.4	0.968	22	10.9	0.97	22	9	0.986	22	9.6	1.005	22	12.2	0.956	22	5.2	158	17.6	10.51
GL50803_16353	hypothetical protein	232.6	0.1285	1	8	13	23	0.981667	-0.0183333	0.987		0.702231	0.424046	1.044	14	15.1	0.894	14	15.2	1.007	14	9.2	1.002	14	11.2	0.961	14	15.5	0.998	14	11.9	755	83.6	5.52
GL50803_9722	Protein 21.1	58.05	0.0705	1	3	6	7	0.981667	-0.0183333	0.979667		0.661339	0.287178	0.908	3	3.2	1.002	3	9.4	1.035	3	14.7	0.963	3	13.1	1.008	3	12.2	0.968	3	2.1	511	56	6.27
GL50803_114829	hypothetical protein	44.9	0.0193	1	2	3	3	0.981667	-0.0183333	1.026		0.651342	0.394019	1.057	2	5.9	0.951	2	6.1	0.937	2	2.9	1.039	2	2.3	0.98	2	5.7	1.059	2	2.6	1453	162.7	6.87
GL50803_14850	hypothetical protein	42.92	0.1148	1	1	4	6	0.981667	-0.0183333	0.963		0.78813	0.317804	1.135	1		0.957	1		0.853	1		0.944	1		1.019	1		0.926	1		270	29.9	5.11
GL50803_10232	hypothetical protein	237.85	0.1719	1	9	13	17	0.981667	-0.0183333	0.988		0.158374	0.368305	0.994	12	17.7	0.966	12	13.1	0.985	12	11.3	0.968	12	14.6	1.003	12	7	0.993	12	16.1	669	73.1	9.32
GL50803_17116	hypothetical protein	51.13	0.107	1	2	3	4	0.981667	-0.0183333	1.00933		0.692897	0.222753	0.897	2	13.9	1.009	2	2.1	1.039	2	15.1	1.005	2	2	1.003	2	0.7	1.02	2	2.2	215	24.9	5.43
GL50803_10367	Ribosomal protein S24	266.51	0.3258	1	5	6	22	0.981333	-0.0186667	0.965		0.0455677	0.0173534	0.98	18	6.2	0.975	18	5.5	0.989	18	8.1	0.968	18	7.1	0.971	18	5.6	0.956	18	5.9	132	14.8	10.11
GL50803_9007	hypothetical protein	146.47	0.0333	1	3	6	11	0.981333	-0.0186667	0.928667		0.710307	0.111802	1.08	5	33.7	0.946	5	10.1	0.918	5	17.8	0.906	5	20.3	0.98	5	6.7	0.9	5	10.7	1832	204.5	6.52
GL50803_17337	Ribosomal protein P1B	112.32	0.0763	1	1	1	3	0.981333	-0.0186667	1.154		0.808313	0.349269	1.239	3	0.8	0.93	3	7.2	0.775	3	0.5	1.409	3	2.8	0.986	3	6.8	1.067	3	0	118	11.8	4.06
GL50803_16733	Kinase, NEK-frag	94.44	0.0433	1	2	3	7	0.981333	-0.0186667	0.992333		0.557878	0.552523	0.927	3	12.7	1.005	3	3	1.012	3	2.1	0.999	3	10.2	1.007	3	0.6	0.971	3	3.7	601	66.9	6.27
GL50803_17169	hypothetical protein	42.02	0.0518	1	1	6	11	0.981333	-0.0186667	0.939333		0.631885	0.184706	0.982	1		1.042	1		0.92	1		0.882	1		0.955	1		0.981	1		1023	113	9.82
GL50803_8228	DNA-dependent ATPase, putative	187.78	0.1019	1	8	17	27	0.980667	-0.0193333	0.989		0.68857	0.701514	0.896	11	12.3	0.995	11	9.5	1.051	11	18.3	0.943	11	10.2	0.99	11	15	1.034	11	17.4	1276	144.8	6.34
GL50803_14651	Glucosamine 6-phosphate N-acetyltransferase	101.5	0.1419	1	1	3	6	0.980667	-0.0193333	0.944		0.536514	0.142232	1.027	4	7.6	0.934	4	4.9	0.981	4	4.7	0.967	4	0.2	0.967	4	4.1	0.898	4	7.1	148	16.7	7.3
GL50803_17447	hypothetical protein	56.93	0.0781	1	3	10	10	0.980667	-0.0193333	1.02833		0.565278	0.505989	0.939	3	3.1	1.038	3	9.4	0.965	3	8.9	0.991	3	1.4	1.098	3	5.5	0.996	3	4.1	1037	115.4	6.74
GL50803_112681	NSF	505.39	0.206	1	9	21	39	0.980333	-0.0196667	0.986333		0.200756	0.758539	0.987	15	18.4	0.994	15	20.7	0.96	15	30.2	0.903	15	29	1.049	15	10.4	1.007	15	20.2	830	90.6	7.74
GL50803_102722	Ribosome biogenesis protein BMS1	78.94	0.0487	1	3	8	9	0.980333	-0.0196667	0.965333		0.209401	0.420975	0.998	3	15.6	0.982	3	16.4	0.961	3	17	1.032	3	1.8	0.953	3	6.1	0.911	3	1.4	1293	145.8	7.81
GL50803_10145	Tubulin specific chaperone D	41.27	0.0442	1	2	8	10	0.98	-0.02	0.999333		0.664229	0.953971	0.914	2	23	0.964	2	5.8	1.062	2	14.3	0.978	2	16	0.998	2	1.7	1.022	2	6.1	1291	144.4	5.82
GL50803_16543	hypothetical protein	104.71	0.156	1	6	13	17	0.98	-0.02	1.019		0.190077	0.558466	0.964	6	6.7	0.999	6	13.8	0.977	6	8.6	0.985	6	9.8	1.072	6	13.3	1	6	12	577	64.4	5.68
GL50803_16364	Gamma Adaptin	44.24	0.0448	1	1	5	8	0.98	-0.02	0.989		0.629558	0.767416	0.993	2	7.9	0.91	2	18.1	1.037	2	0.4	0.973	2	5.3	0.935	2	7.4	1.059	2	5.3	892	98.9	7.94
GL50803_17585	Protein 21.1	662.89	0.1741	2	11	15	48	0.979667	-0.0203333	0.941333		0.740219	0.247988	0.873	29	9.9	0.972	29	8.8	1.094	29	13.7	0.873	29	12.5	0.958	29	9	0.993	29	10.8	718	77.1	6.21
GL50803_7474	DNA-directed RNA polymerase RPB3	77.27	0.0798	1	2	3	4	0.979667	-0.0203333	0.996667		0.796512	0.91765	0.783	3	21.6	1.03	3	11.5	1.126	3	2.7	0.908	3	18.8	1.121	3	9	0.961	3	5.2	326	36.1	5.1
GL50803_94440	Dynein heavy chain	737.2	0.0922	1	37	61	87	0.979333	-0.0206667	0.988667		0.19889	0.440809	0.959	44	10.9	0.996	44	9.6	0.983	44	13.2	1.012	44	10	0.982	44	7.3	0.972	44	8.7	5577	629.6	6.3
GL50803_94287	hypothetical protein	410.92	0.1394	1	18	24	39	0.979333	-0.0206667	0.972333		0.337982	0.127779	0.99	23	13.3	1.001	23	6.9	0.947	23	18.1	0.993	23	11.1	0.956	23	8.7	0.968	23	9.4	1428	158.2	6
GL50803_7873	Yip interacting protein, putative (Yif1)	31.94	0.0446	1	1	1	2	0.979	-0.021	0.921333		0.763002	0.14145	0.838	1		0.999	1		1.1	1		0.941	1		0.859	1		0.964	1		224	24.7	9.89
GL50803_14855	Phosphoinositide-3-kinase, catalytic, alpha polypeptide	24.63	0.0394	1	1	11	26	0.979	-0.021	0.940333		0.175038	0.312632	0.987	1		0.991	1		0.959	1		0.892	1		1.032	1		0.897	1		2155	242.1	7.39
GL50803_14345	Chromosome segregation protein	511.83	0.1671	1	20	27	30	0.978667	-0.0213333	0.972333		0.503304	0.151089	0.926	23	18.7	0.998	23	16.2	1.012	22	12.7	0.949	23	15.1	0.979	23	9.6	0.989	23	12.5	1448	160.1	5.66
GL50803_7953	Arsenical pump-driving ATPase	220.49	0.1412	1	5	6	26	0.978667	-0.0213333	0.968		0.704597	0.167761	0.872	11	8.1	1.021	10	13.9	1.043	10	7.9	0.977	10	7.3	0.939	11	10.7	0.988	11	9.9	354	39.5	5.03
GL50803_96878	Kinase, NEK-like	34.46	0.009	1	1	1	1	0.978667	-0.0213333	0.982333		0.393034	0.705669	0.941	1		1.008	1		0.987	1		0.949	1		0.925	1		1.073	1		999	108.7	7.08
GL50803_17299	Kinase, NEK-like	151.29	0.0736	1	4	10	17	0.978333	-0.0216667	0.949		0.260565	0.0753371	0.975	5	6.9	0.956	5	6.4	1.004	5	3.8	0.926	5	5.6	0.976	5	4.9	0.945	5	4	1182	130.4	6.1
GL50803_34058	Mismatch repair protein	191.3	0.085	2	8	12	16	0.978333	-0.0216667	0.967333		0.205205	0.0371499	0.962	10	10.1	0.972	10	6.7	1.001	10	8.4	0.966	10	11	0.979	10	5.2	0.957	10	11.9	1106	123	8
GL50803_15871	Serine peptidase, putative	264.85	0.1301	1	6	8	19	0.977667	-0.0223333	0.997667		0.368979	0.921814	0.982	12	11	1.009	12	6.3	0.942	12	11.1	0.966	12	9.5	1.055	12	4.6	0.972	12	3.3	469	53.3	5.52
GL50803_36069	Ribosomal protein L34	121.51	0.4333	2	3	8	22	0.977667	-0.0223333	0.991333		0.604234	0.779209	0.906	8	22.1	0.99	8	20.3	1.037	8	44.4	1.045	8	15	0.987	8	9.1	0.942	8	15.5	120	13.5	11
GL50803_27896	hypothetical protein	154.76	0.0383	1	4	6	9	0.977333	-0.0226667	0.936333		0.516552	0.0380689	1	6	5.7	1.013	6	3.6	0.919	6	10.4	0.945	6	17.1	0.952	6	7.3	0.912	6	7.6	1593	175.8	5.83
GL50803_16387	Ribosomal protein L18a	399.88	0.526	1	8	13	59	0.977333	-0.0226667	0.995		0.605271	0.829164	1.027	24	12.9	1.004	24	7.1	0.901	24	14.9	1.007	24	12.9	1.026	24	8.9	0.952	24	12.3	173	20.6	9.85
GL50803_11595	hypothetical protein	153.08	0.141	1	6	9	19	0.976667	-0.0233333	0.996333		0.547498	0.472255	1.042	10	16.5	0.961	11	9.6	0.927	10	10	1.001	11	12.5	1	11	3.3	0.988	11	14.7	468	54.9	7.87
GL50803_92760	hypothetical protein	273.12	0.2895	1	10	20	37	0.976667	-0.0233333	1.002		0.144251	0.811685	0.963	18	12.9	0.971	18	6.1	0.996	18	7	1.016	18	12.2	0.998	18	6.6	0.992	18	5.7	487	54.7	9.42
GL50803_11867	Coiled-coil protein	175.95	0.2839	1	8	16	24	0.976667	-0.0233333	0.930333		0.550698	0.0974008	0.944	9	12.2	1.046	9	7	0.94	9	22.8	0.921	9	19.3	0.974	9	7.2	0.896	9	8.1	398	47.8	6
GL50803_4708	hypothetical protein	28.52	0.0468	1	1	3	3	0.976667	-0.0233333	0.94		0.313415	0.173736	0.986	1		1.001	1		0.943	1		0.967	1		0.969	1		0.884	1		491	55.7	7.96
GL50803_16967	Kinase, NEK	599.54	0.1698	1	20	27	47	0.976333	-0.0236667	0.968333		0.25104	0.0770559	0.95	34	10.9	1.001	34	6.8	0.978	34	8.1	0.95	34	11.5	0.978	34	5.6	0.977	34	3.6	1419	154.8	6.44
GL50803_6148	Alanyl dipeptidyl peptidase	120.65	0.0815	1	5	7	9	0.976333	-0.0236667	0.954		0.705928	0.317232	1.034	7	11.4	1.04	7	6.9	0.855	7	7.7	0.947	7	3	1.018	7	6.1	0.897	7	6.4	761	87.6	5.06
GL50803_114751	hypothetical protein	58.92	0.0422	2	3	10	16	0.976333	-0.0236667	0.966333		0.448231	0.171213	1.023	3	0.3	0.934	3	1.1	0.972	3	3.2	0.993	3	0.3	0.938	3	10.4	0.968	3	11.8	1847	202.1	6.47
GL50803_96616	Kinase, CMGC CDKL	23.03	0.0422	1	1	2	3	0.976333	-0.0236667	0.985333		0.469239	0.280216	0.997	1		0.923	1		1.009	1		0.979	1		1.005	1		0.972	1		332	36.3	9.63
GL50803_28379	Multidrug resistance-associated protein 1	228.96	0.0971	1	10	18	37	0.976	-0.024	0.956667		0.0814516	0.0932705	0.98	15	7.9	0.986	15	8.4	0.962	15	10.9	0.935	15	12.4	0.983	15	4.1	0.952	15	7.3	1503	167.2	8.19
GL50803_8035	Block of proliferation 1	131.28	0.1497	1	7	14	16	0.976	-0.024	0.962333		0.401698	0.00731752	1.019	8	10.6	0.969	8	1.2	0.94	8	9.6	0.968	8	11.9	0.962	8	3.7	0.957	8	8.3	755	84.8	7.08
GL50803_17448	DNA-directed RNA polymerase RPB2	291.22	0.1377	1	11	22	27	0.975667	-0.0243333	0.962		0.0820467	0.371093	0.983	13	17	0.983	13	9.8	0.961	13	14.4	0.898	13	17.3	1.009	13	10.8	0.979	13	6.3	1293	144.9	8.03
GL50803_2825	Ribosomal protein L7Ae	380.72	0.5082	1	5	7	16	0.975667	-0.0243333	0.952		0.337172	0.0544868	1.015	13	11.6	0.958	13	6.4	0.954	13	8.8	0.975	13	16.2	0.94	13	11.7	0.941	13	9.4	122	13.2	9.14
GL50803_6492	hypothetical protein	87.43	0.0598	1	3	4	6	0.975667	-0.0243333	1.00867		0.590176	0.806185	0.897	3	7.5	1.007	3	13.1	1.023	3	0.1	0.979	3	3.2	1.066	3	13.9	0.981	4	10.5	619	68.5	6.62
GL50803_7999	Ribosomal protein S3	549.79	0.4009	1	12	15	71	0.975333	-0.0246667	1.00667		0.0821381	0.560324	0.961	39	15.5	0.986	39	8.1	0.979	39	14	0.988	39	15.3	1.013	39	6.7	1.019	39	10.9	217	24.7	9.25
GL50803_5867	Cysteinyl-tRNA synthetase	240.96	0.1411	1	9	12	22	0.975333	-0.0246667	0.966333		0.469459	0.278896	1.032	14	20.7	0.956	14	17.9	0.938	14	20.2	1.01	14	16	0.932	14	10.6	0.957	14	16.7	645	72.9	6.64
GL50803_4165	NOD3 protein, putative	72.47	0.0587	1	3	8	16	0.975333	-0.0246667	1.00633		0.225277	0.929964	0.948	4	8.9	0.983	4	13.4	0.995	4	9.3	0.983	4	8.8	0.943	4	10.9	1.093	4	12.2	1005	110.9	6.79
GL50803_34179	hypothetical protein	34.33	0.0147	1	2	3	3	0.975333	-0.0246667	0.967333		0.711581	0.461641	0.845	2	14.2	1.026	2	5	1.055	2	0.6	0.928	2	7.2	0.931	2	0.4	1.043	2	16.1	1431	157.7	6.76
GL50803_96363	Kinase, CAMKK	179.26	0.0382	1	4	14	18	0.975	-0.025	0.961333		0.347983	0.0311904	0.948	7	3.9	1.016	7	5.1	0.961	7	6.5	0.956	7	13.6	0.975	7	4.2	0.953	7	3.6	2721	300	5.48
GL50803_3957	Kinase, NEK	132.91	0.0891	1	5	8	12	0.975	-0.025	1.01833		0.240721	0.0636904	1.003	6	3.5	0.971	6	11.5	0.951	6	13.1	1.012	6	9.5	1.015	6	3.7	1.028	6	3.8	741	82	9.01
GL50803_8361	SOF1 protein	84.1	0.0484	1	2	3	6	0.975	-0.025	1.016		0.73804	0.903492	1.138	4	16.8	0.934	4	1.3	0.853	4	7.6	1.151	4	13.6	1.009	4	6.2	0.888	4	10.9	516	58	8.82
GL50803_15520	Ribosomal protein L21	498.82	0.6101	1	11	14	41	0.974667	-0.0253333	1		0.379503	0.985341	0.971	29	43.5	1.016	29	8.9	0.937	29	14.9	0.959	29	22	1.025	29	18.2	1.016	29	17.5	159	18.2	10.87
GL50803_17216	Kinase, NEK	135.51	0.1031	1	6	13	13	0.974667	-0.0253333	1.01		0.564003	0.791726	1.034	6	5.4	0.987	6	10.5	0.903	6	22.5	1.071	6	10.8	0.973	6	5.6	0.986	6	18.4	844	93.6	6.57
GL50803_137641	TMP55	244.52	0.1968	1	6	13	30	0.974333	-0.0256667	0.965333		0.484184	0.347583	0.953	12	10.9	1.036	12	9.9	0.934	12	7.6	0.909	12	11	0.997	12	10.5	0.99	12	12.4	493	55	8.31
GL50803_7009	Adenylate kinase	102.51	0.1542	1	4	4	4	0.974333	-0.0256667	0.962333		0.462729	0.146235	0.918	4	20.6	0.993	4	12.6	1.012	4	12	0.973	4	18	0.931	4	6.9	0.983	4	11.8	253	28.3	5.77
GL50803_7573	3-hydroxy-3-methylglutaryl-coenzyme A reductase	28.51	0.0386	1	2	4	14	0.974333	-0.0256667	0.987333		0.088457	0.375225	0.973	9	4	0.961	9	9.6	0.989	9	3.7	0.998	9	6.5	0.965	9	8.5	0.999	9	6.4	751	82.2	9.13
GL50803_15124	Dynein light chain	67.29	0.29	1	2	3	3	0.974	-0.026	0.977667		0.533295	0.536861	0.989	2	6	1.027	2	3.8	0.906	2	14.2	0.994	2	4.6	1.021	2	9.6	0.918	2	18.4	100	11.3	5.5
GL50803_4547	Ribosomal protein S9	714.21	0.5079	1	13	15	57	0.974	-0.026	1.01767		0.542663	0.337682	0.969	40	21.1	1.041	40	18.1	0.912	40	26	1.005	40	15	1.046	40	15.1	1.002	40	11.3	189	21.6	10.65
GL50803_11170	hypothetical protein	142.27	0.1381	1	7	9	17	0.974	-0.026	0.948333		0.481147	0.194553	0.94	10	14.1	1.037	10	6.6	0.945	10	12.4	0.9	10	12.3	0.991	10	8.5	0.954	10	8.8	543	61.8	9.48
GL50803_113871	hypothetical protein	71.07	0.0517	1	2	5	9	0.974	-0.026	1.00167		0.351913	0.983691	1.014	2	23.8	0.939	2	16.4	0.969	2	11.6	1.097	2	16.5	0.91	2	15.5	0.998	2	14.3	813	90.9	6.16
GL50803_95549	Kinase, NEK	34.3	0.0208	1	1	2	3	0.974	-0.026	0.992667		0.713612	0.876839	0.833	1		1.044	1		1.045	1		0.865	1		1.06	1		1.053	1		771	84.7	6.32
GL50803_17403	hypothetical protein	282.64	0.0844	1	13	19	25	0.973667	-0.0263333	0.967333		0.0398548	0.0217137	0.971	15	10.2	0.984	15	7.6	0.966	15	7.2	0.97	15	17.5	0.958	15	2.9	0.974	15	11.2	1576	174.2	5.6
GL50803_4365	26S protease regulatory subunit 6A	163.47	0.1657	1	5	10	20	0.973667	-0.0263333	0.978333		0.38326	0.624293	0.932	8	7.8	1.015	8	12.1	0.974	8	14.7	0.9	8	11.6	1.01	8	13.5	1.025	8	17.7	501	55.9	5.45
GL50803_17312	hypothetical protein	89.08	0.0747	1	4	6	6	0.973667	-0.0263333	0.986333		0.562615	0.569719	0.909	4	11.4	0.964	4	7.5	1.048	4	3.3	0.985	4	4.4	0.951	4	9.4	1.023	4	12.9	669	73.1	7.31
GL50803_3491	hypothetical protein	32.12	0.1799	1	2	7	80	0.973667	-0.0263333	1.08533		0.752568	0.254339	1.136	2	23.8	0.987	2	0.8	0.798	2	15.9	1.15	2	18.3	1.126	2	4.4	0.98	2	10.8	278	32.1	8.32
GL50803_8174	Protein 21.1	635.71	0.3106	1	21	33	66	0.973	-0.027	0.974667		0.281711	0.234811	1.006	35	14.5	0.971	35	6.5	0.942	35	12.5	0.992	35	13.4	0.987	35	6.5	0.945	35	7.6	834	93.9	5.47
GL50803_97072	Protein 21.1	52.74	0.0269	2	1	2	3	0.973	-0.027	0.939333		0.564815	0.213292	0.958	1		1.052	1		0.909	1		0.949	1		0.991	1		0.878	1		781	86.7	6.86
GL50803_5659	S-adenosylmethionine synthetase	155.24	0.2041	1	5	11	15	0.972667	-0.0273333	0.996		0.600702	0.85179	0.979	8	10.2	1.051	8	6.5	0.888	8	8.8	1.037	8	11.3	0.984	8	12.2	0.967	8	12.5	436	48.8	5.95
GL50803_17430	DRE4 protein	248.21	0.0996	1	9	13	23	0.972333	-0.0276667	0.985		0.147326	0.432385	0.974	13	5.3	0.992	13	6.5	0.951	13	9.4	0.966	13	7.8	1.016	13	12.4	0.973	13	7.4	1165	129.7	6.18
GL50803_42377	hypothetical protein	124.91	0.0662	1	5	12	14	0.972333	-0.0276667	0.977333		0.489067	0.566474	0.964	6	13.4	1.035	6	6.7	0.918	6	12.3	0.927	6	8.1	1.045	6	8.4	0.96	6	20.5	1632	179.2	6.25
GL50803_16321	hypothetical protein	56.89	0.0437	1	4	17	22	0.972333	-0.0276667	0.953		0.635369	0.085148	0.881	4	13.1	0.965	4	1.1	1.071	4	3.2	0.925	4	6.2	0.972	4	3.9	0.962	4	4.5	2632	291.9	5.2
GL50803_5822	hypothetical protein	33.52	0.0344	1	1	3	3	0.972	-0.028	0.945		0.74545	0.445805	0.818	1		0.917	1		1.181	1		0.83	1		0.978	1		1.027	1		668	74.3	6.57
GL50803_8928	Protein 21.1	25.18	0.0388	1	1	3	5	0.972	-0.028	0.998333		0.602255	0.927164	1.061	1		0.964	1		0.891	1		1.059	1		1.101	1		0.835	1		567	60.8	6.19
GL50803_12981	Ribosomal protein S5	538.64	0.3421	1	9	10	38	0.971667	-0.0283333	0.984333		0.17494	0.487715	0.981	30	16.3	0.989	30	14.5	0.945	30	26.6	1.003	30	22	1.003	30	8.5	0.947	30	10.4	190	21	9.85
GL50803_12598	KRR1	253.62	0.2744	1	10	10	19	0.971667	-0.0283333	0.963333		0.344915	0.121623	0.965	18	10	1.015	18	4.4	0.935	18	11.3	0.96	18	12.4	0.989	18	6.5	0.941	18	6.4	328	37.5	9.52
GL50803_33037	Zinc finger domain protein	51.4	0.1073	1	5	9	17	0.971667	-0.0283333	0.970667		0.25741	0.162894	0.936	5	4.9	0.988	5	0.7	0.991	5	5.6	0.985	5	5.9	0.983	5	3.6	0.944	5	11.5	550	62.2	8.19
GL50803_17474	hypothetical protein	69.95	0.1041	1	5	9	11	0.971	-0.029	1.03567		0.713097	0.696885	1.128	6	14.5	0.952	6	8.5	0.833	6	27.2	1.171	6	20.7	1.006	6	10.9	0.93	6	15.3	605	67.5	5.49
GL50803_16326	Protein 21.1	108.98	0.0541	1	3	5	8	0.971	-0.029	0.97		0.571661	0.573596	0.882	4	10.6	1.023	4	6.8	1.008	4	5.7	0.878	4	2	1.03	4	9.2	1.002	4	5.4	758	82.3	5.49
GL50803_13455	hypothetical protein	36.41	0.0209	1	1	1	1	0.971	-0.029	0.963		0.602397	0.380075	0.874	1		1.039	1		1	1		1.027	1		0.95	1		0.912	1		575	63.3	7.11
GL50803_10521	Arginyl-tRNA synthetase	733.52	0.2142	1	12	19	56	0.970667	-0.0293333	0.974667		0.430267	0.493768	0.915	36	14.6	0.978	36	12.3	1.019	36	16	0.919	36	13.2	0.978	36	8.4	1.027	36	10.8	621	70.2	6.93
GL50803_92498	Kinase, NEK	315.89	0.1938	1	12	21	33	0.970333	-0.0296667	1.04733		0.422891	0.0277804	0.911	18	21.1	1.002	18	15.1	0.998	18	12.6	1.035	18	23.3	1.063	18	13.4	1.044	18	20.1	898	102.2	8.95
GL50803_10901	hypothetical protein	22.88	0.0747	1	1	2	2	0.970333	-0.0296667	0.968333		0.716366	0.558294	0.802	1		1.05	1		1.059	1		0.915	1		1.067	1		0.923	1		174	19.3	9.69
GL50803_9011	Glycyl-tRNA synthetase	369.88	0.2045	1	11	17	39	0.97	-0.03	0.955333		0.0891252	0.169038	0.989	26	19.2	0.962	26	9.6	0.959	26	13.6	0.918	26	9.6	0.99	26	7.1	0.958	26	12.1	621	69.8	6.44
GL50803_9327	Kinase, NEK	152.69	0.0791	2	4	6	12	0.97	-0.03	0.975		0.0393204	0.377279	0.975	7	7.9	0.977	7	5.2	0.958	7	9.9	0.987	7	8.7	0.932	7	3.9	1.006	7	3.1	733	81.7	5.33
GL50803_4063	Nuclear LIM interactor-interacting factor 1	59.69	0.088	1	1	5	5	0.969667	-0.0303333	0.992667		0.473084	0.878147	0.936	1		1.042	1		0.931	1		0.864	1		1.102	1		1.012	1		432	47.3	5.85
GL50803_17265	Dynein heavy chain	1077.95	0.1604	1	36	56	105	0.969667	-0.0303333	0.977		0.0899653	0.326649	0.951	63	10.6	0.983	63	6.7	0.975	63	8.5	0.946	63	13.3	0.977	63	10.7	1.008	63	9.1	2675	301.9	5.78
GL50803_103783	Protein 21.1	233.62	0.2437	2	4	7	19	0.969667	-0.0303333	0.977		0.755863	0.47624	0.728	7	14.9	1.038	7	12.5	1.143	7	31.7	0.924	7	12.1	0.999	7	7.3	1.008	7	19.4	238	25.6	9.26
GL50803_21330	hypothetical protein	83.42	0.0594	1	3	6	7	0.969667	-0.0303333	0.899667		0.517565	0.149936	0.893	3	11.8	1.027	3	12.4	0.989	3	4.8	0.9	3	8.4	0.973	3	20	0.826	3	2	876	96.7	8.28
GL50803_15296	hypothetical protein	55.78	0.0675	1	2	3	4	0.969667	-0.0303333	0.94		0.602395	0.335005	0.866	2	20.5	1.027	2	0.7	1.016	2	7	0.849	2	2.3	0.964	2	5	1.007	2	8.3	326	36.9	6.15
GL50803_17060	Protein 21.1	595.48	0.2295	1	13	16	43	0.969	-0.031	0.933		0.641455	0.0169544	0.89	29	18.7	0.917	29	8.5	1.1	29	9.4	0.941	29	12.2	0.916	29	12	0.942	29	12.2	623	66.2	6.77
GL50803_114671	Protein 21.1	195.86	0.2678	1	9	15	27	0.969	-0.031	0.984		0.596552	0.326101	1.078	11	24.3	0.901	11	9.8	0.928	11	10	1.009	11	20.7	0.972	11	6.4	0.971	11	15.3	631	69.4	5.97
GL50803_3565	Dihydrouridine synthase, putative	26.99	0.0613	1	1	4	5	0.968667	-0.0313333	1.01167		0.542455	0.837699	1.032	1		0.991	1		0.883	1		1.055	1		1.052	1		0.928	1		555	62	7.75
GL50803_8745	hypothetical protein	212.25	0.0898	1	11	16	25	0.968667	-0.0313333	0.980333		0.0857045	0.169864	0.957	15	9.3	0.961	15	10.3	0.988	15	16.4	0.971	15	9.2	0.999	15	6.6	0.971	15	4.7	1414	157.2	6.43
GL50803_22806	hypothetical protein	58.14	0.1108	1	2	5	8	0.968667	-0.0313333	0.914		0.738338	0.350412	1.178	2	0.1	0.954	2	8.9	0.774	2	16.6	0.957	2	30	1.008	2	26.9	0.777	2	1	334	38.9	7.71
GL50803_16479	Kinase, NEK	31.43	0.0478	1	2	6	13	0.968667	-0.0313333	0.978667		0.0322286	0.0952416	0.964	2	31.1	0.98	2	17.2	0.962	2	22.5	0.968	2	21	0.976	2	10.1	0.992	2	9.8	1213	132.7	6.6
GL50803_11442	Kinesin-related protein	74.72	0.0736	1	3	6	7	0.968333	-0.0316667	0.978667		0.555167	0.551058	0.923	3	6.9	0.916	3	1.9	1.066	3	2.2	1.024	3	22.9	0.92	3	4.3	0.992	3	7.2	639	69.5	6.25
GL50803_101450	Protein 21.1	48.99	0.0431	1	1	2	2	0.968333	-0.0316667	0.932333		0.760693	0.345639	0.665	1		1.067	1		1.173	1		0.994	1		0.979	1		0.824	1		511	55.8	8.32
GL50803_14947	hypothetical protein	41.48	0.0568	1	1	2	2	0.968333	-0.0316667	0.982667		0.198829	0.641547	0.938	1		0.995	1		0.972	1		0.922	1		0.988	1		1.038	1		229	26.4	7.81
GL50803_15339	Adaptor protein complex large chain subunit BetaA	148.31	0.0283	1	1	2	6	0.968	-0.032	0.974		0.48895	0.630039	1.046	4	25.5	0.914	4	7.3	0.944	4	12.8	1.057	4	18.1	0.98	4	4.1	0.885	4	7.8	672	74.2	5.62
GL50803_15450	hypothetical protein	71.18	0.0215	1	2	2	2	0.968	-0.032	0.930667		0.57488	0.106753	0.868	2	24.4	1.017	2	3.3	1.019	2	4.7	0.911	2	9.5	0.979	2	0.7	0.902	2	3	930	102.3	5.36
GL50803_13382	hypothetical protein	64.79	0.0463	1	3	4	8	0.967667	-0.0323333	0.969333		0.0389582	0.237174	0.98	3	3.4	0.958	3	0	0.965	3	0.4	0.997	3	3	0.935	3	0.8	0.976	3	2.1	800	88	6.44
GL50803_87677	Kinase, NEK	152.35	0.106	6	6	19	32	0.967667	-0.0323333	0.953333		0.421655	0.0505618	0.919	6	6.2	0.953	6	11	1.031	6	12.1	0.935	6	14	0.953	6	10.6	0.972	6	8.6	1208	133.1	6.92
GL50803_15334	hypothetical protein	373.27	0.0916	1	14	21	32	0.967333	-0.0326667	0.953667		0.292712	0.0189109	0.925	21	9.5	1.004	21	7.4	0.973	21	9.1	0.945	21	5.6	0.95	21	5.8	0.966	21	6.5	1747	194.9	7.77
GL50803_86680	hypothetical protein	136.54	0.0577	1	6	6	8	0.967333	-0.0326667	0.938667		0.186759	0.0092852	0.972	7	11.2	0.937	7	7.9	0.993	7	21	0.931	7	12.7	0.935	7	10.4	0.95	7	6	988	108.7	4.77
GL50803_12108	Threonine dehydratase lateral transfer candidate	780.29	0.207	1	17	26	62	0.967	-0.033	0.973667		0.440648	0.179243	0.898	38	14.7	0.995	38	11	1.008	38	13.3	0.954	38	14.1	0.969	38	10.1	0.998	38	9.9	937	104	6.54
GL50803_16034	Kinase, CAMK CAMKL	243.03	0.2245	1	9	13	21	0.967	-0.033	0.995333		0.269254	0.754328	0.945	13	7.1	1.011	13	8.7	0.945	13	20.6	0.969	13	4.2	1.004	13	4.2	1.013	13	8.8	432	49.2	6.54
GL50803_104139	hypothetical protein	106.81	0.0859	1	3	5	10	0.967	-0.033	0.938		0.433194	0.00719016	0.951	3	7.9	1.034	3	10.6	0.916	3	12.5	0.931	3	0.8	0.948	3	2.2	0.935	3	2.7	489	56.6	8.56
GL50803_32838	hypothetical protein	63.11	0.1878	1	4	4	5	0.967	-0.033	0.965333		0.13508	0.422039	0.963	5	3.5	0.946	5	7.3	0.992	5	11.7	0.904	5	11.4	0.966	5	8.6	1.026	5	37	197	21.6	9.32
GL50803_16332	Coiled-coil protein	58.46	0.0835	2	3	19	32	0.967	-0.033	0.995667		0.583025	0.892863	0.865	4	1.9	0.989	4	6.3	1.047	4	1.9	0.938	4	2.4	1.068	4	6.1	0.981	4	17.6	1737	196.3	5.12
GL50803_8125	hypothetical protein	39.85	0.0357	1	1	4	5	0.967	-0.033	0.867667		0.433025	0.114639	0.985	1		0.901	1		1.015	1		0.808	1		0.833	1		0.962	1		925	104.4	5.99
GL50803_6615	hypothetical protein	38.71	0.0138	1	1	1	4	0.967	-0.033	1.00633		0.00409487	0.892926	0.963	1		0.968	1		0.97	1		1.007	1		1.065	1		0.947	1		581	64.8	5.1
GL50803_113137	hypothetical protein	27.1	0.0364	1	1	5	5	0.967	-0.033	1.03133		0.435609	0.464979	0.905	1		1.025	1		0.971	1		1.063	1		1.067	1		0.964	1		1154	130.1	5.87
GL50803_17316	Inorganic polyphosphate/ATP-NAD kinase, putative	119.26	0.0561	2	3	6	21	0.966667	-0.0333333	1.01367		0.601707	0.840835	0.887	9	16.5	0.927	9	10.1	1.086	9	30.8	1.097	9	6.7	1.018	9	7.1	0.926	9	9.9	553	61.2	7.25
GL50803_88765	Cytosolic HSP70	1287.93	0.2861	1	20	26	134	0.966667	-0.0333333	1.00933		0.410806	0.546288	1.033	71	16.1	0.94	71	14.1	0.927	71	13.4	0.984	71	15.9	1.024	71	9.8	1.02	71	13.7	664	71.6	5.39
GL50803_40369	hypothetical protein	105.78	0.024	1	4	5	16	0.966667	-0.0333333	1.02333		0.417686	0.622973	0.946	6	18.2	0.921	6	20.7	1.033	6	6.9	0.954	6	9.3	1.03	6	16.6	1.086	6	10.4	1416	157	7.03
GL50803_14593	hypothetical protein	78.29	0.0268	1	4	6	9	0.966667	-0.0333333	0.956333		0.0559848	0.188988	0.978	5	6	0.971	5	4.2	0.951	5	2.7	0.913	5	7.8	0.982	5	2	0.974	5	4.3	1869	209.4	6.76
GL50803_13616	Glycine-rich protein	58.49	0.0888	1	3	5	7	0.966667	-0.0333333	0.960333		0.0747913	0.164689	0.95	3	20.4	0.983	3	3.2	0.967	3	1.7	0.945	3	8.3	0.997	3	10.6	0.939	3	1.6	484	53.6	6.25
GL50803_11139	hypothetical protein	34.43	0.0303	1	1	1	1	0.966667	-0.0333333	0.969		0.215063	0.460616	0.959	1		0.939	1		1.002	1		0.901	1		1.013	1		0.993	1		297	33	5
GL50803_5744	Sec61-alpha	212.84	0.1776	1	8	13	40	0.966333	-0.0336667	0.966667		0.680861	0.536468	0.813	21	8.4	0.989	21	9.1	1.097	21	15.7	0.876	21	11.8	0.995	21	5.3	1.029	21	7.8	490	54.1	9.82
GL50803_13323	hypothetical protein	202.86	0.18	1	9	21	27	0.966333	-0.0336667	0.992333		0.223103	0.637629	0.949	11	23.3	0.945	11	2.6	1.005	11	2.5	0.985	11	14	1.02	11	11.9	0.972	11	5.8	839	92.2	5.73
GL50803_94150	hypothetical protein	34.97	0.0095	1	1	1	5	0.966333	-0.0336667	0.958667		0.136244	0.306679	0.941	3	13.3	0.988	3	9.6	0.97	3	2.4	0.903	3	3.2	1.007	3	0.5	0.966	3	0.6	844	91.5	6.48
GL50803_14859	Protein 21.1	2521.13	0.3654	1	35	40	164	0.966	-0.034	0.988333		0.208768	0.0380517	0.993	119	20.4	0.974	119	11.3	0.931	119	14	0.993	119	16.9	0.986	119	10	0.986	119	13	925	102.6	5.36
GL50803_17402	Protein 21.1	127.02	0.0782	2	5	11	25	0.966	-0.034	0.985333		0.164407	0.276662	0.935	6	4.8	0.98	6	14.3	0.983	6	7.9	0.973	6	4.7	1.005	6	3.6	0.978	6	2.3	998	109.3	6.8
GL50803_91911	Translation initiation factor eIF-2B alpha subunit	86.1	0.0783	1	3	3	5	0.966	-0.034	0.956		0.341641	0.0841428	0.914	3	1.4	1.007	3	0.7	0.977	3	5.4	0.93	3	4.8	0.964	3	2	0.974	3	0.9	332	36.7	7.27
GL50803_13372	Spindle pole protein, putative	474.8	0.5129	1	22	33	68	0.965667	-0.0343333	0.985333		0.257562	0.351857	0.981	30	11.8	0.993	30	10.5	0.923	30	16.5	0.962	30	13.7	0.991	30	6.8	1.003	30	11.9	464	55.2	8.27
GL50803_4502	ER lumen protein retaining receptor	57.56	0.0791	2	2	3	10	0.965667	-0.0343333	0.868333		0.698779	0.189113	0.791	4	47.2	0.994	4	8.4	1.112	4	16.3	0.779	4	16.6	0.999	4	9.9	0.827	4	15.8	215	25.3	9.7
GL50803_15958	Ser/Thr protein kinase	54.3	0.0739	1	2	11	17	0.965667	-0.0343333	0.905667		0.620483	0.335026	0.924	2	15.6	1.098	2	2.7	0.875	2	22.2	0.848	2	12.9	1.062	2	2.3	0.807	2	3	1055	116.7	6.35
GL50803_13825	Kinesin-1	179.68	0.1491	1	10	19	23	0.965333	-0.0346667	0.982		0.014116	0.408035	0.959	11	13.4	0.973	11	5.4	0.964	11	9.1	0.968	11	9.9	1.017	11	5.7	0.961	11	10.6	979	107.9	6.33
GL50803_102022	hypothetical protein	39.45	0.0083	1	1	1	2	0.965333	-0.0346667	0.917		0.503006	0.0558893	0.888	2	1.6	0.966	2	2.7	1.042	2	5.4	0.944	2	4.2	0.879	2	7.2	0.928	2	13.1	959	107.1	5.82
GL50803_2622	Phosphatidylinositol-4-phosphate 5-kinase, putative	331.6	0.3475	1	7	13	36	0.965	-0.035	0.967		0.0848261	0.15355	0.979	21	12.4	0.972	21	5.7	0.944	21	11.3	0.944	21	5.1	0.994	21	6.3	0.963	21	5.5	282	32.3	5.08
GL50803_17164	Sec24-like 1	74.75	0.0422	1	2	5	11	0.965	-0.035	0.963667		0.262795	0.411874	1.007	8	8.2	0.929	8	16	0.959	8	9.1	1.024	8	11.4	0.967	8	7.1	0.9	8	12.3	971	105.8	7.17
GL50803_8880	hypothetical protein	32.48	0.051	1	2	3	3	0.964667	-0.0353333	0.948333		0.517389	0.53626	0.88	1		1.043	1		0.971	1		0.967	1		0.811	1		1.067	1		608	67.6	6.21
GL50803_17198	Leucine-rich repeat protein	99.61	0.0536	1	3	4	6	0.964333	-0.0356667	1.035		0.647531	0.399882	1.037	4	10.7	1.039	4	6.4	0.817	4	10.3	1.071	4	18.8	1.063	4	4.4	0.971	4	13.4	783	85.9	4.88
GL50803_10775	hypothetical protein	28.46	0.0378	1	1	2	2	0.964333	-0.0356667	0.932667		0.516967	0.0520096	0.968	1		0.88	1		1.045	1		0.909	1		0.962	1		0.927	1		450	48.6	5.71
GL50803_6455	hypothetical protein	166.37	0.1374	1	5	8	13	0.964	-0.036	0.916333		0.419184	0.338702	0.962	8	51.6	1.028	8	28.6	0.902	8	38.8	0.94	8	28.7	1.018	8	30.6	0.791	8	20.5	444	49	6.86
GL50803_14242	hypothetical protein	89.39	0.0205	1	5	16	25	0.964	-0.036	0.952667		0.31307	0.0620953	0.986	5	12	0.995	5	9.6	0.911	5	12.2	0.935	5	7.9	0.947	5	7.7	0.976	5	14.4	5572	632.9	6.42
GL50803_14469	R-SNARE 3	216.93	0.3096	1	5	9	14	0.963333	-0.0366667	1.01767		0.598368	0.457873	0.845	8	48.1	0.981	8	14	1.064	8	2.7	1.013	8	29.4	0.987	8	8.8	1.053	8	27.7	239	26.3	9.33
GL50803_5809	hypothetical protein	69.62	0.0693	1	3	7	12	0.963333	-0.0366667	0.953		0.375499	0.139166	0.94	4	15.5	1.029	4	13.3	0.921	4	13.7	0.92	4	12.1	0.987	4	11.6	0.952	4	8.8	823	91.5	8.87
GL50803_101326	hypothetical protein	41.54	0.0594	1	1	2	4	0.963333	-0.0366667	1.00933		0.510099	0.864118	0.999	1		0.87	1		1.021	1		1.041	1		0.931	1		1.056	1		320	35.1	7.27
GL50803_14181	Spindle pole protein, putative	43.21	0.0722	1	1	6	9	0.963	-0.037	0.904667		0.636089	0.145615	0.866	1		1.121	1		0.902	1		0.915	1		0.967	1		0.832	1		693	76.4	6
GL50803_17190	Eukaryotic peptide chain release factor subunit 1	421.18	0.2079	1	9	11	27	0.963	-0.037	0.979		0.0799616	0.208608	0.963	20	12	0.982	20	5.9	0.944	20	10	0.985	20	9.3	0.995	20	6.8	0.957	20	8.5	457	51.1	5.33
GL50803_16525	Ribosomal protein L3	827.08	0.4063	1	15	19	77	0.962667	-0.0373333	0.978667		0.00157051	0.237156	0.963	51	10.3	0.96	51	8.3	0.965	51	9.6	0.958	51	9.2	1.002	51	6.7	0.976	51	8.9	379	42.6	10.07
GL50803_16365	hypothetical protein	44.85	0.0178	1	1	3	4	0.962667	-0.0373333	0.95		0.305857	0.0213254	0.959	1		1.012	1		0.917	1		0.951	1		0.937	1		0.962	1		1236	136.3	6.81
GL50803_14628	Phosphatidylinositol-4-phosphate 5-kinase, putative	371.47	0.2377	1	11	16	31	0.962333	-0.0376667	0.964333		0.309876	0.0449197	0.915	18	20.8	0.96	18	10.5	1.012	18	15.5	0.972	18	10.6	0.972	18	7.5	0.949	18	11.3	568	61.7	6.49
GL50803_14856	Signal recognition particle receptor	233.53	0.1874	1	8	15	32	0.962333	-0.0376667	0.963667		0.308207	0.320727	0.909	18	6	0.977	18	3.8	1.001	18	7.2	0.914	18	11.9	0.967	18	4.6	1.01	18	9.3	571	62.7	6.4
GL50803_4690	hypothetical protein	36.28	0.0838	1	1	2	3	0.962333	-0.0376667	0.915667		0.556842	0.0877998	0.86	1		0.969	1		1.058	1		0.892	1		0.887	1		0.968	1		191	21.2	8.88
GL50803_6897	hypothetical protein	48.68	0.0585	1	1	3	3	0.962333	-0.0376667	0.917333		0.580137	0.062741	0.843	1		1.041	1		1.003	1		0.877	1		0.929	1		0.946	1		359	41.1	7.03
GL50803_3409	Coiled-coil protein	353.92	0.2611	1	17	33	47	0.962	-0.038	0.964333		0.0768434	0.046781	0.941	21	10.7	0.978	21	10.2	0.967	21	12.8	0.962	21	7.3	0.979	21	7.1	0.952	21	5.1	900	103.8	7.31
GL50803_8727	hypothetical protein	290.48	0.1006	1	10	14	22	0.961667	-0.0383333	0.974667		0.18898	0.311543	0.949	16	17.4	1	16	5.6	0.936	16	8.5	0.945	16	13.6	0.969	16	6.1	1.01	16	10.4	1123	124.4	7.87
GL50803_16202	Axoneme central apparatus protein	616.29	0.1952	1	8	12	37	0.961333	-0.0386667	0.974333		0.203974	0.549611	0.921	30	13.5	0.976	31	6.6	0.987	31	8.9	0.901	31	18	1.016	31	12	1.006	31	8.6	502	54.2	7.01
GL50803_6185	hypothetical protein	139.8	0.2488	1	4	6	13	0.961333	-0.0386667	0.902667		0.235872	0.097	0.916	8	17.9	0.985	8	6.8	0.983	8	19	0.842	8	23.4	0.944	8	12.5	0.922	8	10	213	24.8	6
GL50803_17586	Protein 21.1	110.99	0.1042	1	3	6	7	0.961333	-0.0386667	0.974333		0.215419	0.429056	0.956	4	4.3	1.001	4	4.3	0.927	4	10.1	0.949	4	13.1	0.946	4	9.2	1.028	4	5.2	480	52.5	5.2
GL50803_41834	hypothetical protein	95.33	0.0387	1	5	10	20	0.961333	-0.0386667	0.951667		0.00698059	0.100324	0.964	6	13	0.955	6	13.3	0.965	6	5	0.921	6	8.2	0.958	6	3.5	0.976	6	3.7	2143	234.9	5.96
GL50803_14835	Kinase, NEK	58.95	0.0381	1	3	5	8	0.961333	-0.0386667	0.970667		0.558101	0.149351	0.976	5	9	1.055	5	18.4	0.853	5	3.1	0.97	5	9.7	0.993	5	7	0.949	5	9.4	1049	114.1	8.37
GL50803_15567	Rab2a (Rab2a)	578	0.3037	1	5	9	31	0.961	-0.039	0.941		0.503346	0.0535505	0.863	22	11.9	1.015	22	7.8	1.005	22	12	0.915	22	12.8	0.946	22	11	0.962	22	13.3	214	23.7	5.73
GL50803_16699	hypothetical protein	44.9	0.0242	1	1	4	4	0.961	-0.039	1.10333		0.658305	0.326518	1.033	1		0.79	1		1.06	1		1.147	1		0.953	1		1.21	1		1692	188.5	7.58
GL50803_16731	hypothetical protein	294.2	0.0626	1	14	23	27	0.960667	-0.0393333	1.00433		0.414927	0.876387	1.034	16	16.3	0.95	16	15.5	0.898	16	18.2	1.037	16	10.8	1.013	16	13	0.963	16	12	3049	333.9	5.88
GL50803_7778	hypothetical protein	215.18	0.2921	1	6	10	17	0.960667	-0.0393333	0.943		0.348411	0.232271	0.913	8	4.1	0.945	8	13.4	1.024	8	16.5	0.884	8	12	0.946	8	11.8	0.999	8	12.3	267	31.5	9.96
GL50803_9618	Leucine-rich repeat protein	55.9	0.068	1	3	8	12	0.960667	-0.0393333	0.987333		0.16736	0.566861	0.997	3	5.1	0.948	3	7.2	0.937	3	10.2	1.001	3	3.4	1.011	3	0.5	0.95	3	1.8	853	95.7	6.8
GL50803_8726	Actin related protein	1245.4	0.22	1	18	26	78	0.960333	-0.0396667	0.977333		0.119422	0.405897	0.972	49	10.5	0.978	49	8.1	0.931	49	12.2	0.969	49	13.3	1.019	49	6	0.944	49	8.3	968	106.4	6.21
GL50803_9262	hypothetical protein	101.63	0.0429	1	5	6	7	0.960333	-0.0396667	0.951333		0.384069	0.0879439	0.995	6	19.2	0.997	6	12.9	0.889	6	11.9	0.972	6	17	0.96	6	5.7	0.922	6	5.5	1258	140.3	5.71
GL50803_14373	Dynamin (dynamin)	2368.83	0.3566	1	29	33	158	0.96	-0.04	0.968		0.369048	0.415386	0.894	110	17.1	0.974	110	11.2	1.012	110	16.7	0.906	110	14.9	1.008	110	12.8	0.99	110	10.5	732	79.5	8.12
GL50803_17097	Protein 21.1	614.04	0.199	1	25	36	52	0.96	-0.04	0.950333		0.207888	0.0411097	1.002	35	13.2	0.949	35	12.9	0.929	35	10.6	0.934	35	12.6	0.969	35	6.2	0.948	35	8.1	1457	162.9	6.1
GL50803_91324	hypothetical protein	32.64	0.0185	1	2	7	14	0.96	-0.04	0.964		0.481166	0.455427	0.866	4	4.4	0.999	4	1.9	1.015	4	2.7	0.888	4	2	1.022	4	6.3	0.982	4	2.2	2981	334.8	6.15
GL50803_16535	Tubulin specific chaperone E	29.36	0.055	1	2	5	5	0.959667	-0.0403333	0.997		0.603319	0.919264	1.104	2	14.8	0.926	2	2.9	0.849	2	14.2	0.92	2	27.2	1.022	2	9.3	1.049	2	24.3	618	70.6	7.59
GL50803_101307	Kinase, NEK	266.59	0.2039	1	7	8	18	0.959667	-0.0403333	0.966667		0.119526	0.351235	0.931	13	10.9	0.982	13	5.9	0.966	13	16.4	0.913	13	6.4	0.983	13	4.5	1.004	13	12.6	309	32.5	6.05
GL50803_16020	hypothetical protein	103.65	0.0959	3	5	12	27	0.959667	-0.0403333	1.02767		0.219235	0.48063	1.002	5	20	0.953	5	8.8	0.924	5	34.4	1.09	5	5.7	1.008	5	1.2	0.985	5	13.7	1032	114.8	8.43
GL50803_6344	Protein 21.1	96.92	0.0529	1	1	1	4	0.959667	-0.0403333	1.00067		0.448528	0.975084	0.875	3	7.9	0.984	3	12.1	1.02	3	2	0.907	3	11.3	1.069	3	0.7	1.026	3	4.6	227	24.9	5.4
GL50803_9287	Replication factor C, sub 2	42.83	0.0798	1	1	3	3	0.959667	-0.0403333	0.918333		0.625577	0.139817	0.807	1		1.059	1		1.013	1		0.858	1		0.972	1		0.925	1		351	39.6	7.69
GL50803_4838	Translation initiation factor eIF-2B delta subunit	55.12	0.0372	1	3	4	4	0.959333	-0.0406667	0.969333		0.24064	0.252816	1.008	3	7.7	0.943	3	5.2	0.927	3	6.5	0.953	3	6.2	0.947	3	4	1.008	3	0.3	780	86.1	5.95
GL50803_94322	Spastin	155.47	0.0832	1	4	13	18	0.959	-0.041	0.983667		0.122241	0.158635	0.959	6	6.1	0.986	6	0.6	0.932	6	11	0.969	6	11.6	0.99	6	2.5	0.992	6	4.7	1118	123.4	9.29
GL50803_4687	hypothetical protein	29.54	0.0315	1	1	1	1	0.959	-0.041	0.923333		0.572988	0.410329	0.968	1		0.84	1		1.069	1		1.025	1		0.778	1		0.967	1		222	24.3	9.95
GL50803_9909	Pyruvate, phosphate dikinase	3297.86	0.3575	1	33	47	282	0.958667	-0.0413333	0.984		0.161328	0.483472	0.924	178	19	0.988	178	11.4	0.964	176	14.8	1.009	177	16.5	0.996	178	11.2	0.947	176	11.2	884	97.6	6.73
GL50803_89050	hypothetical protein	78.5	0.0306	1	5	8	8	0.958667	-0.0413333	0.954		0.204538	0.152906	0.962	5	4.8	0.995	5	10.7	0.919	5	9.2	0.928	5	13	0.994	5	3.9	0.94	5	10.5	2057	229	7.65
GL50803_14601	hypothetical protein	73.6	0.1	3	6	9	10	0.958667	-0.0413333	0.938333		0.0518616	0.160351	0.961	5	7	0.974	5	4.6	0.941	5	14.1	0.947	5	9.9	0.981	5	2.3	0.887	5	9.6	590	65	8.19
GL50803_14800	Protein 21.1	65.56	0.0448	1	1	2	5	0.958667	-0.0413333	1.00233		0.00510979	0.927971	0.954	3	6.7	0.958	3	5.1	0.964	3	1.7	0.98	3	0.6	1.041	3	4.3	0.986	3	4.2	402	43.7	5.33
GL50803_23447	hypothetical protein	61.68	0.0335	1	3	8	12	0.958667	-0.0413333	0.942		0.158879	0.199629	0.929	6	21.1	0.954	6	7.8	0.993	6	6.6	0.892	6	6.1	0.937	6	1	0.997	6	11.3	1640	182.3	7.97
GL50803_16840	Trichohyalin	114.59	0.0674	1	5	14	25	0.958333	-0.0416667	0.926667		0.115638	0.110618	0.928	6	9.3	0.972	6	13.1	0.975	6	11.4	0.876	6	17	0.946	6	8.7	0.958	6	13.9	1587	176.7	5.99
GL50803_5845	Ribosomal protein S8	43.27	0.2126	2	4	6	9	0.958333	-0.0416667	1.012		0.447181	0.922669	0.908	4	18.1	0.915	4	19	1.052	4	20.2	1.029	4	38.4	0.888	4	10.9	1.119	4	18.6	174	19.4	10.32
GL50803_24537	Spindle pole protein, putative	670.24	0.3534	1	16	26	55	0.958	-0.042	0.969667		0.140116	0.390538	0.93	34	17.8	0.99	34	11.8	0.954	34	15.4	0.954	34	6.4	1.025	34	8.3	0.93	34	13.3	515	58.9	6.13
GL50803_103888	hypothetical protein	37.43	0.0244	1	1	1	1	0.957667	-0.0423333	1.08933	0.0893333	0.721154	0.719299	1.017	1		1.203	1		0.653	1		0.944	1		0.89	1		1.434	1		328	34.8	6.14
GL50803_16230	Hypothetical protein	120.52	0.0911	1	6	10	12	0.957	-0.043	1.02967		0.131075	0.107235	0.929	6	25.1	0.954	6	5.9	0.988	6	19.1	1.049	6	15.4	1.012	6	7.2	1.028	6	12.5	889	99.6	4.79
GL50803_93011	Protein 21.1	98.43	0.0979	1	4	12	15	0.957	-0.043	0.925		0.30646	0.136699	0.895	4	16.4	0.993	4	11.5	0.983	4	24.3	0.866	4	32.6	0.961	4	5.5	0.948	4	29.6	1042	114.3	5.34
GL50803_17484	hypothetical protein	29.77	0.0264	1	1	2	2	0.956667	-0.0433333	1.01567		0.423562	0.558816	1.026	1		0.969	1		0.875	1		1.029	1		1.045	1		0.973	1		720	78.8	9.29
GL50803_12062	hypothetical protein	31.34	0.0225	1	1	1	2	0.956333	-0.0436667	0.970667		0.0199414	0.41191	0.966	2	15.2	0.958	2	6.7	0.945	2	5.7	0.927	2	17.9	0.959	2	11.8	1.026	2	4.4	267	30.9	5.94
GL50803_1656	Kinase, STE STE11	41.34	0.037	1	2	3	6	0.956	-0.044	0.926667		0.133768	0.149625	0.99	3	9.1	0.948	3	0.9	0.93	3	1	0.88	3	2.7	0.913	3	1.4	0.987	3	3.4	486	53.7	5.95
GL50803_101534	Kinase, NEK	467.39	0.3474	1	7	11	27	0.955667	-0.0443333	0.984		0.128462	0.330714	0.948	18	12.7	0.93	18	12.2	0.989	18	16.8	0.959	18	8.3	0.997	18	9.9	0.996	18	7	285	31.4	8.65
GL50803_12235	N2,N2-dimethylguanosine tRNA methyltransferase, putative	24.44	0.047	1	1	3	6	0.955667	-0.0443333	0.944333		0.437399	0.211913	1.052	1		0.897	1		0.918	1		0.967	1		0.981	1		0.885	1		532	59.2	7.66
GL50803_104173	Isoleucyl-tRNA synthetase	480.4	0.206	1	19	35	68	0.955333	-0.0446667	0.941333		0.230768	0.149787	0.904	37	12	0.983	37	9	0.979	37	12.9	0.894	37	11.7	0.951	37	5.5	0.979	37	9.2	1165	133.5	7.71
GL50803_17478	Dynein heavy chain	230.25	0.0327	1	12	24	42	0.955333	-0.0446667	0.957667		0.207877	0.197179	0.912	17	14.5	0.959	17	15.4	0.995	17	13.6	0.932	17	13.7	0.939	17	7.2	1.002	17	11.6	5412	600.7	6.28
GL50803_16975	DNA topoisomerase II	226.37	0.1167	1	12	22	42	0.955333	-0.0446667	0.955667		0.173651	0.117828	0.914	15	11.1	0.983	15	4.7	0.969	15	8.2	0.927	15	13.1	0.956	15	7.6	0.984	15	7.8	1491	168.3	8.25
GL50803_4018	hypothetical protein	49.44	0.0931	1	2	8	14	0.955333	-0.0446667	0.937333		0.446425	0.0858901	1.056	3	9.4	0.902	3	5.2	0.908	3	13	0.903	3	0.7	0.94	3	2.3	0.969	3	4	612	69.3	9.44
GL50803_9697	hypothetical protein	82.7	0.0485	1	4	11	18	0.955	-0.045	0.940333		0.319386	0.0933055	0.918	3	0.8	1.025	3	1.2	0.922	3	0.9	0.903	3	6.2	0.953	3	5.6	0.965	3	1.6	1382	155.8	6.55
GL50803_16540	Dynein regulatory complex	129.99	0.1154	1	4	6	8	0.955	-0.045	0.959		0.0565209	0.235321	0.943	6	14.1	0.977	6	2.9	0.945	6	7.4	0.938	6	12.3	1.008	6	3.9	0.931	6	6.1	468	54.2	6.13
GL50803_6138	hypothetical protein	26	0.0864	1	1	2	2	0.954333	-0.0456667	0.983667		0.643617	0.805964	1.042	1		1.059	1		0.762	1		0.746	1		1.357	1		0.848	1		162	18.3	6.14
GL50803_16834	Kinase, STE Dicty2	24.67	0.0223	1	1	5	6	0.954333	-0.0456667	0.946		0.173334	0.155602	0.956	1		0.916	1		0.991	1		0.9	1		0.978	1		0.96	1		1837	206.4	8.25
GL50803_134442	hypothetical protein	22.22	0.2061	1	1	4	5	0.954333	-0.0456667	1.05467		0.698783	0.950848	0.738	1		0.698	1		1.427	1		0.877	1		0.797	1		1.49	1		131	14.5	4.94
GL50803_10879	hypothetical protein	98.77	0.0598	1	5	6	7	0.954333	-0.0456667	0.910333		0.271906	0.282167	0.902	5	17.6	0.954	5	15.1	1.007	5	4.4	0.827	5	9.3	0.87	5	15.4	1.034	5	7	819	92.9	4.88
GL50803_102455	Kinesin-6	201.46	0.103	1	10	15	22	0.954	-0.046	0.934		0.423093	0.0158413	0.871	13	15.2	0.957	13	5	1.034	13	9.7	0.921	13	9.1	0.932	13	11.1	0.949	13	5	1194	130.3	6.98
GL50803_16596	hypothetical protein	49.34	0.0317	1	1	3	5	0.953667	-0.0463333	0.925667		0.0967724	0.014375	0.943	2	4.3	0.984	2	7.7	0.934	2	1.4	0.938	2	7.3	0.93	2	6.8	0.909	2	0	599	66.9	6.62
GL50803_16507	hypothetical protein	416.71	0.1314	1	7	15	39	0.953667	-0.0463333	0.988667		0.200439	0.00607121	0.929	22	14.2	1.003	22	13.1	0.929	22	9.8	0.989	22	12.3	0.987	22	8.7	0.99	22	12.1	875	98.6	5.5
GL50803_17354	hypothetical protein	63.98	0.0267	1	2	3	6	0.953667	-0.0463333	0.93		0.510395	0.0721047	0.845	3	6.5	0.958	3	0.6	1.058	3	10.7	0.94	3	10.6	0.893	3	4.4	0.957	3	6.2	825	90.5	7.15
GL50803_15406	hypothetical protein	37.39	0.039	1	1	6	6	0.953667	-0.0463333	0.962667		0.15657	0.0915374	0.917	1		0.956	1		0.988	1		0.986	1		0.946	1		0.956	1		1026	114.6	6.27
GL50803_33030	hypothetical protein	36.37	0.0583	1	1	4	7	0.953667	-0.0463333	0.980667		0.463141	0.110375	0.884	1		0.915	1		1.062	1		0.968	1		0.982	1		0.992	1		480	52	6.58
GL50803_29487	PDI1 - Protein disulfide isomerase	1309.08	0.3547	1	11	12	93	0.953333	-0.0466667	0.932333		0.0716862	0.143454	0.962	78	10.6	0.97	78	7.3	0.928	78	9.5	0.878	78	15.2	0.97	78	6.5	0.949	78	9.4	234	25.8	8.54
GL50803_93358	Alcohol dehydrogenase	3250.67	0.3975	1	38	46	252	0.953	-0.047	0.952667		0.160217	0.112609	0.915	165	16.2	0.988	165	11.2	0.956	166	17.9	0.92	165	15.9	0.977	165	10.1	0.961	166	12.8	888	97.1	6.77
GL50803_137684	hypothetical protein	453.21	0.0921	1	13	13	19	0.953	-0.047	0.951667		0.062242	0.085656	0.935	19	19.8	0.976	19	3.6	0.948	19	12.3	0.923	19	14.3	0.972	19	8.6	0.96	19	8.3	1336	147.8	4.92
GL50803_14581	Chaperone protein DnaK HSP70	232.07	0.1531	1	7	14	27	0.953	-0.047	0.935333		0.0371448	0.0334692	0.935	12	9.4	0.964	12	7.1	0.96	12	9.2	0.923	12	13.1	0.959	12	3.7	0.924	12	13.8	640	70	6.24
GL50803_13797	Kinesin-14	43.03	0.0418	1	4	7	9	0.953	-0.047	0.985333		0.0808068	0.141415	0.949	4	8.6	0.979	4	3.6	0.931	4	5.5	0.983	4	1.4	0.997	4	2.7	0.976	4	5	1172	131	7.88
GL50803_9305	hypothetical protein	40.03	0.0784	1	1	3	5	0.952667	-0.0473333	0.952		0.1686	0.27901	0.913	3	8.3	0.956	3	1.9	0.989	3	9.6	0.904	3	1.8	0.937	3	11.9	1.015	3	9	255	29.6	4.67
GL50803_9289	Kinase, NEK	55.66	0.0781	1	3	6	7	0.952333	-0.0476667	1.01867		0.26085	0.190683	0.895	3	2.5	0.964	3	11.3	0.998	3	3.2	1.009	3	11.5	1.009	3	4.4	1.038	3	0.6	627	69.6	6.25
GL50803_112828	High cysteine membrane protein Group 4	73.46	0.049	1	3	5	5	0.952333	-0.0476667	0.971		0.624681	0.728972	1.155	3	28.2	0.887	3	1.4	0.815	3	16.8	0.794	3	10.9	1.043	3	9.6	1.076	3	3.8	817	85.9	5.92
GL50803_12102	Elongation factor 1-gamma	1351.58	0.3607	1	14	18	138	0.952	-0.048	0.946667		0.264281	0.0547001	0.941	82	20.9	0.904	81	13.7	1.011	81	15.7	0.946	81	16.3	0.925	82	14.1	0.969	82	9.7	402	45.2	6.47
GL50803_14821	HesB domain-containing protein	159.03	0.3588	1	4	6	12	0.952	-0.048	0.941667		0.224405	0.370442	0.899	9	8.7	0.988	9	2.3	0.969	9	7.3	0.841	9	8.4	0.992	9	4.4	0.992	9	2.1	131	14.3	8.16
GL50803_136021	Beta tubulin	11867.8	0.3043	1	14	16	645	0.951667	-0.0483333	0.954		0.0972166	0.103691	0.967	460	13.2	0.968	459	10.6	0.92	458	13.7	0.93	458	14.1	0.984	459	9.6	0.948	461	10.6	447	50	4.87
GL50803_16636	Rab2b (Rab2b)	238.25	0.3744	1	4	10	20	0.951667	-0.0483333	0.981667		0.0221486	0.479868	0.938	11	8.5	0.962	11	9.7	0.955	11	15.6	0.939	11	5.3	1.006	11	5.4	1	11	7.3	227	24.6	5.64
GL50803_16820	Protein 21.1	57.46	0.0382	1	2	4	6	0.951667	-0.0483333	1.018		0.418678	0.459484	0.986	2	10.1	1.012	2	13.1	0.857	2	10	1.008	2	9.4	1.056	2	13.7	0.99	2	3.6	786	84.9	6.9
GL50803_103676	Alpha-tubulin	4166.21	0.2203	1	12	15	266	0.951333	-0.0486667	0.969667		0.154109	0.29535	0.91	196	11.9	0.964	195	8.5	0.98	195	11	0.927	196	10.8	0.989	195	10.1	0.993	195	8.9	454	50.5	5.11
GL50803_7747	hypothetical protein	165.13	0.0452	1	8	10	22	0.951333	-0.0486667	0.978		0.0503017	0.0524638	0.93	16	23.2	0.967	16	8.8	0.957	16	9.9	0.987	16	14.9	0.978	16	12.3	0.969	16	8.3	1661	183.4	7.08
GL50803_16506	hypothetical protein	54.49	0.0457	1	2	2	2	0.951333	-0.0486667	0.971		0.2737	0.553071	1.001	2	10	0.962	2	19.4	0.891	2	29.9	0.906	2	21.2	1.054	2	2.5	0.953	2	22.8	372	40.7	5.44
GL50803_103891	Chaperonin 60	52.24	0.0201	1	1	1	1	0.950667	-0.0493333	0.857667		0.557677	0.269621	1.108	1		0.842	1		0.902	1		0.759	1		0.759	1		1.055	1		547	57.1	7.65
GL50803_16130	hypothetical protein	25.08	0.0477	1	2	3	4	0.950667	-0.0493333	0.953667		0.0845042	0.0762749	0.921	2	2.5	0.963	2	7.5	0.968	2	3.8	0.978	2	3.6	0.951	2	8.7	0.932	2	3.2	440	48.7	6.46
GL50803_7797	Alpha-5 giardin	130.32	0.1788	1	4	7	17	0.950333	-0.0496667	1.02667		0.7006	0.766368	0.624	8	35.4	1.034	8	5	1.193	8	13.5	0.911	8	14.4	1.028	8	4.1	1.141	8	6.2	302	33.9	5.9
GL50803_9184	Transducin	73.54	0.049	1	2	5	11	0.950333	-0.0496667	0.979		0.0968734	0.278545	0.918	4	2.8	0.969	4	5.9	0.964	4	5.6	0.952	4	9.2	1	4	13.1	0.985	4	2	776	86.2	7.09
GL50803_11950	Ribosomal protein L18	515.65	0.4804	1	7	11	45	0.95	-0.05	0.974667		0.161476	0.38184	0.985	31	11.9	0.957	31	10.5	0.908	31	10.7	0.964	31	7.2	1.019	31	10	0.941	31	8.9	179	20.1	10.48
GL50803_24603	hypothetical protein	104.11	0.0391	1	4	10	18	0.95	-0.05	0.922333		0.237047	0.15175	1.004	4	6.2	0.945	4	11.2	0.901	4	10.3	0.857	4	4.9	0.961	4	16.7	0.949	4	7.9	2125	233.3	6.65
GL50803_14329	Ribosomal protein S7	638.26	0.5632	1	11	16	58	0.949333	-0.0506667	0.942667		0.0650382	0.014091	0.926	44	14.6	0.95	44	12.6	0.972	44	14.8	0.955	44	14	0.941	44	10.6	0.932	44	10	190	21.7	9.61
GL50803_14317	hypothetical protein	50.28	0.0973	1	2	2	3	0.949333	-0.0506667	0.949		0.390666	0.134495	1.003	2	2.9	0.988	2	1	0.857	2	3.8	0.938	2	2.1	0.989	2	4.9	0.92	2	1.2	185	21.4	8.88
GL50803_2338	hypothetical protein	288.72	0.2944	1	4	8	16	0.949	-0.051	0.923		0.140256	0.202725	0.919	11	9.2	0.99	11	9.8	0.938	11	4.3	0.844	11	4.8	0.968	11	5.4	0.957	11	5.1	214	24.5	5.5
GL50803_96818	hypothetical protein	286.8	0.0945	1	4	5	14	0.949	-0.051	0.920333		0.138073	0.111976	0.918	11	10.4	0.94	11	11.6	0.989	11	2.7	0.873	11	13	0.971	11	6.7	0.917	11	12.3	487	53.5	7.85
GL50803_9558	Rab1a (Rab1A)	257.49	0.2689	1	3	7	15	0.949	-0.051	0.957		0.450285	0.2311	0.851	9	9.5	1.048	9	7.5	0.948	9	13.7	0.914	9	7.5	1.001	9	6.3	0.956	9	2.6	212	23.1	7.85
GL50803_102034	Kinase, NEK-frag	121.31	0.0818	1	7	10	13	0.948333	-0.0516667	0.953667		0.0469123	0.172928	0.971	9	7.9	0.935	9	6.3	0.939	9	10.9	0.915	9	12.4	0.991	9	10.1	0.955	9	7.5	978	108.1	6.07
GL50803_9503	hypothetical protein	218.47	0.1987	1	5	7	13	0.948333	-0.0516667	0.921		0.233792	0.0749827	0.889	8	19.6	0.971	8	10.1	0.985	8	9.9	0.889	8	7.4	0.91	8	16.9	0.964	8	15.2	307	34.8	7.18
GL50803_7414	Protein 21.1	119.71	0.1324	1	4	6	12	0.948333	-0.0516667	0.968333		0.25479	0.111123	0.972	6	9.3	0.885	6	10.9	0.988	6	5.8	0.96	6	2.4	0.991	6	8.1	0.954	6	6.4	370	40.6	5.63
GL50803_36975	hypothetical protein	20.58	0.0851	1	1	1	1	0.948	-0.052	0.976		0.569381	0.612168	0.809	1		0.925	1		1.11	1		0.903	1		1.052	1		0.973	1		94	10.8	11
GL50803_23492	Protein 21.1	428.26	0.1319	1	8	10	17	0.947333	-0.0526667	0.935667		0.228311	0.0655265	0.964	12	3	0.889	12	13.6	0.989	12	11.5	0.942	12	6.4	0.904	12	9.7	0.961	12	6.7	743	79.6	7.52
GL50803_16226	hypothetical protein	100.21	0.0563	2	3	7	11	0.947333	-0.0526667	0.936		0.409843	0.243813	0.91	4	5.1	0.879	4	1.8	1.053	4	6.9	1.015	4	21.1	0.891	4	5.2	0.902	4	11.6	977	108.4	7.96
GL50803_103713	PDI4 - Protein disulfide isomerase	845.87	0.3277	1	10	14	72	0.947333	-0.0526667	0.940667		0.190477	0.275359	0.895	46	27	0.969	46	8.5	0.978	46	15.7	0.865	46	19.7	0.961	46	10.6	0.996	46	12.4	354	40.3	6.55
GL50803_16768	hypothetical protein	184.01	0.0693	1	12	30	41	0.947	-0.053	1.02167		0.0151198	0.564305	0.959	13	14.3	0.945	13	11.2	0.937	13	15.3	0.964	13	7.5	1.034	13	8.3	1.067	13	16.8	3175	354.4	6.28
GL50803_4590	hypothetical protein	56.97	0.1894	1	3	6	6	0.947	-0.053	0.999333		0.22816	0.955303	0.991	3	7.8	0.961	3	2.5	0.889	3	10.1	1.015	3	26.9	1.01	3	0.2	0.973	3	15.4	264	30.8	7.27
GL50803_14906	hypothetical protein	33.58	0.0209	1	1	2	4	0.947	-0.053	0.939		0.590852	0.248765	1.096	1		0.971	1		0.774	1		0.96	1		0.99	1		0.867	1		478	51.8	7.9
GL50803_8444	MDR-type permease	203.98	0.1186	2	9	10	26	0.947	-0.053	0.957		0.445248	0.160507	0.836	17	10.8	1.024	17	14.2	0.981	17	21.9	0.92	17	15.9	0.985	17	15.8	0.966	17	11.1	666	73.7	8.28
GL50803_8608	hypothetical protein	34.1	0.0305	2	1	5	10	0.946667	-0.0533333	0.929667		0.48041	0.0124955	0.844	3	6.2	0.925	3	3.9	1.071	3	4.2	0.923	3	2.7	0.945	3	5.7	0.921	3	0.4	983	109.4	6.06
GL50803_16404	hypothetical protein	587.55	0.2813	1	5	6	34	0.946333	-0.0536667	0.913		0.310783	0.124946	0.909	33	13	0.902	33	13	1.028	33	10.1	0.863	33	15	0.9	33	9	0.976	33	8.1	160	17.3	9.07
GL50803_17106	26S protease regulatory subunit 8	168.85	0.2294	1	6	11	23	0.946333	-0.0536667	0.954333		0.199954	0.00139531	0.976	9	18.5	0.891	9	9.8	0.972	9	29.2	0.956	9	4.2	0.956	9	17.8	0.951	9	17.3	401	45	8.24
GL50803_113740	hypothetical protein	164.62	0.0306	1	6	11	22	0.946333	-0.0536667	0.963667		0.184782	0.180789	0.9	12	7.2	0.947	12	3.4	0.992	12	6.1	0.929	13	10.2	0.975	12	7.7	0.987	13	8	2291	260.5	6.35
GL50803_10013	Qc-SNARE 3	108.63	0.2727	1	5	8	16	0.946333	-0.0536667	0.970333		0.189474	0.233647	0.893	9	14.4	0.973	9	3.7	0.973	9	11.2	0.936	9	12.3	0.992	9	3.4	0.983	9	3.8	220	24.4	5.06
GL50803_16604	hypothetical protein	32.54	0.0237	1	1	9	16	0.946333	-0.0536667	0.888333		0.0399795	0.241069	0.959	1		0.955	1		0.925	1		0.8	1		1.024	1		0.841	1		3377	376.2	6.64
GL50803_5593	Ribosomal protein L11	329.4	0.2775	1	5	9	39	0.946	-0.054	0.920667		0.37225	0.289642	0.883	15	29	0.912	15	13.1	1.043	14	35.9	0.972	16	24.2	0.977	17	17.9	0.813	17	22.6	173	19.7	9.67
GL50803_19834	hypothetical protein	57.14	0.1421	1	2	3	4	0.945333	-0.0546667	1.01333		0.515407	0.766506	1.05	3	21.5	0.981	3	1	0.805	3	23.9	1.077	3	10.6	1.01	3	2.7	0.953	3	0.2	190	21.7	8.59
GL50803_103202	hypothetical protein	110.72	0.0661	1	6	13	20	0.945333	-0.0546667	0.944333		0.127529	0.0819827	0.988	6	10.3	0.92	6	11	0.928	6	4.8	0.914	6	7	0.948	6	3.3	0.971	6	9.6	1361	151.7	6.04
GL50803_10459	CGI-35 protein, putative	28.74	0.0579	1	1	2	3	0.945333	-0.0546667	0.985		0.37626	0.531395	0.853	2	11	1.017	2	3.3	0.966	2	0.4	1	2	16	1.01	2	0.5	0.945	2	7	190	22.1	9.47
GL50803_3934	hypothetical protein	38.39	0.0761	1	1	2	3	0.945	-0.055	0.934		0.46877	0.358259	0.847	1		1.072	1		0.916	1		0.826	1		0.968	1		1.008	1		197	22.4	8.31
GL50803_8782	Protein required for cell viability	81.1	0.0773	1	3	6	12	0.944667	-0.0553333	0.936333		0.152183	0.0372716	0.898	5	10.4	0.976	5	6.7	0.96	5	8.6	0.925	5	12.3	0.923	5	2.4	0.961	5	4.9	569	64.2	5.06
GL50803_16516	Xenotropic and polytropic murine leukemia virus receptor	21.58	0.0168	1	1	2	7	0.944667	-0.0553333	0.949		0.28532	0.342538	0.87	1		0.976	1		0.988	1		1.034	1		0.901	1		0.912	1		715	82.3	9.03
GL50803_14753	Histone acetyltransferase type B subunit 2	25.19	0.0249	1	1	1	1	0.943667	-0.0563333	1.008		0.211511	0.768307	1.001	1		0.895	1		0.935	1		1.02	1		0.965	1		1.039	1		441	48.7	5.2
GL50803_23017	hypothetical protein	277.88	0.2141	1	9	13	22	0.942667	-0.0573333	0.963333		0.207227	0.395587	0.884	13	12.8	0.986	13	6.5	0.958	13	18	0.898	13	12	0.978	13	14	1.014	13	15.2	439	49.1	5.3
GL50803_15603	hypothetical protein	35.22	0.1533	1	2	6	7	0.942667	-0.0573333	0.821667		0.581528	0.368455	0.752	2	24.6	1.022	2	2.8	1.054	2	3.3	0.527	2	106.2	0.931	2	25.4	1.007	2	2.5	261	30.4	5.38
GL50803_10911	Protein 21.1	99.02	0.0741	1	3	10	12	0.942667	-0.0573333	0.9		0.0306126	0.00159238	0.923	4	10.8	0.95	4	10.6	0.955	4	2.3	0.906	4	8.6	0.901	4	2.7	0.893	4	3.3	1052	114.8	7.43
GL50803_16090	Ubiquitin carboxyl-terminal hydrolase 4	57.67	0.0866	1	3	6	7	0.942333	-0.0576667	1.08633		0.0953954	0.285485	0.94	3	86.5	0.976	3	23.3	0.911	3	4.3	1.052	3	81	1.002	3	25.6	1.205	3	32.5	439	49.9	6.96
GL50803_14765	hypothetical protein	28.36	0.0225	1	1	2	2	0.942333	-0.0576667	1.032		0.00215487	0.154909	0.938	1		0.942	1		0.947	1		1.058	1		1.008	1		1.03	1		711	78.5	6.28
GL50803_17567	Protein phosphatases PP1 regulatory subunit SDS22	106.01	0.0877	1	4	5	6	0.942	-0.058	0.945667		0.146627	0.143779	0.989	4	4.1	0.932	4	2.3	0.905	4	18.4	0.954	4	14.6	0.98	4	16.4	0.903	4	14.1	593	66	6.35
GL50803_6259	GA binding protein beta-1 chain	79.6	0.1409	1	3	4	6	0.942	-0.058	0.903667		0.108159	0.301269	0.936	3	30.1	0.91	3	16.5	0.98	3	17.6	0.81	3	19.3	0.855	3	3.3	1.046	3	9.8	220	24.2	9.23
GL50803_10893	Kinase, NEK	66.85	0.1433	1	4	5	6	0.942	-0.058	1.02533		0.336176	0.612103	1.008	4	20	0.964	4	0.9	0.854	4	4.6	1.097	4	1.1	1.022	4	9.5	0.957	4	10.8	321	35.8	5.82
GL50803_9807	hypothetical protein	143.3	0.0763	1	5	12	23	0.941667	-0.0583333	1.00333		0.0199188	0.995481	0.927	5	42.6	0.943	5	28.5	0.955	5	31.7	0.977	5	31.8	1.121	5	12.6	0.912	5	23.5	1403	154.6	7.24
GL50803_14254	Protein 21.1	478.56	0.2201	5	14	22	44	0.941333	-0.0586667	0.915667		0.197981	0.0646471	0.882	22	20.5	0.963	22	9.6	0.979	22	12.4	0.873	22	17.7	0.941	22	7.6	0.933	22	9.2	804	87.5	6.15
GL50803_16220	Protein 21.1	152	0.0851	1	2	9	16	0.941333	-0.0586667	0.885667		0.159596	0.0643209	0.896	6	20.5	0.941	6	6.8	0.987	6	15.2	0.832	6	11.6	0.895	6	11.2	0.93	6	5	646	71.1	6.13
GL50803_14604	Nucleotide-binding protein 1	37.39	0.034	1	1	2	5	0.941333	-0.0586667	1.02033		0.323659	0.330973	0.948	3	1.3	0.86	3	2	1.016	3	8.7	1.013	3	7	0.997	3	1	1.051	3	2.7	412	45.2	5.34
GL50803_17327	Xaa-Pro dipeptidase	1874.01	0.2703	1	10	15	104	0.941	-0.059	0.945333		0.00282945	0.0117107	0.947	70	16.2	0.937	70	8.6	0.939	70	11.5	0.944	70	14.3	0.956	70	10	0.936	70	9.7	444	49.6	5.43
GL50803_14158	Protein 21.1	112.17	0.0633	1	3	7	7	0.941	-0.059	0.958333		0.209648	0.349456	0.945	3	8.8	0.994	3	4.8	0.884	3	0.6	0.893	3	7.8	0.973	3	3.9	1.009	3	12.7	932	102.5	7.64
GL50803_17547	Ribosomal protein L4	1217.61	0.4304	1	12	17	89	0.940667	-0.0593333	0.949667		0.0647948	0.060618	0.957	68	11	0.955	68	6.9	0.91	68	9.2	0.928	68	10.1	0.972	68	7.9	0.949	68	10.3	316	35	10.52
GL50803_11684	Leucine-rich repeat protein	247.4	0.1088	1	7	11	16	0.940667	-0.0593333	0.939667		0.202176	0.0704989	0.891	11	15.4	0.999	11	8	0.932	10	10.3	0.917	11	11.2	0.972	11	10.5	0.93	10	5.9	818	89	4.82
GL50803_113219	Hypothetical protein	99.38	0.026	1	6	10	12	0.940667	-0.0593333	1.00367		0.331152	0.938415	0.889	7	7	1.037	7	11.2	0.896	7	17.2	0.943	7	10.3	1.042	7	7	1.026	7	4.7	3191	363.2	9.72
GL50803_94653	Periodic tryptophan protein 2-like protein	35.01	0.052	1	3	10	12	0.940667	-0.0593333	0.963667		0.057555	0.551102	0.953	3	9.3	0.957	3	5	0.912	3	4.8	0.874	3	1.2	0.954	3	16.2	1.063	3	18.3	1172	130.5	5.99
GL50803_17130	Protein 21.1	298.02	0.058	1	3	11	44	0.940333	-0.0596667	0.935		0.19191	0.217034	0.882	5	6	0.958	5	1.1	0.981	5	6.8	0.875	5	8.5	1	5	1.7	0.93	5	5.9	1500	163.6	7.14
GL50803_91476	hypothetical protein	97.23	0.0421	3	3	7	15	0.940333	-0.0596667	0.965333		0.211627	0.491052	0.877	3	4.4	0.964	3	11.3	0.98	3	14.9	0.895	3	18.1	1.044	3	3.2	0.957	3	6	1068	120	7.75
GL50803_17454	hypothetical protein	64.32	0.1156	1	2	6	9	0.940333	-0.0596667	0.912		0.240566	0.0101242	0.986	3	9	0.964	3	9.7	0.871	3	8.1	0.925	3	4.3	0.896	3	9	0.915	3	4.3	320	35.4	6.27
GL50803_21063	hypothetical protein	105.01	0.0619	1	4	5	8	0.94	-0.06	0.947333		0.010731	0.289908	0.939	6	13.9	0.951	6	10.4	0.93	6	4.9	0.879	6	4.5	0.959	6	5.7	1.004	6	12.4	679	75.4	8.57
GL50803_16954	hypothetical protein	162.35	0.0613	1	5	8	14	0.939333	-0.0606667	0.985		0.0647291	0.588479	0.908	10	2.5	0.955	10	14.1	0.955	10	7.4	0.958	10	14.6	0.963	10	9.9	1.034	10	10	1142	127.2	6.54
GL50803_11638	Topoisomerase I-related protein	23.31	0.0273	1	1	2	3	0.939333	-0.0606667	0.956		0.30437	0.102997	1.004	1		0.958	1		0.856	1		0.986	1		0.937	1		0.945	1		512	57	5.86
GL50803_16086	Ribosomal protein L2	313.68	0.4422	1	10	19	42	0.939	-0.061	0.951667		0.0417555	0.310709	0.929	23	36.2	0.924	22	10.2	0.964	22	9.1	0.939	22	14.8	1.02	23	12	0.896	23	13.4	251	27	11.15
GL50803_23357	NYD-SP28 protein	135.89	0.1782	1	4	11	15	0.939	-0.061	0.984667		0.0284053	0.499762	0.919	5	8.9	0.952	5	8.7	0.946	5	5.9	0.947	5	7.6	1.006	5	7.9	1.001	5	7.1	449	52.1	7.53
GL50803_17318	Kinase, NEK	90.14	0.039	1	2	6	8	0.939	-0.061	0.916		0.352477	0.203775	0.839	2	16	0.99	2	0.4	0.988	2	2.4	0.862	2	11.9	0.88	2	6.4	1.006	2	1.4	1230	135.6	5.64
GL50803_16152	Coiled-coil protein	67.13	0.1308	1	2	19	27	0.939	-0.061	0.932333		0.320924	0.226037	0.853	2	10.2	0.952	2	11	1.012	2	3.5	0.866	2	21.1	0.931	2	9.4	1	2	2	1086	121.1	5.3
GL50803_6132	hypothetical protein	20.29	0.0092	1	1	1	1	0.939	-0.061	0.983333		0.16044	0.117578	0.956	1		0.975	1		0.886	1		0.971	1		0.988	1		0.991	1		545	60.5	9.35
GL50803_86761	LEK1	95.74	0.1145	1	4	10	19	0.938667	-0.0613333	0.967667		0.024114	0.199374	0.921	9	7.9	0.953	9	11	0.942	9	19.6	0.984	9	4.7	0.985	9	7.2	0.934	9	9.7	716	79	5.08
GL50803_16354	Protein 21.1	53.94	0.046	1	3	4	5	0.938333	-0.0616667	0.973667		0.251538	0.544757	0.986	3	0.2	0.965	3	19	0.864	3	7.2	1.045	3	3.9	0.962	3	13.7	0.914	3	7.1	718	79.1	6.95
GL50803_6081	Protein 21.1	222.13	0.105	1	9	17	24	0.938	-0.062	0.924333		0.0281355	0.110959	0.944	9	6.6	0.952	9	8.2	0.918	9	21	0.874	9	24.6	0.964	9	8.5	0.935	9	4.4	1191	132.4	5.78
GL50803_8382	Short-chain dehydrogenase, putative	20.26	0.0429	1	1	2	3	0.938	-0.062	0.935		0.430281	0.205197	0.817	2	4	0.96	2	4.9	1.037	2	2.1	0.912	2	10.7	0.889	2	3.9	1.004	2	6.2	280	30	9.1
GL50803_21118	Long chain fatty acid CoA ligase 5	665.87	0.2693	1	9	29	70	0.937667	-0.0623333	0.953		0.0892359	0.108462	0.917	16	12.6	0.977	16	10.3	0.919	16	12.1	0.927	16	17.8	0.948	16	5.4	0.984	16	4.5	765	84.5	7.03
GL50803_114776	NSF	515.12	0.2209	1	10	21	42	0.937667	-0.0623333	0.927667		0.0919282	0.111919	0.907	16	14.3	0.975	16	9.1	0.931	16	15.1	0.877	16	26.5	0.95	16	5.9	0.956	16	14.9	824	89.5	7.11
GL50803_15497	hypothetical protein	21.7	0.0135	1	1	1	1	0.937667	-0.0623333	0.951		0.600527	0.0952013	1.127	1		0.967	1		0.719	1		0.954	1		0.977	1		0.922	1		517	57.9	8.51
GL50803_2555	hypothetical protein	28.16	0.1094	1	1	3	3	0.937333	-0.0626667	0.996667		0.391929	0.917525	1.048	1		0.922	1		0.842	1		0.917	1		0.984	1		1.089	1		192	22.1	9.7
GL50803_14058	CAMP-specific 3,5-cyclic phosphodiesterase 4B	108.09	0.0496	1	4	9	16	0.936667	-0.0633333	0.920667		0.0532952	0.119659	0.939	5	16.6	0.961	5	12.5	0.91	5	10.1	0.863	5	10.7	0.952	5	8.1	0.947	5	13.4	1371	154.8	7.42
GL50803_113603	ELKS	85.88	0.0747	1	4	9	10	0.936667	-0.0633333	1.01333		0.227266	0.75851	1	4	22.9	0.874	4	8	0.936	4	4.2	0.945	4	34.9	1.048	4	1.4	1.047	4	18.5	924	103.4	6.09
GL50803_15410	Ser/Thr protein kinase	277.01	0.1333	1	6	6	19	0.936	-0.064	0.955333		0.491269	0.25874	0.795	16	20.4	0.933	16	7.6	1.08	16	15.7	0.911	16	15.5	1.009	16	6.7	0.946	16	10.5	285	31.7	5.71
GL50803_27266	[2Fe-2S] ferredoxin	52.82	0.0827	1	1	1	1	0.936	-0.064	0.915		0.0513522	0.00483324	0.957	1		0.908	1		0.943	1		0.912	1		0.926	1		0.907	1		133	14.5	9
GL50803_20551	hypothetical protein	45.26	0.0671	1	1	1	1	0.935667	-0.0643333	0.969667		0.0602986	0.680379	0.967	1		0.927	1		0.913	1		0.923	1		1.12	1		0.866	1		149	16.2	7.08
GL50803_6367	hypothetical protein	54.67	0.1491	1	4	5	5	0.935667	-0.0643333	0.929667		0.299252	0.0214794	0.848	4	6.5	0.958	4	8.5	1.001	4	12.4	0.919	4	13.3	0.95	4	8.8	0.92	4	3.6	275	31.5	9.88
GL50803_11152	hypothetical protein	49.85	0.0594	1	2	4	11	0.935667	-0.0643333	1.02833		0.590569	0.336184	1.198	2	3	0.83	2	1.4	0.779	2	2.5	1.071	2	17.8	1.02	2	12.9	0.994	2	5.5	572	64.9	6.28
GL50803_15054	Kelch repeat-containing protein	627.73	0.1347	1	16	27	55	0.935333	-0.0646667	0.935		0.0745148	0.0858024	0.915	28	9.5	0.972	28	6.8	0.919	28	7	0.917	28	7.5	0.975	28	8.4	0.913	28	9.3	1514	166.1	5.69
GL50803_14647	hypothetical protein	47.11	0.0176	1	1	1	1	0.935333	-0.0646667	0.938667		0.0691156	0.156185	0.956	1		0.949	1		0.901	1		0.899	1		0.991	1		0.926	1		567	64.6	6.11
GL50803_13352	T-complex protein-10	42.87	0.0952	1	2	10	13	0.935333	-0.0646667	0.988		0.577751	0.813496	1.178	2	33	0.852	2	16.8	0.776	2	24.2	0.886	2	3	1.001	2	13	1.077	2	11.4	819	92.1	5.74
GL50803_7351	hypothetical protein	34.09	0.3226	1	1	2	2	0.935333	-0.0646667	1.03233		0.500006	0.621005	1.089	1		0.926	1		0.791	1		1.139	1		0.977	1		0.981	1		62	6.8	4.59
GL50803_32676	hypothetical protein	165.26	0.0878	2	7	9	17	0.935	-0.065	0.963		0.22011	0.0128472	0.866	12	18.2	0.952	12	17.1	0.987	12	18.2	0.957	12	14	0.971	12	13	0.961	12	7.2	729	80.9	5.96
GL50803_16350	hypothetical protein	69.89	0.0633	1	2	3	5	0.935	-0.065	0.923		0.195963	0.0830232	0.995	3	8	0.931	3	17.3	0.879	3	0.1	0.878	3	24.7	0.95	3	2.2	0.941	3	2.2	474	51.2	5.88
GL50803_113357	Variant-Specific Surface Protein 122 (VSP-122)	58.25	0.0435	1	1	1	3	0.935	-0.065	0.842667	-0.157333	0.29624	0.127671	0.893	3	5.3	1.03	3	5.6	0.882	3	4.6	0.752	3	12.6	0.955	3	2.4	0.821	3	10.2	620	61	5
GL50803_15046	Ribosomal protein L26	309.13	0.4815	1	5	9	23	0.935	-0.065	1.00533		0.30527	0.839876	0.999	13	18.2	0.962	13	7.9	0.844	13	10.4	0.989	13	12.2	1.048	13	6.4	0.979	13	8.2	135	15.6	10.76
GL50803_15216	hypothetical protein	168.78	0.0573	1	4	8	10	0.935	-0.065	0.951333		0.210153	0.166801	0.999	6	5.6	0.877	6	7.8	0.929	6	9.5	0.977	6	8.8	0.907	6	1.2	0.97	6	8.8	1030	114.5	7.21
GL50803_102890	BUB3	23.4	0.0523	1	1	2	2	0.935	-0.065	1.07233		0.608045	0.470191	1.23	1		0.756	1		0.819	1		1.168	1		1.126	1		0.923	1		363	40	8.13
GL50803_94224	hypothetical protein	22.22	0.0352	1	1	2	2	0.934667	-0.0653333	0.929		0.403559	0.0729637	0.811	1		0.994	1		0.999	1		0.968	1		0.903	1		0.916	1		454	50.9	7.46
GL50803_16958	Phospholipid-transporting ATPase IA, putative	46.47	0.0335	1	1	6	7	0.934667	-0.0653333	0.892		0.304192	0.0836011	0.847	1		1.009	1		0.948	1		0.868	1		0.956	1		0.852	1		1284	144.1	8.24
GL50803_101168	Protein 21.1	184.49	0.1106	1	9	20	27	0.934333	-0.0656667	0.917333		0.153849	0.174	0.878	10	14.1	0.96	10	7	0.965	10	14.9	0.86	10	7.9	0.993	10	5.1	0.899	10	12.1	1121	125	4.98
GL50803_101955	hypothetical protein	65.1	0.072	1	3	7	9	0.934333	-0.0656667	0.823667		0.286551	0.126399	1.011	3	8	0.854	3	3.3	0.938	3	16.5	0.703	3	25.8	0.915	3	4.7	0.853	3	0.2	764	85.8	8.07
GL50803_15340	Protein 21.1	65.39	0.082	1	1	10	17	0.933667	-0.0663333	0.979		0.305491	0.676471	0.937	1		1.016	1		0.848	1		1.038	1		1.012	1		0.887	1		927	102.3	8.75
GL50803_8118	Ribosomal protein S2	1934.3	0.5537	1	16	18	114	0.933333	-0.0666667	0.954333		0.0465401	0.229901	0.908	91	13.5	0.958	91	14.3	0.934	91	16	0.909	91	13.6	1.001	91	13.5	0.953	91	10.8	242	26.7	9.7
GL50803_8460	hypothetical protein	129.8	0.1215	1	7	13	17	0.933333	-0.0666667	0.983		0.029056	0.449283	0.917	8	22.3	0.955	8	22.2	0.928	8	4.6	0.949	8	7.4	1.012	8	5.1	0.988	8	3.6	831	91.9	5.68
GL50803_16615	hypothetical protein	30.67	0.0411	1	1	3	3	0.933333	-0.0666667	0.996		0.366578	0.910365	0.882	1		1.054	1		0.864	1		0.972	1		1.121	1		0.895	1		535	59.8	7.08
GL50803_17246	hypothetical protein	22.29	0.0427	1	1	2	2	0.933333	-0.0666667	0.917333		0.526709	0.30012	1.125	1		0.891	1		0.784	1		0.804	1		0.951	1		0.997	1		211	24	6.79
GL50803_91643	26S proteasome regulatory subunit, putative	131.52	0.0415	1	4	7	13	0.933	-0.067	0.984		0.117027	0.706745	0.942	6	7.7	0.97	6	6.9	0.887	6	11.7	0.928	6	13.9	1.064	6	4.7	0.96	6	6.5	1348	147.5	6.14
GL50803_34093	hypothetical protein	113.88	0.3506	1	2	3	8	0.933	-0.067	1.05333		0.627495	0.570472	1.282	4	21.9	0.824	4	39	0.693	4	22.2	1.033	4	20.6	1.191	4	14	0.936	4	12.6	77	8.6	9.55
GL50803_114636	hypothetical protein	60.14	0.0374	1	2	3	3	0.933	-0.067	0.974667		0.218022	0.141436	0.967	2	25.1	0.972	2	3.7	0.86	2	2.4	0.964	2	23.3	0.964	2	3.7	0.996	2	16.2	828	86.9	8.47
GL50803_10551	hypothetical protein	22.78	0.022	1	1	1	1	0.932333	-0.0676667	0.923333		0.565904	0.0231562	1.177	1		0.845	1		0.775	1		0.919	1		0.906	1		0.945	1		364	40.5	7.02
GL50803_103818	hypothetical protein	41.9	0.0276	1	2	10	11	0.932	-0.068	0.909667		0.121211	0.0287859	0.913	2	1.6	0.9	2	0.5	0.983	2	9.1	0.881	2	6.6	0.931	2	1.6	0.917	2	3.5	2607	289.2	6.2
GL50803_3636	D4Ertd196e protein-like protein	58.13	0.0987	1	1	2	4	0.931667	-0.0683333	0.875333		0.142219	0.0743231	0.883	2	9.6	0.931	2	3	0.981	2	2.1	0.818	2	4	0.872	2	7.7	0.936	2	9.6	152	16.9	7.5
GL50803_24451	hypothetical protein	86.35	0.1942	1	2	3	5	0.931333	-0.0686667	0.882		0.113885	0.117201	0.893	3	8.9	0.978	3	8.1	0.923	3	5.9	0.811	3	2.5	0.958	3	0.3	0.877	3	6.9	139	15.5	8.69
GL50803_14490	hypothetical protein	54.59	0.0336	1	2	4	5	0.931333	-0.0686667	0.890667		0.478748	0.0680369	0.778	2	8.2	0.95	2	0.8	1.066	2	1.8	0.841	2	6.9	0.94	2	2.9	0.891	2	1.1	894	99.7	7.8
GL50803_5883	hypothetical protein	709.6	0.3968	1	21	31	81	0.931	-0.069	0.947		0.0741939	0.113977	0.946	48	29.2	0.954	48	15.5	0.893	48	13	0.912	48	26.5	0.978	48	13.4	0.951	48	13.3	562	62.5	9.69
GL50803_14252	hypothetical protein	56.76	0.1205	1	3	5	7	0.931	-0.069	0.973333		0.362986	0.0142788	0.816	3	0.5	0.971	3	2.8	1.006	3	3.1	0.979	3	1.5	0.973	3	2.1	0.968	3	4.7	390	42.7	5.31
GL50803_16893	Tip elongation aberrant protein 1	29.11	0.0183	1	1	2	3	0.930667	-0.0693333	0.905		0.426583	0.249982	0.794	1		0.966	1		1.032	1		0.833	1		0.857	1		1.025	1		930	102.1	5.55
GL50803_13982	Protein 21.1	26.26	0.0127	1	2	2	2	0.930667	-0.0693333	0.909333		0.127471	0.142784	0.96	2	11.1	0.878	2	5.1	0.954	2	15	0.922	2	3.5	0.84	2	11	0.966	2	12.9	552	61.3	4.93
GL50803_33660	Spindle pole protein, putative	455.4	0.2131	1	15	24	43	0.930333	-0.0696667	0.914333		0.0536617	0.0932502	0.911	24	16	0.917	24	9.4	0.963	24	18.2	0.862	24	14.7	0.93	24	12.8	0.951	24	13.8	934	103.9	5.2
GL50803_35341	hypothetical protein	44.31	0.0153	1	1	17	25	0.930333	-0.0696667	0.920333		0.21268	0.0247645	0.856	2	4.3	0.972	2	4.5	0.963	2	5.2	0.896	2	2.5	0.931	2	3.5	0.934	2	7.1	6939	776.4	7.09
GL50803_27293	hypothetical protein	31.23	0.0249	1	1	1	1	0.930333	-0.0696667	0.927		0.0771245	0.0751841	0.892	1		0.958	1		0.941	1		0.957	1		0.936	1		0.888	1		402	45.4	5.19
GL50803_10527	hypothetical protein	205.38	0.2222	1	7	8	15	0.93	-0.07	0.914333		0.166916	0.0215815	0.992	11	23.7	0.916	11	19.8	0.882	11	10.7	0.89	11	15.8	0.927	11	4.1	0.926	11	11.2	315	35.4	9.61
GL50803_6617	hypothetical protein	285.16	0.2153	1	9	14	37	0.929667	-0.0703333	0.938333		0.177219	0.257847	0.864	22	12.4	0.97	22	6	0.955	22	14.4	0.862	22	14.3	0.983	22	6.1	0.97	22	8.4	562	63.2	6.8
GL50803_10676	hypothetical protein	84.05	0.0616	1	3	5	19	0.929667	-0.0703333	0.984667		0.402555	0.766309	0.799	15	13.9	0.971	15	7.1	1.019	15	9.6	0.883	15	9.9	1.052	15	5.3	1.019	15	13.4	714	80.2	5.95
GL50803_33218	Dynein intermediate chain	247.07	0.1229	1	9	13	29	0.929333	-0.0706667	0.929		0.169952	0.0360679	0.891	16	9.7	0.901	16	10.4	0.996	16	10.8	0.903	16	6.7	0.947	16	14.8	0.937	16	9.8	757	83.8	6.29
GL50803_3746	Protein 21.1	278.47	0.0836	1	8	12	18	0.929333	-0.0706667	0.951333		0.012326	0.0739871	0.915	12	18.4	0.941	12	12.5	0.932	12	10.5	0.938	12	15.7	0.979	12	8	0.937	12	9.7	1101	118.9	5.31
GL50803_89828	hypothetical protein	89.47	0.0722	1	3	8	12	0.929333	-0.0706667	0.969		0.416363	0.559908	1.029	3	27.7	0.965	3	8.5	0.794	3	14.3	0.918	3	14.3	0.923	3	0.8	1.066	3	2.8	748	83.9	8.78
GL50803_17037	hypothetical protein	125.5	0.1181	1	3	4	8	0.929	-0.071	0.997667		0.340519	0.932239	0.82	6	8.6	0.957	6	5.1	1.01	6	19.1	1.041	6	7.2	1.044	6	8.8	0.908	6	6.2	254	28.7	5.15
GL50803_86498	hypothetical protein	28.68	0.0342	1	1	2	2	0.929	-0.071	0.896333		0.0952214	0.0697664	0.885	1		0.961	1		0.941	1		0.844	1		0.909	1		0.936	1		409	46.2	6.71
GL50803_16612	Tyrosyl-tRNA synthetase	233.68	0.155	1	5	8	15	0.928667	-0.0713333	0.902333		0.148828	0.0729108	0.88	11	8.9	0.921	11	8	0.985	11	16.2	0.853	11	7.6	0.944	11	7.1	0.91	11	6.5	387	43.5	6.52
GL50803_23496	RNA polymerase AI large subunit	113.59	0.0584	3	9	16	19	0.928667	-0.0713333	0.936667		0.038875	0.116359	0.907	9	6.2	0.955	9	5.7	0.924	9	12.1	0.893	9	7.3	0.971	9	7.1	0.946	9	7.9	2142	238.6	7.33
GL50803_11613	hypothetical protein	48.81	0.1341	1	1	3	3	0.928667	-0.0713333	0.966		0.129519	0.312832	0.892	1		0.91	1		0.984	1		1.009	1		0.968	1		0.921	1		179	20.4	7.18
GL50803_7517	hypothetical protein	34.86	0.0132	1	1	1	4	0.928667	-0.0713333	0.890667		0.125451	0.0108847	0.877	1		0.968	1		0.941	1		0.912	1		0.884	1		0.876	1		607	66.4	7.53
GL50803_86681	Glutaminyl-tRNA synthetase	570.32	0.2764	1	15	27	60	0.928333	-0.0716667	0.918667		0.0267872	0.0785636	0.927	33	15.1	0.949	33	10.3	0.909	33	8.2	0.873	33	12.5	0.948	33	9.5	0.935	33	10.6	702	80.1	7.2
GL50803_16839	Kinase, NEK-frag	115.05	0.0797	1	5	8	17	0.928	-0.072	0.933333		0.0100543	0.0773613	0.93	9	13.6	0.915	9	9.9	0.939	9	5.5	0.899	9	6.5	0.965	9	10.9	0.936	9	3.8	778	85.9	5.69
GL50803_17264	Kinesin like protein	65.78	0.0352	1	3	4	7	0.928	-0.072	0.951333		0.00248542	0.107249	0.922	5	5	0.934	5	3.6	0.928	5	1.8	0.982	5	12.4	0.949	5	9	0.923	5	2.2	796	87.9	6.02
GL50803_113365	5'-3' exoribonuclease 2	102.87	0.0455	1	5	11	12	0.928	-0.072	0.938		0.051773	0.33861	0.938	5	19	0.896	5	9.9	0.95	5	7.3	0.914	5	3.3	0.864	5	15.5	1.036	5	18.7	1956	220.9	7.46
GL50803_14895	Spindle pole protein, putative	216.3	0.179	1	6	15	37	0.927667	-0.0723333	0.94		0.119825	0.0688028	0.981	10	15	0.91	10	22	0.892	10	20.8	0.913	10	12.3	0.969	10	14.8	0.938	10	14.4	648	72.1	5.17
GL50803_7031	Spindle pole protein, putative	719.9	0.2392	1	23	30	61	0.927333	-0.0726667	0.928667		0.229837	0.0443115	0.847	39	16.2	0.951	39	12.4	0.984	39	18.6	0.899	39	17.6	0.941	39	14.7	0.946	39	14.5	995	109.2	5.63
GL50803_22808	Histidyl-tRNA synthetase	431.25	0.1238	1	7	15	40	0.927333	-0.0726667	0.939		0.196905	0.169886	0.854	24	9.9	0.961	24	8.8	0.967	24	9.4	0.888	24	8.2	0.986	24	8.4	0.943	24	5.5	961	105.2	6.43
GL50803_9058	hypothetical protein	162.14	0.2081	1	7	14	22	0.927333	-0.0726667	0.942333		0.114206	0.218625	0.876	11	20.9	0.948	11	23.5	0.958	11	17.8	0.923	11	9.1	0.898	11	14.8	1.006	11	6.7	447	50.5	5.22
GL50803_10908	WD-40 repeat protein family	33.05	0.0211	1	1	2	2	0.927333	-0.0726667	0.916		0.225961	0.103935	0.997	1		0.931	1		0.854	1		0.943	1		0.86	1		0.945	1		711	78.6	5.1
GL50803_135002	Histone H4	421	0.5455	1	6	6	24	0.927	-0.073	0.941		0.0514428	0.0539689	0.944	16	13.3	0.894	16	17.2	0.943	16	32.6	0.926	16	23.2	0.969	16	15.1	0.928	16	10.1	99	11.1	10.74
GL50803_17132	MRP-like ABC transporter	204.64	0.0807	1	6	16	23	0.927	-0.073	0.947		0.042026	0.10393	0.914	9	8.6	0.957	9	5.7	0.91	9	4.1	0.923	9	10	0.983	9	4.1	0.935	9	3.5	1574	175.2	7.72
GL50803_87519	hypothetical protein	26.49	0.173	1	1	4	4	0.927	-0.073	0.944333		0.139943	0.0422156	0.874	1		0.977	1		0.93	1		0.937	1		0.967	1		0.929	1		185	20	5.17
GL50803_17224	Alpha-SNAP, putative	197.43	0.2987	1	10	13	24	0.926333	-0.0736667	0.965		0.161316	0.331304	0.865	16	9.3	0.977	16	9.1	0.937	16	7.6	0.913	16	9.1	1.006	16	7.6	0.976	16	4.7	298	33.2	5.3
GL50803_2053	Serine/threonine protein phosphatase 4	49.56	0.1144	1	2	5	13	0.925667	-0.0743333	1.04167		0.520073	0.602148	0.912	2	6.9	0.745	2	68.4	1.12	2	1.3	1.171	2	10.5	0.971	2	28.5	0.983	2	3.9	306	35	5.57
GL50803_13215	Kinase, NEK	140.23	0.0551	1	5	5	9	0.925667	-0.0743333	0.902667		0.293387	0.0272223	0.83	7	15.5	0.938	8	5.2	1.009	7	3.7	0.9	7	16.2	0.877	8	11.7	0.931	8	6.4	635	70.9	9.23
GL50803_16979	Rab32, putative (Rab32/Rab38)	30.44	0.062	1	1	3	3	0.925333	-0.0746667	0.915667		0.48361	0.295439	0.765	1		0.916	1		1.095	1		0.8	1		0.962	1		0.985	1		274	30.2	7.55
GL50803_89746	Pseudouridylate synthase, putative	48.91	0.0471	1	2	3	4	0.925	-0.075	0.958667		0.238203	0.531614	0.927	2	16.3	1.001	2	3	0.847	2	18.1	0.929	2	8.7	1.074	2	8.2	0.873	2	3.8	531	60.3	7.59
GL50803_33279	Variant-Specific Surface Protein 100 (VSP-100)	296.05	0.0602	1	1	5	15	0.924667	-0.0753333	0.845333	-0.154667	0.451282	0.256221	0.761	2	15.1	1.02	2	22.5	0.993	2	10.8	0.714	2	20.4	0.777	2	41.6	1.045	2	14.3	748	75.9	4.88
GL50803_11677	hypothetical protein	21.55	0.0262	1	1	1	1	0.924333	-0.0756667	0.882667		0.22025	0.0304964	0.848	1		0.932	1		0.993	1		0.911	1		0.892	1		0.845	1		229	25.2	4.65
GL50803_16343	Median body protein	1550.92	0.5368	1	48	73	181	0.924333	-0.0756667	0.950333		0.0523869	0.100756	0.891	100	16.3	0.949	100	13	0.933	100	20.6	0.936	100	15.3	0.984	100	8.6	0.931	100	12.2	857	100.5	5.4
GL50803_13771	hypothetical protein	22.6	0.0444	1	1	8	8	0.924333	-0.0756667	0.944667		0.0579528	0.23211	0.94	1		0.888	1		0.945	1		0.938	1		0.892	1		1.004	1		1330	147	7.4
GL50803_32509	guanylate binding protein	178.95	0.1159	1	11	14	17	0.924	-0.076	0.972667		0.0811597	0.200488	0.914	12	15.3	0.967	12	12.1	0.891	12	10.3	0.948	12	17.3	0.998	12	9	0.972	12	6	1035	116.1	6.19
GL50803_4181	hypothetical protein	105.89	0.0346	1	2	2	4	0.924	-0.076	0.908667		0.263403	0.14388	1.002	4	24.4	0.935	4	4.7	0.835	4	13.3	0.952	4	25.7	0.939	4	7.3	0.835	4	24.9	520	56.7	7.03
GL50803_9720	Protein 21.1	955.97	0.2334	1	24	30	66	0.924	-0.076	0.935333		0.0294149	0.00748828	0.899	50	19.1	0.932	50	9.3	0.941	50	10.5	0.946	50	11.8	0.928	50	8.3	0.932	50	9.1	1024	112.8	5.4
GL50803_16765	Kinase, NEK	39.53	0.0766	1	3	7	7	0.924	-0.076	0.931333		0.118636	0.127611	0.869	3	17	0.948	3	11.3	0.955	3	13.1	0.901	3	1.5	0.985	3	8.7	0.908	3	0.5	640	71.4	7.77
GL50803_7204	hypothetical protein	606.24	0.5472	1	8	11	51	0.923667	-0.0763333	0.957333		0.309643	0.368727	0.814	36	24.7	0.988	36	6.3	0.969	36	17	0.884	36	13.3	0.989	37	8.6	0.999	37	10.3	159	18.6	9.91
GL50803_40224	MDR protein-like protein	21.1	0.0581	1	1	2	3	0.923667	-0.0763333	0.973333		0.546098	0.601937	1.114	1		0.953	1		0.704	1		1.066	1		0.944	1		0.91	1		258	28.2	8.87
GL50803_15364	Coiled-coil protein	46.87	0.0525	1	2	9	12	0.923	-0.077	0.963333		0.52575	0.0726071	0.722	1		0.935	1		1.112	1		0.952	1		0.984	1		0.954	1		1448	158	5.66
GL50803_41927	hypothetical protein	33.32	0.073	1	1	2	6	0.923	-0.077	0.868333		0.507209	0.0635045	0.932	1		0.736	1		1.101	1		0.838	1		0.832	1		0.935	1		178	19.2	7.43
GL50803_17056	Ribosomal protein L9	510.59	0.4432	1	10	12	44	0.922667	-0.0773333	0.947333		0.0422058	0.13268	0.902	29	17.8	0.954	29	13.1	0.912	29	13.1	0.917	29	14.5	0.937	29	14.5	0.988	29	10.1	185	20.8	9.39
GL50803_115052	Multidrug resistance-associated protein 1	571.16	0.1258	3	13	25	38	0.922333	-0.0776667	0.902		0.109613	0.022317	0.879	21	15.8	0.973	21	5.2	0.915	21	4.3	0.877	21	8.2	0.926	21	8.7	0.903	21	10.3	1598	178.7	8.41
GL50803_92741	Kinase, CMGC CLK	180.81	0.1869	1	5	11	20	0.921667	-0.0783333	0.962		0.0279644	0.0589287	0.897	9	17.3	0.94	9	17	0.928	9	15.5	0.951	9	15.4	0.954	9	4.9	0.981	9	12.2	444	50.8	8.53
GL50803_9612	hypothetical protein	27.24	0.0378	1	1	2	2	0.921333	-0.0786667	0.999		0.375024	0.94953	1.037	1		0.933	1		0.794	1		0.962	1		1.024	1		1.011	1		423	46.9	5.34
GL50803_15383	Peroxiredoxin 1	415.61	0.3211	1	5	10	38	0.921	-0.079	0.871333		0.211416	0.0535413	0.839	15	21.4	0.978	15	9.5	0.946	15	13.3	0.827	15	15.7	0.927	15	8.2	0.86	15	24.6	246	27.6	6.95
GL50803_10193	WD-repeat membrane protein, putative	75.05	0.0635	1	5	7	8	0.921	-0.079	0.896333		0.132381	0.0955313	0.873	5	15.6	0.91	5	7.3	0.98	5	14.7	0.832	5	29.5	0.937	5	6.8	0.92	5	8.9	960	106.3	6.57
GL50803_17286	hypothetical protein	39.73	0.0786	2	1	3	7	0.921	-0.079	0.932667		0.285192	0.232987	0.819	2	3	1	2	6	0.944	2	2.7	0.856	2	8.1	0.979	2	8	0.963	2	8.1	229	25.6	9.01
GL50803_86855	Protein 21.1	152.25	0.1026	1	9	13	14	0.920667	-0.0793333	0.920333		0.0490674	0.0466935	0.896	9	11.5	0.955	9	16.6	0.911	9	14.3	0.889	9	7.3	0.948	9	8.5	0.924	9	4.8	1111	122.8	6.68
GL50803_23767	hypothetical protein	119.31	0.0648	1	3	3	3	0.920333	-0.0796667	0.886667		0.196731	0.144233	0.984	3	21.7	0.845	3	3.2	0.932	3	13.8	0.933	3	4.2	0.796	3	33.6	0.931	3	30	494	54.4	6.38
GL50803_112408	hypothetical protein	158.67	0.055	1	5	14	23	0.92	-0.08	0.954333		0.0935955	0.372108	0.87	9	15.6	0.94	9	7.5	0.95	9	6.9	0.88	9	5.3	1.018	9	5	0.965	9	7	1853	203.4	7.64
GL50803_17192	Sec7 family protein	74.39	0.0342	2	5	13	18	0.92	-0.08	0.966667		0.266036	0.509825	0.844	4	14.2	0.894	4	16.5	1.022	4	15.8	0.921	4	10.1	0.923	4	0.5	1.056	4	8.1	2367	265.1	6.21
GL50803_15991	hypothetical protein	90.7	0.0374	2	4	5	6	0.919667	-0.0803333	0.934		0.0557534	0.217075	0.882	3	7.1	0.941	3	0.3	0.936	3	1.4	0.885	3	1	1.007	3	2.4	0.91	3	22	1016	111.6	5.52
GL50803_39312	Midasin	145.1	0.0308	1	8	19	24	0.919333	-0.0806667	0.949667		0.0990792	0.0962031	0.867	9	4.8	0.948	9	6.1	0.943	9	8.8	0.917	9	13.9	0.964	9	6.8	0.968	9	3.5	4835	539.4	5.26
GL50803_21365	hypothetical protein	28.46	0.0068	1	1	1	2	0.919333	-0.0806667	0.929667		0.111022	0.128379	0.93	2	7.9	0.866	2	7.8	0.962	2	4.8	0.915	2	8.4	0.891	2	7.8	0.983	2	5.7	1030	116	6.8
GL50803_8850	Protein 21.1	28.09	0.0772	1	3	8	12	0.919	-0.081	0.940333		0.0246618	0.0773394	0.908	4	2.9	0.944	4	6.7	0.905	4	4.9	0.922	4	15.7	0.924	4	8.1	0.975	4	1	751	83.3	5.43
GL50803_13262	hypothetical protein	127.96	0.0329	1	1	1	4	0.918667	-0.0813333	0.922		0.0117907	0.233456	0.906	3	11.3	0.915	3	4.9	0.935	3	9.9	0.855	3	6.8	1.011	3	3.6	0.9	3	2.4	334	37.3	4.94
GL50803_17058	Spindle pole protein, putative	49.66	0.0684	1	2	3	3	0.918667	-0.0813333	0.949667		0.317388	0.279377	0.801	2	7	0.955	2	2.3	1	2	2.1	1.019	2	11.4	0.92	2	1.7	0.91	2	6	395	44.1	5.86
GL50803_9060	hypothetical protein	77.74	0.211	1	2	7	9	0.918333	-0.0816667	0.908333		0.0273844	0.133612	0.904	3	0.3	0.945	3	19	0.906	3	2	0.842	3	6.3	0.965	3	5.5	0.918	3	3.7	237	26.9	9.36
GL50803_17258	Hemoglobin and proliferation regulated protein	34.12	0.1389	1	1	3	3	0.918333	-0.0816667	0.897		0.175496	0.0517148	0.843	1		0.964	1		0.948	1		0.866	1		0.943	1		0.882	1		216	25.2	8.75
GL50803_14869	Ribosomal protein L24	37.49	0.1534	1	2	4	7	0.918	-0.082	0.917		0.000700579	0.171606	0.915	2	2.4	0.922	2	5.4	0.917	2	2.8	0.844	2	4.8	0.934	2	11.1	0.973	2	11.3	189	22.7	10.45
GL50803_101260	hypothetical protein	49.02	0.0204	1	1	2	5	0.918	-0.082	0.953333		0.175561	0.326257	0.845	3	7	0.975	3	3.4	0.934	3	9.1	1.024	3	3.7	0.936	3	0.6	0.9	3	2.6	587	66.4	7.87
GL50803_2013	Glutaredoxin-related protein	29.99	0.0396	1	1	1	1	0.918	-0.082	0.924667		0.399309	0.490596	0.769	1		1.03	1		0.955	1		0.781	1		1.123	1		0.87	1		202	22.1	7.84
GL50803_6336	Epsilon tubulin	34.13	0.0586	1	1	3	3	0.917667	-0.0823333	0.890333		0.51537	0.272718	0.743	1		0.848	1		1.162	1		0.851	1		1.035	1		0.785	1		478	52.2	6.42
GL50803_10167	Coiled-coil protein	962.5	0.2613	1	28	40	86	0.917	-0.083	0.969667		0.155685	0.599525	0.846	54	16.9	0.956	54	13.4	0.949	54	14.8	0.872	54	15	0.987	54	9	1.05	54	11.7	1190	132.9	4.93
GL50803_4689	hypothetical protein	58.1	0.1014	1	2	3	6	0.917	-0.083	0.931667		0.223636	0.197786	0.835	3	9.1	0.919	3	0.5	0.997	3	5.3	0.869	3	6.4	0.935	3	3.7	0.991	3	5.3	217	25.4	8.66
GL50803_3951	hypothetical protein	25.38	0.08	1	1	3	3	0.917	-0.083	0.946		0.418737	0.111573	1.093	1		0.86	1		0.798	1		0.961	1		0.969	1		0.908	1		275	31.9	4.86
GL50803_103205	hypothetical protein	32.58	0.0062	1	1	1	1	0.916667	-0.0833333	0.962333		0.227839	0.552019	0.887	1		0.851	1		1.012	1		1.068	1		0.948	1		0.871	1		1126	127.1	7.59
GL50803_41212	hypothetical protein	3082.07	0.4071	2	54	75	193	0.916333	-0.0836667	0.942333		0.0676755	0.157665	0.892	137	17	0.961	138	11	0.896	137	13.1	0.912	137	15.2	0.994	138	9.2	0.921	137	10.6	1319	149.2	4.88
GL50803_92246	Cation-transporting ATPase 2, putative	279.44	0.1164	1	10	22	34	0.916333	-0.0836667	0.932667		0.077622	0.0776591	0.873	18	10.9	0.955	18	5.1	0.921	18	6.9	0.895	18	14	0.945	18	7.1	0.958	18	8	1366	151.8	7.08
GL50803_16068	hypothetical protein	96.04	0.0684	1	5	7	9	0.916	-0.084	0.931667		0.181768	0.00438233	0.845	6	15.5	0.917	6	13.8	0.986	6	4.7	0.937	6	5.2	0.923	6	4.5	0.935	6	5.5	775	84.7	6.23
GL50803_14939	hypothetical protein	45.36	0.0382	1	1	1	1	0.916	-0.084	0.954333		0.0147604	0.549162	0.897	1		0.921	1		0.93	1		0.843	1		1.084	1		0.936	1		314	34.7	7.59
GL50803_16534	Protein 21.1	37.45	0.0496	1	2	7	11	0.916	-0.084	0.878667		0.0314118	0.203276	0.906	1		0.945	1		0.897	1		0.781	1		1	1		0.855	1		1028	112.7	6.65
GL50803_12853	Molybdopterin biosynthesis MoeB protein	35.69	0.135	1	3	5	8	0.916	-0.084	1.02933		0.489906	0.641647	1.138	3	2.4	0.861	3	0.9	0.749	3	44.8	0.982	3	0.4	1.132	3	8.7	0.974	3	1.6	274	30.4	8.76
GL50803_8974	hypothetical protein	66.93	0.16	1	1	4	5	0.915667	-0.0843333	0.92		0.0373327	0.166571	0.884	2	7.9	0.935	2	0.8	0.928	2	1.5	0.903	2	3.2	0.866	2	6.3	0.991	2	1.1	175	20.7	8.53
GL50803_16223	DNA-directed RNA polymerase subunit A	21.87	0.0178	1	1	4	4	0.915667	-0.0843333	0.879333		0.0678999	0.0319504	0.953	1		0.918	1		0.876	1		0.841	1		0.885	1		0.912	1		1741	193.8	8.43
GL50803_6464	hypothetical protein	841.03	0.1467	1	13	24	66	0.915	-0.085	0.89		0.0272948	0.043595	0.888	35	19.2	0.932	35	9.2	0.925	35	13.3	0.852	35	11	0.93	35	8	0.888	35	9.5	1261	141.5	4.93
GL50803_8426	hypothetical protein	137.27	0.1036	1	4	13	27	0.915	-0.085	0.943667		0.0681641	0.121227	0.958	7	8	0.906	7	5.3	0.881	7	10.2	0.928	7	3.5	0.917	7	8.1	0.986	7	8.1	840	97.6	4.56
GL50803_112489	hypothetical protein	41.31	0.0259	1	2	4	4	0.914667	-0.0853333	0.929333		0.225231	0.0323406	1	2	14.6	0.912	2	9.8	0.832	2	3	0.949	2	14.5	0.933	2	4	0.906	2	10.1	1234	133.5	5.8
GL50803_15218	WD-40 repeat protein	403.63	0.169	1	14	17	34	0.914333	-0.0856667	0.961333		0.0659619	0.155861	0.875	25	12.3	0.952	25	11.9	0.916	25	14.5	0.929	25	14.7	0.987	25	13.1	0.968	25	11.4	787	83.7	6.54
GL50803_87446	ABC transporter family protein	308.59	0.1317	1	11	16	28	0.914333	-0.0856667	0.880333		0.194873	0.0631968	0.834	17	12.3	0.982	17	9.6	0.927	17	8.8	0.847	17	10.6	0.941	17	10.6	0.853	17	14.2	957	104.6	8.57
GL50803_36426	hypothetical protein	60.77	0.0515	2	3	4	6	0.914333	-0.0856667	0.911667		0.0920052	0.110446	0.932	3	6.7	0.862	3	2.3	0.949	3	17.2	0.851	3	10.5	0.947	3	3.4	0.937	3	2.4	660	73.5	5.16
GL50803_9276	Variant-specific surface protein	280.04	0.0745	1	2	4	18	0.914	-0.086	0.907333		0.137079	0.0596114	0.922	15	8.2	0.969	15	5.8	0.851	15	5.7	0.865	15	4.4	0.915	15	6.9	0.942	15	9	470	50.5	5.21
GL50803_16602	hypothetical protein	143.15	0.1471	1	6	16	28	0.914	-0.086	0.911333		0.0750665	0.0959035	0.883	9	26.7	0.962	9	11.1	0.897	9	8.2	0.863	9	10.3	0.962	9	8.2	0.909	9	8.4	782	86	9.11
GL50803_113865	hypothetical protein	22.07	0.0265	1	1	1	1	0.913667	-0.0863333	0.913333		0.157318	0.0292891	0.924	1		0.844	1		0.973	1		0.887	1		0.937	1		0.916	1		226	24.3	7.06
GL50803_27717	High cysteine membrane protein Group 3	117.02	0.0909	6	8	9	20	0.913667	-0.0863333	0.948		0.206508	0.169618	0.97	9	29	0.946	9	6.5	0.825	8	6.4	0.933	9	23.7	0.996	9	7.7	0.915	9	5.4	836	86.4	5.4
GL50803_87926	hypothetical protein	228.06	0.1235	1	3	7	20	0.913333	-0.0866667	0.884333		0.024239	0.0739852	0.934	9	12.6	0.917	9	10.7	0.889	9	12.1	0.835	9	2.1	0.944	9	7.6	0.874	9	9.2	429	47.9	7.33
GL50803_6680	Kinase, NEK	87	0.1117	1	3	4	5	0.913	-0.087	0.932667		0.0239397	0.157031	0.904	4	12.4	0.939	4	12.9	0.896	4	4.1	0.987	4	1.4	0.927	4	4.5	0.884	4	2.8	349	38.8	6.73
GL50803_14566	Dipeptidyl-peptidase I precursor	68.94	0.0462	1	2	3	5	0.913	-0.087	0.938667		0.462145	0.476769	0.733	2	33.7	1.093	2	2.5	0.913	2	28.2	0.869	2	46.8	1.095	2	4	0.852	2	29	541	59.9	6.09
GL50803_95530	hypothetical protein	26.46	0.0051	1	1	1	1	0.913	-0.087	0.916333		0.0808026	0.0784079	0.94	1		0.936	1		0.863	1		0.891	1		0.965	1		0.893	1		1572	172.2	5.6
GL50803_17432	Heat shock protein 70	960.13	0.2035	1	25	34	77	0.912667	-0.0873333	0.938333		0.066603	0.146823	0.873	58	13.9	0.952	57	9.9	0.913	57	9.7	0.887	58	13	0.968	57	8.8	0.96	58	8.3	1243	139.2	5.41
GL50803_13524	Phosphatase	75.04	0.1028	1	3	5	9	0.912667	-0.0873333	0.917		0.116517	0.248799	0.853	5	30.8	0.926	5	7.3	0.959	5	13.3	0.82	5	6.3	0.986	5	3.3	0.945	5	22.1	399	44.8	8.35
GL50803_16472	Variant-Specific Surface Protein 52 (VSP-52)	126	0.1059	1	1	5	11	0.912	-0.088	1.53433	0.534333	0.608498	0.330791	0.532	1		0.955	1		1.249	1		1.127	1		1.033	1		2.443	1		425	43.1	5.26
GL50803_17000	Peptidyl-prolyl cis-trans isomerase B precursor	268.53	0.1885	1	4	4	12	0.911667	-0.0883333	0.857333		0.0205616	0.0475278	0.907	12	20	0.935	12	9.4	0.893	12	9.2	0.805	12	14	0.909	12	10.2	0.858	12	13.2	191	21.2	6.8
GL50803_91712	Amino acid transporter family	55.42	0.0311	1	2	3	5	0.911667	-0.0883333	0.952667		0.375572	0.475981	0.758	2	12.7	0.991	2	6.6	0.986	2	7.4	0.897	2	22.3	1.07	2	9.2	0.891	2	1.3	707	77.1	8.79
GL50803_11720	hypothetical protein	608.33	0.2511	1	11	14	36	0.911667	-0.0883333	0.925		0.162876	0.246302	0.835	25	16	0.962	25	5.9	0.938	25	17.9	0.84	25	8.9	0.941	25	11	0.994	25	15.7	442	48.4	6.62
GL50803_11299	Amino acid transporter, putative	81.41	0.0662	1	3	5	8	0.911333	-0.0886667	0.959		0.259325	0.387703	0.812	5	9.7	0.916	5	11.1	1.006	5	5.1	0.887	5	23.4	1.013	5	8.7	0.977	5	1.8	589	63.9	8.27
GL50803_7679	Protein 21.1	66.29	0.0484	1	3	5	14	0.911333	-0.0886667	0.983		0.0887886	0.528759	0.871	5	8.7	0.899	5	14.5	0.964	5	12.8	0.94	5	9.6	1.018	5	5.3	0.991	5	6.3	723	78.4	5.29
GL50803_14519	Cysteine desulfurase	95.56	0.1109	1	5	8	15	0.911	-0.089	0.907333		0.0309404	0.128945	0.939	7	7.7	0.908	7	2.9	0.886	7	9.2	0.895	7	14.1	0.975	7	7.3	0.852	7	9.5	433	47.7	6.54
GL50803_15317	High cysteine membrane protein Group 1	43.94	0.0254	1	2	5	8	0.911	-0.089	0.953333		0.173173	0.290386	0.936	5	18.5	0.966	5	8.4	0.831	5	1.9	0.934	5	20.6	1.018	5	6.1	0.908	5	8	1615	169.5	4.84
GL50803_15398	Chaperone protein DnaJ subfamily A	442.17	0.2078	1	7	11	32	0.910667	-0.0893333	0.911333		0.0308381	0.143166	0.886	23	15.6	0.939	23	9.5	0.907	23	8.8	0.84	23	17.4	0.94	23	3.1	0.954	23	10.9	361	40.8	8.16
GL50803_42196	Coiled-coil protein	46.95	0.0397	1	3	5	9	0.910667	-0.0893333	0.935667		0.0657082	0.410296	0.876	3	30.1	0.901	3	2.2	0.955	3	8.2	0.812	3	3.8	1.009	3	1.4	0.986	3	20.3	1008	112.9	5.38
GL50803_13651	hypothetical protein	421.58	0.2158	1	15	19	30	0.910333	-0.0896667	0.944		0.0485343	0.148871	0.878	22	10.5	0.907	22	18.6	0.946	22	20.8	0.899	22	13.2	0.98	22	5.6	0.953	22	11.8	695	78.4	8.9
GL50803_92031	RNA binding protein, putative	172.65	0.078	1	6	10	18	0.910333	-0.0896667	0.947333		0.157076	0.0967218	0.858	8	17.5	0.989	8	7.6	0.884	8	12.6	0.978	8	15.9	0.918	8	6.9	0.946	8	5.3	1025	116.3	8.84
GL50803_11932	hypothetical protein	67.12	0.0401	1	2	6	11	0.910333	-0.0896667	0.958667		0.0286303	0.171794	0.927	3	5.9	0.923	3	6.5	0.881	3	7	0.936	3	4.3	0.942	3	0.9	0.998	3	3.4	1296	145.2	8.32
GL50803_114210	Hypothetical protein	96.92	0.0542	1	4	7	9	0.909333	-0.0906667	0.960667		0.0816818	0.336311	0.899	4	16	0.96	4	3.6	0.869	4	4	0.91	4	18.8	1.019	4	8.2	0.953	4	1	1088	113.9	6.43
GL50803_16575	ABC transporter family protein	314.02	0.1134	1	8	15	25	0.908333	-0.0916667	0.892333		0.0314936	0.0293889	0.88	12	13.1	0.91	12	7.2	0.935	12	5.3	0.857	12	8.5	0.912	12	4.5	0.908	12	5.3	1085	120.3	8.09
GL50803_102023	Protein 21.1	394.03	0.2413	1	15	26	41	0.908	-0.092	0.918333		0.0406336	0.0906191	0.875	23	16	0.938	23	11.5	0.911	23	10.3	0.868	23	16.2	0.944	23	7.4	0.943	23	7.3	837	91.9	5.02
GL50803_9523	hypothetical protein	26.98	0.0753	1	1	3	3	0.908	-0.092	0.932		0.412609	0.449098	1.012	1		0.982	1		0.73	1		1.005	1		1.006	1		0.785	1		332	37.4	5.49
GL50803_16157	hypothetical protein	35.2	0.0556	1	1	5	7	0.907667	-0.0923333	0.867667		0.104718	0.0251219	0.866	1		0.887	1		0.97	1		0.906	1		0.859	1		0.838	1		773	86.6	6.06
GL50803_96670	Potassium-transporting ATPase alpha chain 1	538.84	0.1618	1	20	31	65	0.907333	-0.0926667	0.909		0.149769	0.0756156	0.832	34	12.5	0.96	34	10.3	0.93	34	11	0.859	34	12.3	0.939	34	5.1	0.929	34	12.2	1335	147.9	7.61
GL50803_6404	Kinesin-9	217.46	0.1356	1	8	12	17	0.907333	-0.0926667	0.922		0.0160292	0.049006	0.898	9	9	0.894	9	19.6	0.93	9	14	0.89	9	12.9	0.927	9	7.8	0.949	9	8.2	767	84.1	6.24
GL50803_6757	Pyrazinamidase/nicotinamidase	23.08	0.1011	1	1	3	4	0.907333	-0.0926667	0.986		0.0902457	0.771825	0.852	1		0.946	1		0.924	1		0.902	1		1.073	1		0.983	1		188	21.4	6.27
GL50803_114546	hypothetical protein	82.57	0.088	1	2	3	3	0.907	-0.093	0.949		0.440537	0.594642	0.711	2	35	1.022	2	15.1	0.988	2	5.7	0.773	2	3.1	1.055	2	3.4	1.019	2	9.4	341	37.2	5.96
GL50803_14843	DnaJ domain containing protein	253.14	0.1982	1	12	14	20	0.906667	-0.0933333	0.896667		0.145268	0.0475768	0.831	16	13.5	0.951	16	9.4	0.938	16	12.1	0.853	16	7.9	0.923	16	9.1	0.914	16	8.4	570	64.4	8.88
GL50803_5456	hypothetical protein	42.98	0.0466	1	3	5	7	0.906667	-0.0933333	0.950333		0.233551	0.220077	0.81	3	1.6	0.997	3	5.1	0.913	3	16.6	0.923	3	1.3	0.921	3	9.3	1.007	3	7.2	601	67.1	5.86
GL50803_11698	hypothetical protein	23.44	0.0667	1	1	1	2	0.906667	-0.0933333	0.969667		0.127389	0.31789	0.979	1		0.877	1		0.864	1		0.951	1		0.942	1		1.016	1		90	9.9	8.21
GL50803_10217	Cathepsin B precursor	31.93	0.0528	1	1	2	3	0.906333	-0.0936667	0.845333		0.49309	0.0400647	1.127	1		0.903	1		0.689	1		0.801	1		0.902	1		0.833	1		303	33.5	5.08
GL50803_8639	hypothetical protein	53.39	0.0754	1	2	4	5	0.906	-0.094	1.024		0.276646	0.543286	0.901	1		0.799	2	29.1	1.018	2	11.6	0.962	2	5.6	1.066	2	2.9	1.044	2	5.1	464	51.8	6.49
GL50803_93551	Metalloprotease, insulinase family	156.67	0.1121	1	8	15	18	0.905667	-0.0943333	0.899		0.124969	0.162802	0.856	8	17.1	0.885	8	27.3	0.976	8	18.3	0.814	8	16.2	0.964	8	6.8	0.919	8	9.7	1133	128.4	5.6
GL50803_16264	WD-40 repeat protein	55.36	0.0355	1	3	5	7	0.905667	-0.0943333	0.981333		0.152937	0.175954	0.987	3	7	0.878	3	8.3	0.852	3	39.5	0.969	3	29.4	0.999	3	10.8	0.976	3	32.8	1041	115.2	7.11
GL50803_5665	Ubiquitin/ribosomal protein CEP52	46.46	0.0787	1	1	1	1	0.905667	-0.0943333	1.096		0.271497	0.670499	1	1		0.791	1		0.926	1		1.39	1		0.846	1		1.052	1		127	14.3	9.99
GL50803_95192	Protein 21.1	513.15	0.1824	1	16	23	35	0.905333	-0.0946667	0.91		0.203941	0.0370191	0.809	21	14.7	0.944	21	11.4	0.963	21	14.6	0.877	21	18.9	0.933	21	19.4	0.92	21	11.2	1146	124.3	6.25
GL50803_15574	Alanyl dipeptidyl peptidase	59.76	0.0206	1	2	2	8	0.905	-0.095	0.953		0.156132	0.44909	0.877	6	12.2	0.988	6	3.5	0.85	6	6.8	0.881	6	12.9	1.057	6	6.7	0.921	6	5.9	729	82.7	5.44
GL50803_4191	Kinase, CMGC CDK	57.71	0.0569	1	3	4	4	0.905	-0.095	0.904333		0.335005	0.0616635	0.787	3	12.7	1.053	3	4.6	0.875	3	20.9	0.874	3	0.2	0.952	3	2.8	0.887	3	3.1	545	60.9	6.44
GL50803_17249	Coiled-coil protein	2799.98	0.3576	2	57	83	202	0.904667	-0.0953333	0.917667		0.0649751	0.151108	0.867	132	18.7	0.951	132	12.2	0.896	132	14.2	0.854	132	17.4	0.975	132	10.4	0.924	132	12.3	1675	190.4	5.02
GL50803_15513	WD-repeat protein BING4	76.46	0.1317	1	5	8	8	0.904667	-0.0953333	0.926333		0.136062	0.0249808	0.926	5	10.6	0.832	5	16.6	0.956	5	59.5	0.905	5	13.2	0.944	5	8.6	0.93	5	23.8	562	62.7	9.11
GL50803_17153	Alpha-11 giardin	1159.46	0.3648	1	10	16	94	0.904333	-0.0956667	0.934333		0.0509219	0.149163	0.907	57	14	0.94	57	10.3	0.866	57	13.8	0.885	57	13.2	0.982	57	9.9	0.936	57	9.2	307	35	6.1
GL50803_17118	U2 small nuclear ribonucleoprotein A, putative	56.67	0.0457	1	2	7	12	0.904333	-0.0956667	0.880667		0.114648	0.105893	0.857	2	25.2	0.884	2	4.8	0.972	2	5.1	0.838	2	13.6	0.841	2	12.6	0.963	2	6.6	1160	130.8	9.5
GL50803_7444	Hypothetical protein	785.96	0.3869	1	12	18	62	0.904	-0.096	0.925		0.0523162	0.120549	0.861	44	12.7	0.929	44	9.9	0.922	44	13.3	0.872	44	15.6	0.938	44	9.9	0.965	44	10.1	367	41.1	9.44
GL50803_15289	hypothetical protein	26.61	0.0531	1	1	3	3	0.904	-0.096	0.954333		0.299258	0.483813	1.038	1		0.798	1		0.876	1		0.98	1		0.849	1		1.034	1		433	49.5	7.68
GL50803_17574	Coiled-coil protein	159.15	0.1494	1	4	11	13	0.903667	-0.0963333	0.915333		0.0741474	0.0375425	0.852	4	6.2	0.938	4	9.3	0.921	4	9.1	0.921	4	9.5	0.94	4	6.1	0.885	4	3.8	629	71.5	5.52
GL50803_8741	Dipeptidyl-peptidase I precursor	213.14	0.0873	1	4	6	16	0.903333	-0.0966667	0.940333		0.0880793	0.227914	0.896	11	14.4	0.958	11	13.8	0.856	11	10	0.917	11	24.3	1.009	11	10.7	0.895	11	9.6	561	62.5	5.5
GL50803_4812	Beta-giardin	4083.62	0.5699	1	20	24	344	0.903	-0.097	0.920333		0.0189782	0.116514	0.879	212	21.3	0.923	212	18.6	0.907	212	24.5	0.877	212	25.1	0.976	212	14.3	0.908	212	19.8	272	30.9	5.35
GL50803_9825	TBP-interacting protein TIP49	383.05	0.2265	3	7	13	34	0.903	-0.097	0.915333		0.0889552	0.0286848	0.847	15	15.6	0.915	15	8.6	0.947	15	13.4	0.894	15	10.6	0.91	15	14.2	0.942	15	7.5	468	51.4	7.37
GL50803_13223	Protein 21.1	44.04	0.0385	1	1	1	1	0.903	-0.097	0.876333		0.244464	0.235301	0.802	1		0.902	1		1.005	1		0.757	1		0.864	1		1.008	1		208	22.6	5.88
GL50803_16957	WD-40 repeat protein family	41.75	0.0331	1	1	2	3	0.903	-0.097	0.892667		0.0772274	0.0815328	0.858	1		0.898	1		0.953	1		0.864	1		0.858	1		0.956	1		362	38.7	8.03
GL50803_16199	Coiled-coil protein	73.37	0.0411	1	2	7	13	0.902667	-0.0973333	0.957667		0.366454	0.629511	0.759	3	7.2	1.06	3	4	0.889	3	7	0.971	3	0.5	1.099	3	7.9	0.803	3	11.7	1118	126.4	6.21
GL50803_5949	Tetratricopeptide repeat protein	22.67	0.1799	1	1	4	4	0.902667	-0.0973333	1.387	0.387	0.607308	0.250507	0.382	1		1.344	1		0.982	1		0.956	1		1.407	1		1.798	1		189	20.9	7.25
GL50803_16037	hypothetical protein	130.06	0.0427	1	6	8	9	0.902667	-0.0973333	0.895		0.0840794	0.0981233	0.959	7	6.4	0.861	7	9.7	0.888	7	21.3	0.872	7	14.7	0.85	7	12	0.963	7	11.3	1568	174	6.55
GL50803_16532	Protein 21.1	1081.78	0.2775	2	25	33	77	0.902333	-0.0976667	0.905		0.204056	0.040022	0.803	57	17.6	0.961	57	9.9	0.943	56	10.8	0.868	57	13.9	0.922	57	9.4	0.925	57	9.1	836	92.6	7.9
GL50803_4410	SALP-1	1683.42	0.5922	1	16	22	103	0.902	-0.098	0.912		0.0829024	0.244485	0.858	76	14.3	0.957	76	15.2	0.891	76	15.1	0.826	76	19.8	1.011	76	14.9	0.899	76	12.4	255	29.8	5.55
GL50803_5359	Nucleolar protein NOP5	745.7	0.2088	1	16	16	41	0.901333	-0.0986667	0.895		0.0963862	0.0937351	0.839	35	13.9	0.934	36	16.3	0.931	35	15.6	0.83	35	15.8	0.926	36	8.1	0.929	36	19.7	613	69	9.19
GL50803_17117	Protein 21.1	37.13	0.0446	1	1	7	10	0.901333	-0.0986667	0.907667		0.0120948	0.0757211	0.919	1		0.883	1		0.902	1		0.885	1		0.96	1		0.878	1		1054	115.1	5.45
GL50803_5188	Protein 21.1	736.11	0.3102	1	14	18	42	0.901	-0.099	0.896		0.126662	0.108398	0.832	34	19	0.911	34	10.8	0.96	34	12.8	0.826	34	12.8	0.926	34	7.3	0.936	34	8	519	57.1	6.77
GL50803_17427	hypothetical protein	41.47	0.045	1	2	3	3	0.901	-0.099	0.911667		0.368091	0.0774418	0.746	2	0.4	0.908	2	11.4	1.049	2	3.7	0.864	2	9.2	0.948	2	8.5	0.923	2	21.2	578	65	9.31
GL50803_8854	hypothetical protein	280.18	0.1066	1	6	9	17	0.900667	-0.0993333	0.894		0.0601827	0.118254	0.857	11	17.3	0.941	11	15.2	0.904	11	14.4	0.822	11	10.5	0.951	11	14.9	0.909	11	10	638	70.1	5.11
GL50803_14225	CXC-rich protein	123.77	0.0238	1	4	6	9	0.900667	-0.0993333	0.911333		0.173546	0.270609	0.856	6	10.8	0.996	6	2.6	0.85	6	7	0.814	6	7.1	1.017	6	4.4	0.903	6	3.5	1805	188.6	6.2
GL50803_114777	hypothetical protein	76.63	0.0747	1	5	7	12	0.900667	-0.0993333	0.895333		0.0672067	0.0176594	0.87	7	19.1	0.953	7	4.6	0.879	7	11.2	0.87	7	34.6	0.915	7	10	0.901	7	2.6	656	72.7	8.43
GL50803_14525	hypothetical protein	30.8	0.085	1	1	4	4	0.900333	-0.0996667	0.92		0.0592106	0.0859322	0.859	1		0.943	1		0.899	1		0.92	1		0.962	1		0.878	1		353	39.4	7.23
GL50803_10016	hypothetical protein	88.41	0.1483	1	2	7	11	0.900333	-0.0996667	0.876		0.080571	0.125669	0.852	5	17.4	0.952	5	1.6	0.897	5	3.8	0.788	5	6.1	0.94	5	3.2	0.9	5	1.6	317	35.3	6.8
GL50803_7309	Qa-SNARE 1	68.93	0.0546	1	2	2	2	0.9	-0.1	0.963667		0.346599	0.511206	0.742	2	5.4	0.957	2	19.1	1.001	2	39.7	0.873	2	33.1	0.987	2	5	1.031	2	32.1	293	32.5	5.33
GL50803_90236	Glycosaminoglycan polysaccharide lyase	27.63	0.015	1	1	2	3	0.899667	-0.100333	0.937333		0.0960011	0.0887148	0.89	1		0.96	1		0.849	1		0.931	1		0.974	1		0.907	1		1069	119.3	6.74
GL50803_42442	Transitional endoplasmic reticulum ATPase	122.8	0.0681	1	3	7	7	0.899333	-0.100667	1.01367		0.257502	0.613303	0.782	3	45.4	0.994	3	7	0.922	3	9.4	0.97	3	3.9	1.042	3	5.2	1.029	3	32.2	808	89.6	8.41
GL50803_7513	hypothetical protein	27.7	0.0537	1	1	1	1	0.898667	-0.101333	0.759667		0.194346	0.0322064	1.004	1		0.853	1		0.839	1		0.723	1		0.717	1		0.839	1		149	16.8	8.28
GL50803_5375	Kinase, NEK	327.64	0.1975	1	3	11	21	0.898	-0.102	0.966		0.171521	0.102892	0.808	8	40.7	0.962	8	30.7	0.924	8	17	0.988	8	24.9	0.948	8	14.9	0.962	8	16.5	405	44.9	9.11
GL50803_6590	RNA 3'-terminal phosphate cyclase-like protein	52.13	0.1	1	1	4	14	0.898	-0.102	0.870667		0.114213	0.0445734	0.864	2	9.9	0.858	2	1.5	0.972	2	2.9	0.921	2	16.8	0.83	2	4.6	0.861	2	2.6	380	42.1	7.23
GL50803_17139	Kinase, CMGC CMGC-GL1	41.15	0.0326	1	2	3	4	0.898	-0.102	0.710667		0.510428	0.121713	1.13	2	22.8	0.632	2	54.6	0.932	2	6.8	0.685	2	54.2	0.894	2	11.1	0.553	2	109.2	613	69.9	7.28
GL50803_7373	Protein 21.1	130.62	0.0468	1	4	8	11	0.897333	-0.102667	0.908		0.148023	0.0170557	0.815	5	18.5	0.955	5	9	0.922	5	20.7	0.9	5	10	0.893	5	3.8	0.931	5	7.4	1561	169.2	5.73
GL50803_23330	hypothetical protein	30.88	0.0661	1	1	2	2	0.897	-0.103	0.956333		0.148201	0.483579	0.819	1		0.967	1		0.905	1		0.856	1		0.98	1		1.033	1		257	28.6	9.92
GL50803_113592	hypothetical protein	29.76	0.0085	1	1	6	7	0.897	-0.103	0.885		0.286751	0.264682	0.76	1		0.971	1		0.96	1		0.743	1		0.962	1		0.95	1		4360	488.8	7.49
GL50803_17551	Protein 21.1	1798.54	0.3315	2	29	47	136	0.896	-0.104	0.914		0.0342369	0.0502057	0.864	85	16.5	0.929	85	12	0.895	84	14.3	0.876	85	15.4	0.931	85	8.7	0.935	85	10.5	1074	118.6	6
GL50803_14971	hypothetical protein	115.71	0.1279	1	7	15	20	0.895667	-0.104333	0.916		0.146733	0.035423	0.838	8	8.1	0.983	8	10.1	0.866	8	7.1	0.889	8	9.4	0.943	8	7.7	0.916	8	10.4	696	76.2	5.55
GL50803_9194	MCM4	42.5	0.0206	1	2	2	2	0.895667	-0.104333	0.952667		0.048086	0.277737	0.886	2	13.8	0.939	2	10.9	0.862	2	11.9	0.909	2	21	1.016	2	3.5	0.933	2	4.7	824	91	6.43
GL50803_6469	hypothetical protein	227.9	0.125	1	2	3	8	0.895333	-0.104667	0.965333		0.0948311	0.515108	0.887	6	5.7	0.957	6	6.9	0.842	6	10.9	0.947	6	9.6	1.054	6	2.3	0.895	6	3.7	216	23.9	4.56
GL50803_15000	TFIIH P44	21.89	0.0468	1	1	2	2	0.895	-0.105	0.834667		0.137438	0.0710365	0.839	1		0.867	1		0.979	1		0.772	1		0.813	1		0.919	1		406	45.2	7.68
GL50803_113662	hypothetical protein	44.05	0.0411	1	2	6	7	0.894667	-0.105333	0.863333		0.305492	0.0869269	0.764	3	8.9	1.033	3	1.7	0.887	3	2	0.786	3	1.8	0.885	3	3.2	0.919	3	6.8	1021	113.8	8.82
GL50803_10821	hypothetical protein	33.54	0.0408	1	1	3	3	0.894667	-0.105333	0.908667		0.0122244	0.0379037	0.912	1		0.898	1		0.874	1		0.892	1		0.944	1		0.89	1		515	58.6	7.88
GL50803_113130	hypothetical protein	57.55	0.0498	1	1	4	7	0.894	-0.106	0.963		0.0814621	0.619176	0.898	1		0.945	1		0.839	1		0.909	1		1.109	1		0.871	1		502	55	5.27
GL50803_41467	Protein 21.1, putative	33.62	0.023	1	1	3	3	0.894	-0.106	0.907		0.218493	0.251636	0.782	1		0.933	1		0.967	1		0.796	1		0.974	1		0.951	1		1130	127	6.65
GL50803_89887	Nucleolar GTP-binding protein 2	118.45	0.0706	1	3	7	10	0.893667	-0.106333	0.908667		0.0696114	0.0523201	0.866	4	2.8	0.951	4	3.9	0.864	4	6.7	0.868	4	3	0.935	4	2.8	0.923	4	2.6	737	83.6	9.23
GL50803_5921	UBC E2	38.2	0.0216	1	1	1	1	0.893333	-0.106667	0.897333		0.0200642	0.0542382	0.922	1		0.884	1		0.874	1		0.868	1		0.879	1		0.945	1		324	35.7	5.01
GL50803_14212	Histone H3	251.05	0.3069	2	9	11	37	0.892667	-0.107333	0.902667		0.211308	0.189642	0.781	23	28.4	0.954	23	18.5	0.943	23	23.1	0.809	23	24.3	0.961	23	16.5	0.938	23	13.8	189	21.3	10.45
GL50803_6055	FtsJ-like protein	34.59	0.0299	1	1	2	2	0.892667	-0.107333	0.908		0.0299509	0.00390073	0.876	1		0.873	1		0.929	1		0.903	1		0.902	1		0.919	1		268	29.9	5.55
GL50803_115245	Coiled-coil protein	75.2	0.1148	1	4	17	24	0.892333	-0.107667	0.904		0.120795	0.095288	0.815	4	6	0.934	4	9.7	0.928	4	22.1	0.848	4	8.2	0.953	4	3.9	0.911	4	9.7	1080	124	7.62
GL50803_16256	hypothetical protein	46.55	0.0295	1	1	4	4	0.892	-0.108	0.81		0.451796	0.0980514	0.928	1		1.085	1		0.663	1		0.711	1		0.916	1		0.803	1		1051	117.2	6.99
GL50803_16450	Radial-spoke protein	98.48	0.1863	1	6	8	11	0.891667	-0.108333	0.913667		0.0827632	0.115621	0.952	7	16.7	0.88	7	14.5	0.843	7	22.3	0.866	7	26.2	0.973	7	6.8	0.902	7	4.9	306	34.1	5.43
GL50803_26199	Kinase, NEK	90.04	0.0992	1	4	7	9	0.891333	-0.108667	0.909333		0.0409448	0.00710213	0.909	4	3	0.916	4	9.1	0.849	4	10.5	0.901	4	24.8	0.924	4	14.5	0.903	4	4.6	484	53	6.43
GL50803_8227	ATP-binding cassette protein 5	47.56	0.03	1	2	4	4	0.891333	-0.108667	0.894333		0.0711322	0.0665441	0.834	2	3.6	0.922	2	15.7	0.918	2	11.8	0.841	2	10.9	0.928	2	9	0.914	2	11.2	1065	118.8	8.6
GL50803_10971	hypothetical protein	38.96	0.0656	1	2	5	6	0.891	-0.109	0.893333		0.0842618	0.0661564	0.942	2	10	0.832	2	8	0.899	2	11.1	0.903	2	17.7	0.842	2	6.5	0.935	2	8.6	625	68.9	9.55
GL50803_17109	Vacuolar protein sorting 11 (VPS11)	93.76	0.079	1	6	11	14	0.890667	-0.109333	0.939		0.0409258	0.0422737	0.85	6	20.5	0.899	6	9.4	0.923	6	17.9	0.914	6	12.8	0.951	6	2.9	0.952	6	2.6	1088	121.2	6.99
GL50803_8949	Protein 21.1	73.69	0.0377	1	2	5	5	0.890667	-0.109333	0.938667		0.374974	0.606638	0.997	2	3.7	0.973	2	0.9	0.702	2	33.9	0.921	2	30.3	1.164	2	16	0.731	2	24.3	1327	145.9	7.11
GL50803_12046	SPEF1-like protein	51.17	0.127	1	1	5	14	0.890667	-0.109333	0.923333		0.123396	0.204372	0.825	3	9.6	0.881	3	16.5	0.966	3	19.2	0.86	3	18.6	1	3	0.4	0.91	3	9.9	244	27.1	9.31
GL50803_115479	hypothetical protein	825.89	0.2165	1	17	20	51	0.890333	-0.109667	0.942667		0.11872	0.24473	0.815	37	24.1	0.947	37	10	0.909	37	15.7	0.883	37	13.8	1.004	37	8.7	0.941	37	14.1	739	80.1	5.02
GL50803_113892	Long chain fatty acid CoA ligase, putative	495.25	0.2322	1	3	26	53	0.889667	-0.110333	0.883		0.0109804	0.0474314	0.874	7	23.9	0.911	7	9.5	0.884	7	5.7	0.836	7	12.6	0.92	7	3.1	0.893	7	2.5	758	84.5	7.28
GL50803_9117	CAMP-dependent protein kinase regulatory chain	117.44	0.1217	1	4	7	13	0.889333	-0.110667	0.855333		0.289782	0.0421443	0.755	7	10.4	0.891	7	3.6	1.022	7	17.7	0.912	7	21.7	0.837	7	5.7	0.817	7	3.3	460	50.7	5.4
GL50803_15110	hypothetical protein	21.94	0.0984	1	1	4	11	0.889333	-0.110667	1.00967		0.452812	0.424906	1.179	1		0.754	1		0.735	1		1.006	1		1.028	1		0.995	1		183	20.6	8.15
GL50803_11554	Kinase, NEK	92.95	0.0916	1	4	5	6	0.888667	-0.111333	0.984667		0.17639	0.774492	0.884	4	13.7	0.982	4	16.7	0.8	4	0.7	0.997	4	28.3	1.074	4	18.2	0.883	4	17.2	273	31.6	6.47
GL50803_3349	hypothetical protein	171.31	0.2186	1	3	5	10	0.888667	-0.111333	0.872333		0.0216367	0.0219227	0.86	6	23	0.914	6	5.7	0.892	6	1.7	0.837	6	5.8	0.894	6	9	0.886	6	5.9	183	21.6	9.48
GL50803_17121	Bip (BiP)	1674.4	0.3235	1	28	35	146	0.888333	-0.111667	0.912333		0.0134939	0.124635	0.883	97	18.8	0.912	97	15.3	0.87	97	20.5	0.85	97	18.4	0.961	98	11.8	0.926	97	11.9	677	74.3	5.16
GL50803_11775	Kinase, NEK-frag	44.31	0.0334	1	2	7	8	0.887333	-0.112667	0.872667		0.030179	0.0308695	0.925	2	3.3	0.874	2	24.9	0.863	2	31.9	0.832	2	15.9	0.882	2	20.2	0.904	2	18	1618	179.8	6.11
GL50803_17082	Rab geranylgeranyltransferase	146.41	0.0982	1	7	13	19	0.887	-0.113	0.893667		0.00453341	0.0143417	0.877	10	12.8	0.901	10	13.3	0.883	10	14.2	0.901	10	10.2	0.91	10	15.8	0.87	10	6.7	1130	123.2	6.06
GL50803_9270	Dual specificity protein phosphatase CDC14A	275.13	0.1705	1	7	12	19	0.886333	-0.113667	0.891667		0.262373	0.0607441	0.762	12	16.8	0.883	12	13.5	1.014	12	15.7	0.845	12	8.3	0.893	12	13.1	0.937	12	10.6	610	66.2	9.63
GL50803_102071	hypothetical protein	49.68	0.0196	1	1	3	6	0.886333	-0.113667	0.882667		0.226027	0.119157	0.769	3	1.3	0.904	3	4.9	0.986	3	0.2	0.808	3	1.8	0.885	3	2.2	0.955	3	8.8	970	109	5.45
GL50803_9079	transmembrane emp24 domain-containing protein	122.97	0.1189	1	3	3	7	0.886	-0.114	0.881667		0.0649197	0.161935	0.832	7	10.8	0.896	7	9.4	0.93	7	6.6	0.794	7	8.7	0.976	7	10	0.875	7	15.1	185	20.4	9.89
GL50803_17622	Kinase, NEK	78.89	0.054	1	4	10	14	0.886	-0.114	0.924		0.0303726	0.0505287	0.922	4	7.5	0.88	4	15	0.856	4	4.1	0.893	4	9.2	0.927	4	7.2	0.952	4	3.3	1537	168.4	6.77
GL50803_17006	hypothetical protein	21.45	0.0199	1	1	4	11	0.886	-0.114	0.882667		0.10512	0.0631642	0.823	1		0.879	1		0.956	1		0.825	1		0.912	1		0.911	1		1406	166.9	10.37
GL50803_9045	hypothetical protein	57.66	0.0957	1	3	4	4	0.885667	-0.114333	0.908333		0.332079	0.0743798	1.006	3	41.2	0.936	3	14.1	0.715	3	69.6	0.87	3	45.4	0.898	3	26.6	0.957	3	2.8	324	37.6	5.34
GL50803_16599	hypothetical protein	49	0.0283	1	1	8	8	0.885667	-0.114333	0.966667		0.129406	0.49135	0.953	1		0.899	1		0.805	1		1.011	1		1.003	1		0.886	1		2190	245.5	7.03
GL50803_16478	hypothetical protein	175.12	0.1115	1	6	8	14	0.885333	-0.114667	0.903333		0.0874173	0.127925	0.82	8	8.7	0.901	8	9.3	0.935	8	13.8	0.839	8	12	0.904	8	5.6	0.967	8	17.6	628	64.7	9.26
GL50803_91354	H-SHIPPO 1	141.09	0.0894	1	3	4	7	0.885333	-0.114667	0.910667		0.0198565	0.100028	0.908	5	23	0.856	5	7.2	0.892	5	22	0.874	5	19.5	0.888	5	9.1	0.97	5	10.7	615	63.5	9.28
GL50803_3762	Protein 21.1	95.12	0.0571	1	2	6	6	0.884667	-0.115333	0.874		0.312285	0.0347023	0.728	2	2.2	0.907	2	9.6	1.019	2	13.1	0.83	2	7.8	0.889	2	9.9	0.903	2	8.1	753	81.9	6.02
GL50803_11287	Ribosomal protein L7Ae	48.29	0.2623	1	2	4	6	0.884333	-0.115667	0.915		0.270302	0.461383	0.745	3	4.6	0.998	3	9.7	0.91	3	0.1	0.726	3	6	1.045	3	11.2	0.974	3	4.4	122	12.8	6.29
GL50803_27326	DNA polymerase alpha subunit A	41.05	0.0439	1	2	9	11	0.884	-0.116	0.903		0.24922	0.1927	0.963	2	7.8	0.941	2	2.2	0.748	2	8.4	0.909	2	13.4	0.984	2	9.4	0.816	2	12	1730	194.6	7.4
GL50803_9174	Microsomal signal peptidase 18 kDa subunit	37.2	0.0959	1	4	4	4	0.884	-0.116	0.909667		0.038569	0.0617003	0.873	4	19.7	0.927	4	9.4	0.852	4	11	0.876	4	26	0.953	4	5.5	0.9	4	5.8	219	24.4	9.01
GL50803_15499	hypothetical protein	795.96	0.5615	1	25	34	66	0.883667	-0.116333	0.924333		0.0583544	0.0926139	0.924	44	17.9	0.896	44	11.6	0.831	44	19.9	0.882	43	12.4	0.965	44	8.3	0.926	43	15.4	431	48.8	7.53
GL50803_13478	ARL1 (ARL2a)	88.83	0.0838	1	1	3	16	0.883667	-0.116333	0.915667		0.514857	0.467431	0.564	3	2.1	0.942	3	3.4	1.145	3	3.7	0.775	3	20.1	1.129	3	0.5	0.843	3	5.9	179	19.9	8.24
GL50803_14650	Ser/Thr phosphatase 2C, putative	24.15	0.0535	1	2	3	3	0.883333	-0.116667	0.889667		0.0852471	0.19339	0.82	2	11.5	0.892	2	8.2	0.938	2	5.9	0.784	2	17.8	0.963	2	5.1	0.922	2	9	542	59.5	6.62
GL50803_113876	ABC transporter, ATP-binding protein, putative	49.64	0.0309	1	2	9	14	0.883	-0.117	0.786333		0.368861	0.0499809	0.99	2	7.5	0.974	2	1.6	0.685	2	28.9	0.783	2	4.6	0.865	2	10.9	0.711	2	22.2	2071	231.7	7.5
GL50803_7126	hypothetical protein	74.68	0.0637	1	2	3	10	0.882667	-0.117333	1.01767		0.276725	0.761264	0.973	2	2.1	0.942	2	2.7	0.733	2	34.7	1.018	2	6.9	0.939	2	3.5	1.096	2	17.9	424	48.6	9.04
GL50803_16605	ABC transporter family protein	77.5	0.021	1	1	2	5	0.882667	-0.117333	1.00467		0.247683	0.922494	0.826	2	12.9	0.792	2	11.1	1.03	2	13.5	0.766	2	15.9	1.259	2	5.1	0.989	2	28	859	95.9	8.16
GL50803_17288	Protein 21.1	67.76	0.0454	2	1	11	50	0.882	-0.118	0.886667		0.102869	0.0560465	0.843	1		0.962	1		0.841	1		0.85	1		0.939	1		0.871	1		1850	205.4	5.29
GL50803_16951	hypothetical protein	39.04	0.0309	1	2	7	11	0.882	-0.118	0.824333		0.236923	0.091779	0.987	2	14.8	0.755	2	34.7	0.904	2	7	0.722	2	52.1	0.875	2	9.9	0.876	2	26.2	1456	161	8.53
GL50803_15213	hypothetical protein	181.82	0.1669	1	6	13	22	0.881667	-0.118333	0.902667		0.121837	0.049277	0.8	12	12.1	0.9	12	6.9	0.945	12	9.4	0.863	12	15	0.936	12	9.5	0.909	12	9.6	617	69.9	7.5
GL50803_14934	Kinase, NEK	135.48	0.0517	1	3	10	12	0.881333	-0.118667	0.888667		0.129301	0.0266662	0.809	3	5.5	0.869	3	0.4	0.966	3	10.2	0.869	3	15.3	0.873	3	0.8	0.924	3	11.4	1510	164.5	6.79
GL50803_16910	hypothetical protein	27.42	0.0249	1	1	1	1	0.881333	-0.118667	0.896333		0.0715501	0.384525	0.916	1		0.819	1		0.909	1		0.919	1		1.049	1		0.721	1		441	48.4	7.91
GL50803_21411	ABC transporter, ATP-binding protein	410.97	0.1026	1	18	24	35	0.881	-0.119	0.900667		0.0607844	0.0425798	0.824	22	19.7	0.905	22	9.3	0.914	22	14.9	0.862	22	14.9	0.929	22	9.5	0.911	22	12.9	1978	221.6	7.91
GL50803_17150	NADPH oxidoreductase, putative	143.04	0.0732	1	1	1	2	0.881	-0.119	0.882333		0.496896	0.215817	1.266	2	14.2	0.744	2	19.5	0.633	2	42.8	0.775	2	0.4	0.998	2	3.7	0.874	2	12.7	164	18.6	7.78
GL50803_4767	Protein 21.1	133.47	0.1209	1	3	4	6	0.881	-0.119	0.916		0.0103515	0.0920823	0.904	5	4.9	0.868	5	32.3	0.871	5	8.1	0.864	5	3.1	0.938	5	11.4	0.946	5	10.7	306	33.3	6.04
GL50803_5784	hypothetical protein	50.57	0.0271	1	1	3	7	0.88	-0.12	0.895		0.0420516	0.119612	0.922	1		0.879	1		0.839	1		0.825	1		0.956	1		0.904	1		1107	120.5	6.76
GL50803_29436	DNA-directed RNA polymerase subunit B	47.21	0.0316	2	2	6	9	0.88	-0.12	0.870333		0.00438061	0.0292606	0.895	2	0.5	0.872	2	7.3	0.873	2	15.6	0.832	2	2	0.905	2	5.1	0.874	2	6.8	1235	137.9	8.35
GL50803_87149	Spindle pole protein, putative	104.9	0.0803	1	2	6	7	0.879667	-0.120333	0.899667		0.240663	0.0916225	0.745	3	4.2	0.919	3	0.5	0.975	3	10.8	0.858	3	1	0.879	3	9.8	0.962	3	1	598	67.2	9.54
GL50803_9098	hypothetical protein	44.9	0.071	1	2	4	5	0.879667	-0.120333	0.925333		0.305541	0.312082	0.775	2	49.6	0.798	2	41.1	1.066	2	1.7	1.031	2	11.3	0.908	2	29.2	0.837	2	24.7	465	52.3	6.32
GL50803_6366	hypothetical protein	113.88	0.1832	1	3	4	5	0.879667	-0.120333	0.884333		0.0376107	0.00401005	0.848	4	16.9	0.867	4	3.6	0.924	4	13.4	0.894	4	13.5	0.871	4	7.8	0.888	4	1.1	202	22.4	5.64
GL50803_10577	Nucleolar protein NOP5	287.74	0.1627	1	8	10	19	0.879333	-0.120667	0.881		0.126444	0.0963111	0.791	12	10.2	0.919	12	10	0.928	12	5.3	0.809	12	9.7	0.934	12	4.7	0.9	12	4.2	498	55.4	9.25
GL50803_17187	DNA-directed RNA polymerase subunit B	24.51	0.025	1	1	4	5	0.879333	-0.120667	0.823333		0.401363	0.0224195	1.137	1		0.784	1		0.717	1		0.828	1		0.779	1		0.863	1		1238	136.1	8.4
GL50803_7655	hypothetical protein	23.55	0.0412	1	1	2	2	0.879333	-0.120667	1.00033		0.0303781	0.967519	0.888	1		0.909	1		0.841	1		1.032	1		1.07	1		0.899	1		437	48.1	6.6
GL50803_137685	hypothetical protein	56.04	0.0723	1	2	7	11	0.878333	-0.121667	0.864333		0.102728	0.160741	0.8	3	8.4	0.911	3	11.1	0.924	3	2.4	0.775	3	2.5	0.838	3	12.2	0.98	3	7.9	719	80.7	9.06
GL50803_9030	Protein 21.1	1810.14	0.4545	1	11	16	80	0.876667	-0.123333	0.889333		0.0222268	0.0726427	0.85	63	16.4	0.91	63	14.8	0.87	63	8.6	0.835	63	13.9	0.938	63	10.9	0.895	63	7.7	330	36.6	5.2
GL50803_14641	Transducin	42.41	0.0954	1	2	5	8	0.876667	-0.123333	0.846		0.0193953	0.0553096	0.909	2	16.2	0.866	2	2.6	0.855	2	9.2	0.871	2	3.6	0.889	2	1.5	0.778	2	12.2	545	60.4	5.73
GL50803_89112	MCM5	25.94	0.0589	1	1	5	5	0.876667	-0.123333	0.841667		0.0482228	0.0696637	0.909	1		0.896	1		0.825	1		0.774	1		0.835	1		0.916	1		730	79.1	7.17
GL50803_121046	Histone H2B	408.63	0.5	1	6	12	29	0.876	-0.124	0.869667		0.0309295	0.0271291	0.85	18	12.7	0.918	18	9	0.86	18	6.7	0.83	18	14.7	0.882	18	5.6	0.897	18	9	130	14.6	9.73
GL50803_15042	Cleavage stimulation factor 50K chain	42.24	0.0624	1	2	3	3	0.875667	-0.124333	0.934		0.158749	0.0974806	0.963	2	0.1	0.886	2	0.4	0.778	2	1.8	0.935	2	13	0.971	2	1.8	0.896	2	7.5	433	46.8	8.22
GL50803_10810	hypothetical protein	59.1	0.0573	1	1	2	3	0.874667	-0.125333	0.957		0.049285	0.715528	0.825	1		0.881	1		0.918	1		0.667	1		1.083	1		1.121	1		279	32.4	9.74
GL50803_22385	Protein 21.1	42.44	0.0329	1	1	4	8	0.874333	-0.125667	0.953		0.137883	0.384476	0.912	1		0.933	1		0.778	1		1.038	1		0.93	1		0.891	1		973	105.3	7.28
GL50803_15591	Coiled-coil protein	718.15	0.1347	1	20	30	49	0.873333	-0.126667	0.896667		0.0323787	0.13134	0.862	29	18.2	0.916	30	12.6	0.842	30	16.9	0.819	30	23.8	0.925	30	9.1	0.946	30	18.1	1685	185.9	4.72
GL50803_3582	hypothetical protein	65.51	0.0526	1	2	2	2	0.873333	-0.126667	0.888333		0.101632	0.0239025	0.793	2	31.2	0.924	2	13.6	0.903	2	0.2	0.856	2	17.7	0.91	2	4.6	0.899	2	7.7	361	40.3	8.18
GL50803_15164	ATP-binding protein	43.7	0.0678	1	2	3	6	0.873	-0.127	0.907333		0.201307	0.222247	0.929	3	0.9	0.943	3	3.1	0.747	3	37.3	0.916	3	8.3	0.992	3	13.6	0.814	3	14.4	369	42.1	4.94
GL50803_16681	hypothetical protein	29.64	0.0438	1	2	4	4	0.872667	-0.127333	0.815667		0.375257	0.06264	1.067	2	11.7	0.884	2	13.2	0.667	2	65.3	0.788	2	21	0.904	2	12.1	0.755	2	29.1	662	74.7	6.81
GL50803_10919	Ribosomal protein S10B	43.8	0.2761	1	1	6	13	0.872667	-0.127333	1.16867		0.22501	0.204107	0.963	2	1.3	0.737	2	37.8	0.918	2	20.5	1.007	2	2.3	1.33	2	0.7	1.169	2	4.5	134	15.4	8.53
GL50803_15251	hypothetical protein	172.89	0.1803	1	6	9	14	0.872333	-0.127667	0.881		0.0810038	0.0475095	0.801	9	10.4	0.902	9	5.1	0.914	9	9.3	0.838	9	22.3	0.879	9	9.4	0.926	9	6.5	294	32.5	5.03
GL50803_8191	hypothetical protein	31.66	0.0506	1	1	2	2	0.871	-0.129	0.858333		0.480011	0.0763332	1.149	1		0.9	1		0.564	1		0.837	1		0.935	1		0.803	1		395	44.9	9.41
GL50803_40016	Protein 21.1	48.84	0.0895	1	2	8	13	0.870667	-0.129333	0.822		0.29176	0.0917945	0.709	2	24.6	0.885	2	4.6	1.018	2	0.4	0.719	2	17.2	0.884	2	2.9	0.863	2	18.2	659	70.6	5.12
GL50803_2305	Intracellular protein transport protein USO1	91.27	0.119	1	3	9	12	0.870333	-0.129667	0.912		0.0202872	0.11945	0.847	3	0.2	0.905	3	6	0.859	3	0.9	0.904	3	1.9	0.972	3	0.5	0.86	3	8.9	605	68.4	6.29
GL50803_14583	hypothetical protein	94.09	0.1685	1	3	4	5	0.869667	-0.130333	0.893333		0.273332	0.277937	0.706	3	2.4	0.965	3	1.7	0.938	3	2.8	0.766	3	4.1	0.902	3	5.4	1.012	3	10.2	184	20.6	5.41
GL50803_137716	Axoneme-associated protein GASP-180	7088.03	0.5155	1	89	110	423	0.869333	-0.130667	0.892667		0.0891444	0.0604656	0.799	313	22.6	0.935	313	14.7	0.874	313	23.5	0.85	313	20.7	0.941	313	12.6	0.887	313	13.6	1585	174.7	4.5
GL50803_137750	hypothetical protein	137.08	0.0891	1	8	10	13	0.869333	-0.130667	0.934333		0.0839565	0.21458	0.798	10	23.1	0.884	10	11.5	0.926	10	23.7	0.876	10	10.9	0.926	10	18.8	1.001	10	26.5	976	108.7	6.96
GL50803_101850	Kinase, CMGC DYRK	23.32	0.0569	1	1	3	3	0.869333	-0.130667	0.826333		0.118175	0.120187	0.891	1		0.781	1		0.936	1		0.709	1		0.905	1		0.865	1		404	46.9	7.74
GL50803_3896	Sec61-gamma	40.19	0.3108	1	1	3	3	0.868667	-0.131333	0.777333		0.187892	0.161979	0.912	1		0.746	1		0.948	1		0.853	1		0.879	1		0.6	1		74	7.9	10.01
GL50803_8468	hypothetical protein	90.35	0.0308	1	1	1	6	0.868333	-0.131667	0.802667		0.0601377	0.0272376	0.806	3	4.7	0.897	3	2.6	0.902	3	1	0.744	3	1	0.831	3	6.4	0.833	3	3.1	292	32.7	8.81
GL50803_11984	hypothetical protein	58.11	0.1023	1	2	3	5	0.868333	-0.131667	0.861		0.0379258	0.104174	0.838	3	18.3	0.918	3	10.9	0.849	3	11.7	0.792	3	15	0.95	3	2.7	0.841	3	12.6	176	20.1	9.6
GL50803_15411	Kinase, NEK-frag	673.36	0.1912	1	12	17	66	0.866667	-0.133333	0.855		0.00106593	0.0802835	0.866	39	15.5	0.874	39	18.8	0.86	39	16.1	0.777	39	16.2	0.911	39	13.9	0.877	39	13	706	78	4.74
GL50803_10239	hypothetical protein	85.88	0.1041	1	3	4	6	0.866333	-0.133667	0.874333		0.00815411	0.0391743	0.885	5	2.8	0.868	5	5.2	0.846	5	5.8	0.91	5	6.7	0.829	5	7.4	0.884	5	6.7	365	38.9	7.72
GL50803_113133	hypothetical protein	468.61	0.172	1	10	17	30	0.866	-0.134	0.878667		0.0613494	0.0810414	0.805	18	17.3	0.915	18	7.3	0.878	18	8.5	0.815	18	13.2	0.934	18	9	0.887	18	8.3	837	95.3	5.97
GL50803_14838	Protein 21.1	76.44	0.0566	1	2	4	4	0.864	-0.136	0.881333		0.197582	0.135023	0.982	2	27.9	0.744	2	37.4	0.866	2	27.9	0.894	2	23.6	0.796	2	28.9	0.954	2	3.4	848	93.9	6.87
GL50803_7368	ATPases of the PP-loop superfamily	27.46	0.0997	1	2	3	3	0.863667	-0.136333	0.877333		0.211093	0.164757	0.735	2	19.4	0.872	2	1.6	0.984	2	59.6	0.771	2	25.6	0.927	2	8.9	0.934	2	22	301	33.9	8.73
GL50803_115159	hypothetical protein	161.9	0.163	1	8	14	21	0.863	-0.137	0.808667		0.0598003	0.0517721	0.93	8	18.7	0.83	8	12.2	0.829	8	13.6	0.737	8	23.7	0.879	8	13	0.81	8	26.6	644	72.2	6.07
GL50803_23556	hypothetical protein	53.88	0.064	1	4	12	15	0.863	-0.137	0.879		0.0236937	0.0538548	0.831	5	30.9	0.858	5	19.1	0.9	5	4	0.854	5	23.4	0.935	5	11.9	0.848	5	10.9	1499	173.8	10.27
GL50803_101919	5-AMP-activated protein kinase, beta-1 subunit	23.3	0.0816	1	1	2	2	0.863	-0.137	0.896667		0.0953578	0.21397	0.852	1		0.794	1		0.943	1		0.859	1		0.821	1		1.01	1		245	27.8	5.82
GL50803_16793	hypothetical protein	32.26	0.038	1	1	6	7	0.862333	-0.137667	0.979		0.0391678	0.59279	0.873	1		0.813	1		0.901	1		1.049	1		0.934	1		0.954	1		1263	136.7	5.73
GL50803_17483	Chaperone protein DnaJ subfamily B	166.99	0.1884	1	5	9	12	0.861667	-0.138333	0.852667		0.0583102	0.00313633	0.798	8	6.6	0.886	8	7	0.901	8	8.7	0.845	8	8	0.845	8	3.9	0.868	8	11.2	329	37.2	6.57
GL50803_8794	Nucleolar GAR1-like protein, putative	116.06	0.2514	1	4	5	7	0.861	-0.139	0.855667		0.0361031	0.0124669	0.824	5	6.2	0.849	5	13.3	0.91	5	3	0.842	5	7.1	0.839	5	6.6	0.886	5	13.1	183	20.4	10.56
GL50803_17587	CTP synthase	146.54	0.1065	1	4	8	20	0.860333	-0.139667	0.879333		0.0434859	0.0857121	0.808	6	37.4	0.87	6	10.9	0.903	6	20.7	0.822	6	23.3	0.87	7	30	0.946	7	10.9	620	68	6.73
GL50803_24979	hypothetical protein	46.43	0.078	1	1	3	4	0.860333	-0.139667	0.908667		0.0563356	0.128952	0.798	2	0.3	0.88	2	0.5	0.903	2	7.5	0.95	2	9.7	0.936	2	6.8	0.84	2	3	346	39.8	5.71
GL50803_38462	hypothetical protein	22.83	0.0124	3	1	14	30	0.86	-0.14	0.706667		0.422595	0.143251	0.589	1		0.895	1		1.096	1		0.505	1		0.839	1		0.776	1		8161	915.7	6.64
GL50803_33989	hypothetical protein	81.4	0.1506	1	4	6	10	0.857333	-0.142667	0.884333		0.0221143	0.102254	0.818	4	33.8	0.873	4	15.1	0.881	4	7.5	0.831	4	20.6	0.96	4	6.6	0.862	4	5.3	312	35.1	9.45
GL50803_16553	hypothetical protein	23.59	0.0258	1	1	1	2	0.854667	-0.145333	0.837333		0.105473	0.0285457	0.769	2	11	0.86	2	0.2	0.935	2	1.5	0.799	2	0.5	0.826	2	2.6	0.887	2	7	194	21.8	7.56
GL50803_4288	Ser/Thr phosphatase 2C, putative	43.63	0.0257	1	1	2	4	0.853333	-0.146667	0.859333		0.109371	0.101015	0.757	1		0.893	1		0.91	1		0.773	1		0.923	1		0.882	1		623	68.7	6.52
GL50803_16050	hypothetical protein	214.3	0.0982	1	5	14	42	0.853	-0.147	0.906		0.0573556	0.102658	0.786	9	18.2	0.891	9	20.9	0.882	9	24.3	0.848	9	17.8	0.915	9	7.1	0.955	9	22	988	110	9.16
GL50803_17468	hypothetical protein	124.02	0.1702	1	5	7	10	0.853	-0.147	0.895333		0.0424982	0.011816	0.827	8	13.7	0.82	8	11.2	0.912	8	10.8	0.899	8	19.6	0.875	8	15.8	0.912	8	4.3	329	35.8	9.82
GL50803_8058	hypothetical protein	142.06	0.0622	1	2	4	6	0.852333	-0.147667	0.805		0.0202213	0.0763087	0.847	4	11.6	0.821	4	14.2	0.889	4	7.3	0.905	4	14.7	0.725	4	21.3	0.785	4	14.1	579	64.5	6.8
GL50803_16143	Transcription regulatory protein SNF2	113.39	0.0342	1	3	11	19	0.852333	-0.147667	0.888		0.100428	0.0225917	0.76	3	12.1	0.893	3	5.7	0.904	3	25	0.919	3	9.3	0.881	3	13.6	0.864	3	21	2079	232.5	6.67
GL50803_103082	hypothetical protein	33.85	0.0312	1	1	4	6	0.852	-0.148	0.972333		0.31034	0.506332	0.657	1		0.867	1		1.032	1		0.993	1		1.02	1		0.904	1		993	107.2	9.35
GL50803_10524	hypothetical protein	292.43	0.36	1	9	13	28	0.850667	-0.149333	0.888		0.00956894	0.161539	0.875	19	20.5	0.828	19	13.7	0.849	19	7.1	0.792	19	6.6	0.946	19	25.4	0.926	19	10.8	250	27.3	9.26
GL50803_42676	hypothetical protein	69.79	0.0182	1	1	7	10	0.850667	-0.149333	1.01267		0.447746	0.839016	1.015	1		1.013	1		0.524	1		1.036	1		1.077	1		0.925	1		2467	275.6	6.89
GL50803_4852	hypothetical protein	379.54	0.2749	1	10	13	26	0.85	-0.15	0.869667		0.0238006	0.115342	0.807	17	24	0.871	17	6.7	0.872	18	15.2	0.78	18	23.3	0.918	18	10	0.911	18	9.6	451	48.8	8.73
GL50803_102184	hypothetical protein	32.8	0.0087	1	1	3	5	0.85	-0.15	0.836		0.180764	0.00521875	0.837	3	1.8	0.733	3	1.7	0.98	3	0.6	0.815	3	0.5	0.842	3	1.3	0.851	3	3.6	2541	285.9	6.16
GL50803_10316	hypothetical protein	54.58	0.1	1	2	5	6	0.849667	-0.150333	0.907333		0.297875	0.247765	1.018	2	9.3	0.874	2	27.9	0.657	2	82.9	0.881	2	36.8	1.018	2	9.7	0.823	2	36.9	330	37	7.84
GL50803_16070	hypothetical protein	24.33	0.0543	1	1	6	6	0.847667	-0.152333	0.792667		0.00184369	0.0349532	0.851	1		0.836	1		0.856	1		0.723	1		0.827	1		0.828	1		737	82.8	6.81
GL50803_13467	hypothetical protein	79.62	0.1645	1	4	6	6	0.847333	-0.152667	0.842667		0.0766184	0.0380037	0.807	4	2	0.802	4	7.4	0.933	4	8.6	0.805	4	14.9	0.822	4	9.4	0.901	4	1.2	310	35	6.29
GL50803_15445	hypothetical protein	56.04	0.1748	1	3	6	11	0.843333	-0.156667	0.852333		0.096124	0.103842	0.797	5	9	0.789	5	20.4	0.944	5	17.7	0.758	5	32.2	0.901	5	19.9	0.898	5	8.5	286	32.2	7.96
GL50803_15599	DUF788 family protein	44.12	0.0549	1	1	1	1	0.841333	-0.158667	0.897		0.0229311	0.0724497	0.797	1		0.862	1		0.865	1		0.892	1		0.851	1		0.948	1		164	18.5	9.67
GL50803_15918	hypothetical protein	303.43	0.1974	1	5	5	15	0.839333	-0.160667	0.895		0.244827	0.17803	0.928	10	29.1	0.932	10	17.6	0.658	10	41.2	0.941	10	10.2	0.946	10	19.2	0.798	10	14.3	228	24.8	7.27
GL50803_17219	Protein 21.1	67.19	0.0455	1	4	4	4	0.837667	-0.162333	0.898		0.0977548	0.323181	0.748	4	8.1	0.841	4	4.5	0.924	4	23.7	0.756	4	10.9	0.913	4	10.2	1.025	4	10.6	791	85.4	6.95
GL50803_14569	hypothetical protein	48.13	0.0782	1	2	5	6	0.837333	-0.162667	0.775		0.173911	0.0184094	0.982	2	11.6	0.807	2	40.8	0.723	2	37.5	0.724	2	39.2	0.785	2	45.2	0.816	2	19.4	588	65.8	7.03
GL50803_4371	Kinesin-8	46.34	0.0347	1	1	3	4	0.836667	-0.163333	0.913333		0.428771	0.515265	0.884	1		0.509	1		1.117	2	45.3	0.794	2	18.3	0.758	2	8.2	1.188	2	7.6	777	86.2	8.9
GL50803_103810	Protein 21.1	26.03	0.0422	1	2	11	14	0.835	-0.165	0.827		0.191292	0.168698	0.891	2	8.6	0.932	2	2.8	0.682	2	57.9	0.829	2	20.8	0.959	2	8.4	0.693	2	51.7	1873	206.3	5.31
GL50803_112557	hypothetical protein	190.7	0.108	1	8	10	18	0.834333	-0.165667	0.885		0.0219768	0.0414397	0.873	13	11	0.836	12	8.1	0.794	13	23.7	0.843	12	8.6	0.921	12	14.9	0.891	13	8.9	815	88.9	4.27
GL50803_16935	hypothetical protein	386.15	0.127	1	11	12	21	0.833667	-0.166333	0.858667		0.0203804	0.089262	0.791	17	14	0.847	17	10.5	0.863	17	12.5	0.777	17	19.4	0.914	17	6.5	0.885	17	16.7	874	93.6	7.15
GL50803_9605	hypothetical protein	27.36	0.0455	1	1	5	10	0.831667	-0.168333	0.881333		0.0212864	0.157944	0.873	1		0.828	1		0.794	1		0.781	1		0.933	1		0.93	1		637	72.4	7.75
GL50803_8733	Putative serine/threonine-protein kinase	28.72	0.0192	1	1	2	6	0.831333	-0.168667	0.836667		0.10137	0.222583	0.736	1		0.836	1		0.922	1		0.666	1		0.915	1		0.929	1		885	99	7.14
GL50803_9118	hypothetical protein	22.94	0.0431	1	1	2	2	0.830333	-0.169667	0.797333		0.0396628	0.102769	0.785	1		0.813	1		0.893	1		0.675	1		0.877	1		0.84	1		348	39.8	7.44
GL50803_16906	Phosphatidate cytidylyltransferase	24.82	0.0612	1	1	3	3	0.827	-0.173	0.874		0.24033	0.185729	0.637	1		0.901	1		0.943	1		0.772	1		0.985	1		0.865	1		376	41.6	8.97
GL50803_10297	U3 small nucleolar RNA interacting protein, putative	34.37	0.0334	1	1	2	2	0.826	-0.174	0.796		0.0284818	0.0576435	0.839	1		0.774	1		0.865	1		0.709	1		0.818	1		0.861	1		449	50	8.32
GL50803_11164	Protein 21.1	479.96	0.1732	1	9	15	29	0.823333	-0.176667	0.824667		0.00884613	0.0660832	0.818	19	35.7	0.8	19	24.5	0.852	19	30.3	0.755	19	20.5	0.906	19	11.4	0.813	19	27	716	78.6	7.68
GL50803_11204	Plant adhesion molecule 1	37.87	0.0173	1	1	1	1	0.821333	-0.178667	0.573333		0.256023	0.0754095	0.643	1		0.789	1		1.032	1		0.779	1		0.494	1		0.447	1		520	58.5	6.68
GL50803_29796	hypothetical protein	65.5	0.1319	1	5	7	7	0.820333	-0.179667	0.812		0.209471	0.0498618	0.65	5	51.4	0.962	5	4.4	0.849	5	11.8	0.761	5	37.6	0.892	5	3.7	0.783	5	27	364	41.2	8.63
GL50803_42357	hypothetical protein	162.74	0.0283	1	2	4	8	0.819333	-0.180667	0.780667		0.0493879	0.0204059	0.747	6	12.7	0.872	6	7.7	0.839	6	20.5	0.726	6	7.1	0.816	6	9.2	0.8	6	7	1025	115.2	4.79
GL50803_16810	DINP protein human, muc B family	23.35	0.037	1	1	3	3	0.813333	-0.186667	1.099		0.427897	0.656283	1.341	1		0.469	1		0.63	1		1.155	1		1.325	1		0.817	1		675	74.4	8.94
GL50803_17046	Protein 21.1	185.24	0.1309	1	7	11	15	0.808	-0.192	0.809		0.0887688	0.0123838	0.718	8	14.8	0.793	8	24.7	0.913	8	16.3	0.772	8	18.7	0.836	8	24.3	0.819	8	35.2	680	74.5	8.62
GL50803_16173	U3 small nucleolar ribonucleoprotein protein IMP4, putative	38.78	0.0919	1	2	3	3	0.807667	-0.192333	0.870333		0.100091	0.185595	0.879	2	0.5	0.852	2	23.4	0.692	2	39.4	0.793	2	5.9	1	2	16.4	0.818	2	24.4	283	32.4	9.54
GL50803_9150	hypothetical protein	21.94	0.0337	1	1	4	14	0.806667	-0.193333	0.783333		0.28751	0.371544	0.563	1		0.967	1		0.89	1		0.426	1		0.952	1		0.972	1		652	73.8	8.15
GL50803_16675	Rab geranylgeranyltransferase	31.09	0.0445	1	1	2	2	0.801	-0.199	0.881		0.168399	0.230198	0.888	1		0.88	1		0.635	1		0.787	1		1.019	1		0.837	1		337	39	6.14
GL50803_14539	Protein 21.1	48.82	0.0455	1	2	7	15	0.8	-0.2	0.779333		0.333776	0.0398794	1.14	2	59.7	0.71	2	28.9	0.55	2	66.9	0.704	2	23.4	0.795	2	5.1	0.839	2	15.5	1209	133.8	5.87
GL50803_4692	hypothetical protein	95.22	0.2552	1	4	8	11	0.799	-0.201	0.806		0.0579627	0.0223765	0.711	6	10.1	0.831	6	12.7	0.855	6	12	0.778	6	8.8	0.78	6	5.6	0.86	6	6	239	26.8	7.28
GL50803_7593	hypothetical protein	66.19	0.0759	1	2	3	6	0.794667	-0.205333	0.850333		0.0406813	0.0107157	0.731	4	7.1	0.789	4	28.2	0.864	4	26.5	0.832	4	24	0.84	4	13.5	0.879	4	6.3	303	34.5	5.68
GL50803_14457	Ripening regulated protein DDTFR19	37.56	0.2258	1	2	3	4	0.793333	-0.206667	0.800667		0.0252485	0.0666624	0.806	3	33.7	0.737	3	0.9	0.837	3	42	0.75	3	19.9	0.75	3	1.9	0.902	3	5.5	62	7.3	11.37
GL50803_17062	hypothetical protein	55.57	0.0616	1	2	2	3	0.788333	-0.211667	0.86		0.0140891	0.0648213	0.768	2	15.7	0.834	2	8.2	0.763	2	17	0.798	2	10.6	0.919	2	0.5	0.863	2	0.4	276	31.4	10.48
GL50803_12109	hypothetical protein	89.41	0.1542	1	4	8	12	0.786667	-0.213333	0.62		0.321921	0.0327864	1.153	5	2.1	0.66	5	28.4	0.547	5	70.9	0.595	5	73.8	0.729	5	1.9	0.536	5	34.8	402	45.5	8.59
GL50803_11311	Kinase, NEK	285.07	0.1935	1	3	9	17	0.781	-0.219	0.778667		0.0148932	0.0335823	0.802	6	16	0.734	6	16.1	0.807	6	7.9	0.772	6	9.1	0.718	6	7.5	0.846	6	5.5	367	41.5	8.21
GL50803_10875	hypothetical protein	41.29	0.0894	1	2	11	16	0.777333	-0.222667	0.813333		0.0278662	0.0859731	0.846	2	27.3	0.743	2	50.5	0.743	2	91.6	0.712	2	67.6	0.841	2	21	0.887	2	36.8	928	102.2	6.98
GL50803_17375	hypothetical protein	65.07	0.047	1	2	2	4	0.773667	-0.226333	0.819		0.0110102	0.129368	0.757	3	1	0.816	3	3.8	0.748	3	0.2	0.701	3	5.9	0.824	3	19.4	0.932	3	1.6	362	40.6	8.24
GL50803_16966	hypothetical protein	29.11	0.0182	1	1	14	19	0.771667	-0.228333	0.816667		0.268588	0.110493	0.538	1		0.717	1		1.06	1		0.717	1		0.931	1		0.802	1		4561	512.7	6.92
GL50803_40517	hypothetical protein	45.61	0.0382	1	1	1	1	0.770333	-0.229667	0.829667		0.0898118	0.0245601	0.898	1		0.745	1		0.668	1		0.875	1		0.789	1		0.825	1		262	29.1	9.07
GL50803_10361	P60 katanin	69.1	0.017	1	2	2	3	0.768667	-0.231333	0.823		0.341999	0.0800088	1.133	3	14.8	0.729	3	11.4	0.444	3	5.4	0.728	3	13.4	0.877	3	13.9	0.864	3	17.9	648	72.5	6.24
GL50803_28699	hypothetical protein	68.85	0.1373	1	3	4	7	0.768667	-0.231333	0.749333		0.106717	0.052672	0.81	4	11.7	0.866	4	13.3	0.63	4	257.8	0.826	4	27.2	0.77	4	13.8	0.652	4	26.3	233	26.7	9.44
GL50803_136003	Variant-Specific Surface Protein 7.1 (VSP-7.1)	29.68	0.0399	1	1	2	2	0.765333	-0.234667	1.506	0.506	0.260786	0.0704569	1.01	1		0.772	1		0.514	1		1.429	1		1.834	1		1.255	1		551	56.2	5.21
GL50803_7134	hypothetical protein	29.63	0.0305	1	1	2	2	0.765	-0.235	1.094		0.0503455	0.255505	0.684	1		0.759	1		0.852	1		1.15	1		0.977	1		1.155	1		558	62	9.17
GL50803_5785	Qb-SNARE 4	186.43	0.146	1	2	4	8	0.751333	-0.248667	0.724667		0.021093	0.112803	0.785	3	18	0.689	4	52.7	0.78	4	42.1	0.561	4	73.9	0.767	4	25.9	0.846	4	25.5	226	24.7	8.53
GL50803_101877	hypothetical protein	47.28	0.0234	1	2	2	2	0.750667	-0.249333	0.924333		0.262189	0.389319	0.473	1		0.837	1		0.942	1		0.992	1		0.994	1		0.787	1		599	66.4	6.48
GL50803_12229	hypothetical protein	62.19	0.0968	1	2	3	3	0.741	-0.259	0.748667		0.0374054	0.0312333	0.732	2	10.3	0.668	2	7.7	0.823	2	48.1	0.693	2	2.7	0.726	2	20.7	0.827	2	21.8	279	30.8	9.61
GL50803_91252	Nitric oxide synthase, inducible	113.21	0.0215	1	2	2	7	0.74	-0.26	0.728		0.216853	0.284036	0.493	6	27.2	0.889	6	12.6	0.838	6	8.6	0.406	6	10.7	0.884	6	10.6	0.894	6	11.2	604	66.6	6.46
GL50803_13995	hypothetical protein	58.31	0.0325	1	1	2	2	0.735333	-0.264667	0.783333		0.206143	0.230506	0.536	1		0.662	1		1.008	1		0.571	1		0.799	1		0.98	1		738	81.3	6.83
GL50803_17404	hypothetical protein	31.55	0.0284	1	1	3	3	0.723333	-0.276667	0.614667		0.33095	0.0416757	1.065	1		0.76	1		0.345	1		0.567	1		0.747	1		0.53	1		598	64.5	9.55
GL50803_10522	hypothetical protein	54.9	0.1092	1	1	3	3	0.71	-0.29	0.676333		0.0285641	0.00439825	0.701	1		0.641	1		0.788	1		0.652	1		0.666	1		0.711	1		284	29.7	10.59
GL50803_15605	hypothetical protein	52.04	0.0497	1	1	3	3	0.706	-0.294	0.786		0.0728392	0.16169	0.577	1		0.722	1		0.819	1		0.637	1		0.766	1		0.955	1		382	42.8	8.32
GL50803_102051	Amino acid transporter family	20.25	0.0077	1	1	1	1	0.693667	-0.306333	0.662		0.0506528	0.147215	0.596	1		0.806	1		0.679	1		0.434	1		0.777	1		0.775	1		651	72.7	8.78
GL50803_22291	hypothetical protein	169.14	0.0742	1	4	5	11	0.691667	-0.308333	0.714		0.0608091	0.00431644	0.578	8	40.6	0.686	8	41.5	0.811	8	18.5	0.742	8	34.2	0.687	8	47.6	0.713	8	28	472	52.3	6.54
GL50803_41288	Mucin-like protein	57.32	0.0134	1	1	2	4	0.679333	-0.320667	0.974		0.231648	0.781751	0.998	2	13.5	0.647	2	24.8	0.393	2	205.2	1.058	2	47.7	1.173	2	36.2	0.691	2	21.5	1193	129.6	5.73
GL50803_15137	hypothetical protein	26.42	0.0888	1	1	3	6	0.678	-0.322	0.805		0.0470527	0.274894	0.687	1		0.776	1		0.571	1		0.941	1		0.906	1		0.568	1		214	23.3	8.79
GL50803_37985	Dynein heavy chain	57.51	0.041	1	1	5	8	0.663667	-0.336333	0.602667		0.3741	0.177876	1.303	2	36.5	0.583	2	14.7	0.105	2	126.6	0.65	2	20.1	0.835	2	12.6	0.323	2	37.2	1072	118.6	5.58
GL50803_5881	Protein 21.1	31.2	0.0356	1	2	5	8	0.629667	-0.370333	0.606333		0.0201215	0.0919991	0.669	2	85.4	0.548	2	117.2	0.672	2	66.8	0.473	2	200.4	0.518	2	133.8	0.828	2	37.3	1179	129	5.03
GL50803_94542	hypothetical protein	85.66	0.0421	1	2	8	16	0.621333	-0.378667	0.968		0.127624	0.739337	0.687	2	47	0.4	2	206.6	0.777	1		0.551	2	119.7	0.939	2	11.3	1.414	2	60.5	1471	162	5.43
GL50803_17296	hypothetical protein	48.56	0.0722	1	2	6	7	0.613333	-0.386667	0.797667		0.191784	0.344173	0.995	2	12.5	0.363	2	228.2	0.482	2	120	0.533	2	95.4	1.157	2	46.8	0.703	2	50.3	540	60.6	9.22
GL50803_15344	MCM2	27.04	0.014	1	1	2	2	0.59	-0.41	0.723		0.141467	0.386089	0.759	1		0.668	1		0.343	1		0.876	1		1.039	1		0.254	1		1075	119.9	6.11
GL50803_14764	Protein 21.1	34.04	0.0384	1	1	2	2	0.557333	-0.442667	0.708667		0.063226	0.296361	0.488	1		0.439	1		0.745	1		0.38	1		0.606	1		1.14	1		391	43.2	6.76
GL50803_13668	hypothetical protein	46.91	0.0416	1	1	2	3	0.523	-0.477	0.660333		0.115077	0.167503	0.7	2	54.4	0.577	2	4	0.292	2	47.6	0.569	2	14.8	0.955	2	14	0.457	2	16.6	361	39.4	5.35
GL50803_16587	Kinase	26.29	0.0651	1	1	2	2	0.514333	-0.485667	0.544		0.135625	0.00974411	0.857	1		0.387	1		0.299	1		0.501	1		0.611	1		0.52	1		307	34.1	5.44
GL50803_13604	hypothetical protein	71.38	0.0607	1	1	8	14		-1																							1005	111.5	8.31
GL50803_14044	Kinase, NEK	62.43	0.0388	1	1	2	12		-1																							593	67.3	8.19
GL50803_15478	hypothetical protein	58.34	0.0195	1	1	7	40		-1																							2617	298.5	7.93
GL50803_13882	hypothetical protein	47.2	0.0251	1	1	2	8		-1																							717	80.4	6.65
GL50803_10711	Serine/Threonine protein phosphatase	41.22	0.0818	1	1	2	2		-1																							318	36.4	5.59
GL50803_92096	hypothetical protein	33.92	0.1125	1	1	1	5		-1																							80	8.2	8.41
GL50803_95786	hypothetical protein	29.21	0.0304	1	1	5	7		-1																							1087	121.4	6.35
GL50803_87970	hypothetical protein	28.82	0.0267	2	1	4	4		-1																							1199	134.1	9
GL50803_16392	Kinase	26.46	0.074	2	1	9	21		-1																							730	82.6	6.34
GL50803_10682	hypothetical protein	25.88	0.0373	1	1	1	4		-1																							268	28.9	5.45
GL50803_12828	hypothetical protein	23.64	0.0343	1	1	2	4		-1																							408	46.1	10.35
GL50803_10079	hypothetical protein	23.1	0.0202	1	1	2	5		-1																							744	83.3	8.85
GL50803_35487	hypothetical protein	21.74	0.0135	2	1	15	23		-1																							7838	883.9	7.09
GL50803_33807	Protein 21.1	21.42	0.0235	2	1	2	2		-1																							639	71.8	8.28
GL50803_87774	hypothetical protein	21.12	0.0187	1	1	2	2		-1																							801	89.6	6.73
GL50803_22439	hypothetical protein	19.06	0.0206	1	1	2	2		-1																							582	64.3	9.06
GL50803_95023	hypothetical protein	18.87	0.0435	2	1	7	10		-1																							988	112.1	6.02
