# Supplementary material for: Induction of virulence factors in Giardia duodenalis independent of host attachment
Source: Sci Rep. 2016 Feb 12;6:20765. doi: 10.1038/srep20765 (PMC4751611; doi:10.1038/srep20765)
Supplement: Supplementary Data S3 [file srep20765-s5.xls]

## Sheet: PCAScores
Sample ratios	PC1	PC2	PC3	PC4	PC5
R1 X126.131	-45.2019	10.9163	6.74792	-18.5689	0.811567
R1 X127_C.131	-30.3573	-11.5831	-11.3445	15.3762	-3.083
R1 X127_N.131	8.83517	33.7964	-7.45866	11.3149	-12.623
R1 X128_C.131	21.0801	0.407932	11.8786	-5.12655	-7.99901
R1 X128_N.131	12.7801	-16.1826	19.3112	11.3178	-2.79917
R1 X129_C.131	21.5685	10.4922	10.1965	-7.14703	16.3129
R1 X129_N.131	-13.818	-10.3501	11.9266	4.20871	0.725036
R1 X130_C.131	6.14621	-0.310008	-20.0255	6.32191	19.2629
R1 X130_N.131	18.9672	-17.187	-21.2322	-17.697	-10.6082

## Sheet: PCALoadings
Protein	PC1	PC2	PC3	PC4	PC5	Abs(PC1)
GL50803_9030	-0.0407996	-0.00112274	-0.00471711	-0.000970794	0.00462987	0.0407996
GL50803_17583	0.0405309	-0.00286186	-0.00207863	-0.00254689	0.00205195	0.0405309		PCA loadings, sorted in decreasing order of the absolute value of PC1, with the top 5% highlighted.
GL50803_4577	0.0403809	-0.00341703	0.000696123	-0.0033554	0.0131921	0.0403809
GL50803_17163	0.0403319	0.00629963	-0.0034713	-0.0133796	0.00100478	0.0403319
GL50803_16935	-0.0402522	-0.00189081	0.00311492	-0.00858335	0.014231	0.0402522
GL50803_17153	-0.0401503	-0.00634839	-0.00902368	-0.00316761	0.00704806	0.0401503
GL50803_22543	0.0401257	-0.00860141	0.00313085	-0.00383771	-0.00629704	0.0401257
GL50803_13500	0.0400534	-0.00115471	0.0104002	0.00591747	0.00872912	0.0400534
GL50803_137750	-0.039989	-0.00746964	2.20762e-05	0.00784411	0.00778464	0.039989
GL50803_5359	-0.0399632	0.00561423	0.000645773	-0.00535972	0.0148625	0.0399632
GL50803_113892	-0.0399578	-0.00188132	-0.0101567	-0.00959711	0.00545818	0.0399578
GL50803_15297	0.0399408	-0.00120029	0.00433878	-0.0138414	-0.00694349	0.0399408
GL50803_17551	-0.0399342	-0.00148735	0.00638049	-0.00973808	0.0139267	0.0399342
GL50803_15106	0.0398824	0.00686294	0.0073353	-0.00980597	-0.00221609	0.0398824
GL50803_91056	0.0398409	-0.00579927	0.00757233	0.00155595	-0.00293213	0.0398409
GL50803_21201	0.0397696	-0.00663238	-0.00590366	0.016136	-0.00537494	0.0397696
GL50803_7444	-0.0397301	-0.00308343	0.00683008	-0.0169339	-0.00193565	0.0397301
GL50803_6464	-0.039717	-0.0079666	-0.00336741	-0.0112031	-0.00300531	0.039717
GL50803_103709	0.0396543	0.00782904	0.0125713	-0.0108736	0.00389078	0.0396543
GL50803_9704	0.0395603	-0.0064729	-0.00116681	0.00623885	0.00758329	0.0395603
GL50803_17055	0.0395459	-0.00814789	0.00557483	-0.0123279	-0.0107174	0.0395459
GL50803_8227	-0.0395347	0.0101762	-0.0110529	0.0116047	0.00298904	0.0395347
GL50803_3593	0.0395237	-0.0106059	-0.00554993	-0.00437839	0.00916832	0.0395237
GL50803_102023	-0.0394391	0.00110506	-0.013704	-0.000777694	0.00420348	0.0394391
GL50803_24451	-0.0393857	0.00593524	-0.00956555	0.0121882	-0.00986036	0.0393857
GL50803_14650	-0.0393582	0.00431249	-0.00578002	0.00168149	-0.00728218	0.0393582
GL50803_6377	0.0392847	0.00907364	-0.00394973	-0.00217878	0.0102528	0.0392847
GL50803_22850	0.0392246	0.00227066	-0.0161828	0.00847978	0.00763444	0.0392246
GL50803_11186	0.0391765	-0.00854183	-0.00039048	-0.00215709	0.00748348	0.0391765
GL50803_6226	0.0391744	-0.00540131	0.00581912	-0.0162699	0.0158854	0.0391744
GL50803_10016	-0.0391545	-0.00559837	0.00016708	-0.0125534	-0.0129944	0.0391545
GL50803_5188	-0.0391263	0.0140269	-0.0122457	-0.000373011	-0.00121446	0.0391263
GL50803_27918	0.0391247	0.014088	0.00633463	0.00194166	-0.00716889	0.0391247
GL50803_13390	0.0390931	-0.00517902	-0.00452056	-0.0231707	-0.00362701	0.0390931
GL50803_14567	0.0390839	0.00142343	-0.00885645	0.011659	-0.0185989	0.0390839
GL50803_6430	0.0390779	0.00294779	-0.00424006	-0.0146949	0.00944224	0.0390779
GL50803_3582	-0.0390019	0.00710099	0.0153079	-0.0026201	0.0100971	0.0390019
GL50803_13272	0.038982	-0.0099511	0.00244594	0.00714171	-0.00502936	0.038982
GL50803_4410	-0.0389753	-0.00796964	0.0165432	0.00539462	-0.0116268	0.0389753
GL50803_39312	-0.0389728	-0.00147882	0.0057061	-0.0062608	0.00812661	0.0389728
GL50803_15411	-0.0389358	-0.0106237	-0.00625792	-0.0159254	-0.012998	0.0389358
GL50803_14404	0.038904	-0.00626128	0.00350758	-0.01053	-0.016299	0.038904
GL50803_33218	-0.0388934	-0.00191472	0.00326331	0.000949794	0.0154845	0.0388934
GL50803_86681	-0.0388843	-0.0148983	-0.00672339	-0.00613837	-0.0131704	0.0388843
GL50803_40014	0.038828	0.00696495	0.0128823	-0.0073084	0.0110946	0.038828
GL50803_17046	-0.0388161	0.0109986	8.9498e-05	0.0172801	0.00354177	0.0388161
GL50803_6283	0.0388108	0.0160711	-0.000239376	0.000268164	-0.00156071	0.0388108
GL50803_17288	-0.0387878	-0.00620583	-0.00257367	-0.00915723	0.00487661	0.0387878
GL50803_92246	-0.0387867	-0.002431	0.00108004	-0.0233311	0.00647289	0.0387867
GL50803_3570	0.0387821	0.00599286	0.0171985	-0.00624376	-1.57688e-05	0.0387821
GL50803_7260	0.0387519	-0.00249459	-0.0105242	-0.00108245	-0.0106841	0.0387519
GL50803_16707	0.0386952	0.00486725	-0.0134149	-0.0093851	0.00334935	0.0386952
GL50803_17579	0.0386927	-0.0171994	0.0073945	0.011004	0.00469947	0.0386927
GL50803_10358	0.0386886	0.0103463	0.017952	0.00393235	0.00565067	0.0386886
GL50803_27310	0.0386784	-0.00106394	-0.00785049	-0.0185187	0.0103131	0.0386784
GL50803_8794	-0.0386782	0.00338732	0.0036873	-0.0141553	-3.57445e-05	0.0386782
GL50803_8799	0.0386253	0.00342438	-0.0070987	-0.0208228	0.00385279	0.0386253
GL50803_3169	0.0386056	-0.00547514	-0.00264963	0.0140108	-0.0111505	0.0386056
GL50803_15054	-0.0385881	-0.00853816	-0.0111855	0.00659391	-0.00442144	0.0385881
GL50803_17006	-0.0385796	0.00453658	0.0141975	-0.00840512	-0.00880553	0.0385796
GL50803_33660	-0.0385505	-0.00769681	0.0011539	-0.00207261	-0.010473	0.0385505
GL50803_29436	-0.0385155	-0.00857015	-0.0171668	0.00268279	-0.00889168	0.0385155
GL50803_15522	0.0384918	0.00278908	0.016225	0.00746646	-0.00638381	0.0384918
GL50803_5892	0.0384774	0.00915349	-0.00717675	-0.0164089	-0.00663865	0.0384774
GL50803_14213	0.0384529	0.007871	-0.00132926	0.0049029	-0.012706	0.0384529
GL50803_15591	-0.0384174	-0.00607557	-0.0123597	-0.0139564	0.0127179	0.0384174
GL50803_15546	0.038403	-0.0101084	-0.0161978	-0.00644146	0.0113284	0.038403
GL50803_121046	-0.0383942	-0.00129391	-0.0150267	-0.0148153	0.0081468	0.0383942
GL50803_13651	-0.0383886	-0.00186231	-0.00871853	-0.00195282	0.0105781	0.0383886
GL50803_111886	0.0383576	-0.00317134	-0.00798349	-0.00467426	-0.00921353	0.0383576
GL50803_10577	-0.0383359	0.0197514	0.00501111	0.00669019	0.0057892	0.0383359
GL50803_113133	-0.0383328	-0.00708728	0.0120345	0.00383275	-0.00194377	0.0383328
GL50803_16821	0.0382895	0.00304683	-0.00389604	-0.0208096	0.0128448	0.0382895
GL50803_3910	0.0382877	-0.0141701	-0.00628789	-0.00709005	0.0214372	0.0382877
GL50803_17082	-0.0382705	0.0141647	-0.0111172	0.0061143	-0.00849542	0.0382705
GL50803_14614	0.0382557	-0.00660263	-0.00933941	-0.0130776	0.0133384	0.0382557
GL50803_9899	0.0382544	-0.0133006	-0.0140634	0.010801	-0.0112955	0.0382544
GL50803_8118	-0.0382439	0.00197963	0.00563127	-0.000715227	0.0139141	0.0382439
GL50803_42357	-0.0382041	0.00564089	-0.00575416	-0.0119769	-0.0252843	0.0382041
GL50803_9779	0.0381861	0.0092024	0.0143397	-0.0142278	-0.0139273	0.0381861
GL50803_4852	-0.0381805	-0.0087243	0.000972148	0.0167671	0.0121724	0.0381805
GL50803_16575	-0.0381083	0.00450835	-0.0142015	0.014518	0.00648249	0.0381083
GL50803_17062	-0.0380774	-0.0143753	0.00343995	-0.00522724	0.0226349	0.0380774
GL50803_10231	0.0380629	-0.00296521	-0.018819	0.00834081	0.0189938	0.0380629
GL50803_41467	-0.0380391	0.0160972	0.000919603	-0.00834404	0.00388098	0.0380391
GL50803_103202	-0.0380225	0.00560204	-0.0198515	-0.00985813	0.00414404	0.0380225
GL50803_4689	-0.0379917	0.0201736	0.00452392	-0.00218737	0.00234341	0.0379917
GL50803_23556	-0.0379663	-0.0172279	0.0144148	0.0107326	0.00318756	0.0379663
GL50803_11246	0.0379534	-0.0112676	-0.00760261	0.0151707	-0.0180053	0.0379534
GL50803_6633	0.0379517	0.00761635	-0.00232942	-0.0238931	-0.00496304	0.0379517
GL50803_6687	0.0379394	-0.0173604	0.00270294	-0.016431	0.010734	0.0379394
GL50803_23004	0.0378994	0.010834	0.00938533	-0.0229439	0.00603283	0.0378994
GL50803_29327	0.037863	0.0208534	-0.00503831	-0.00454128	-0.0131384	0.037863
GL50803_137733	0.0378496	0.00622782	0.0242145	-0.000132813	-0.00766904	0.0378496
GL50803_15383	-0.0378409	0.0104374	-0.0156584	-0.000821473	-0.0102731	0.0378409
GL50803_15605	-0.0378041	0.0106389	-0.00917051	-0.000605533	0.0276924	0.0378041
GL50803_17130	-0.0377651	-0.00674086	0.0112179	-0.0108531	-0.0134684	0.0377651
GL50803_87446	-0.0377505	0.0135881	-0.00101247	-0.0184955	-0.0131544	0.0377505
GL50803_7593	-0.0377206	0.00686025	0.0118756	0.00258921	0.0122003	0.0377206
GL50803_16612	-0.0377083	-0.00200078	0.0143655	-0.00581715	-0.0050457	0.0377083
GL50803_93551	-0.0377032	0.00496182	0.0114263	-0.01929	-0.00906475	0.0377032
GL50803_12229	-0.0376991	0.000951618	-0.011028	-0.0102764	0.00638449	0.0376991
GL50803_6367	-0.0376958	0.0153856	0.0105461	-0.00361455	-0.00471302	0.0376958
GL50803_8826	0.0376956	-0.00648758	-0.00204545	-0.0254284	0.000814661	0.0376956
GL50803_10522	-0.0376924	0.00548815	-0.0145835	0.000925041	-0.00467347	0.0376924
GL50803_11311	-0.0376666	0.00888284	-0.0122893	0.00745974	0.0168687	0.0376666
GL50803_4288	-0.0376622	-0.00113021	0.0240981	8.86617e-05	-0.00948899	0.0376622
GL50803_86600	0.0376492	-0.00963761	-0.00292088	-0.00622393	-0.0137844	0.0376492
GL50803_17451	0.0376282	0.012749	0.00461368	-0.0240506	0.00696496	0.0376282
GL50803_4597	0.0375969	-0.000425112	-0.0239942	0.00734384	0.00187915	0.0375969
GL50803_10299	0.0375885	-0.00067076	0.0186123	-0.0155985	-0.000237072	0.0375885
GL50803_17375	-0.0375883	-0.0156113	-0.0108861	-0.0124372	0.00896982	0.0375883
GL50803_29078	0.0375523	0.0161736	-0.0147474	-0.012152	-0.00351717	0.0375523
GL50803_21411	-0.037528	0.00283364	0.0077939	-0.018865	0.0185121	0.037528
GL50803_9118	-0.0374876	-0.000942384	-0.00767688	-0.0199773	-0.017557	0.0374876
GL50803_16839	-0.0374737	0.00637537	-0.0121221	0.000678427	0.00556809	0.0374737
GL50803_32312	0.0374411	-0.0038806	0.021242	0.0060531	-0.0126099	0.0374411
GL50803_10708	0.0374311	0.0191315	-0.0100521	-0.0104738	-0.00327493	0.0374311
GL50803_17483	-0.0374212	0.0201173	-0.00751886	0.00752582	0.00286431	0.0374212
GL50803_17109	-0.0373968	-0.00526856	0.0106002	-0.0110508	0.0111762	0.0373968
GL50803_15127	0.0373782	-0.010893	0.00442341	-0.0129186	0.0153573	0.0373782
GL50803_10516	0.037374	-0.0216746	0.00651795	0.00158812	-0.00369493	0.037374
GL50803_10778	0.0373715	0.0106538	-0.00403377	-0.0153032	0.0189315	0.0373715
GL50803_2902	0.0372717	0.00753686	0.0177389	-0.0106556	0.00804302	0.0372717
GL50803_4692	-0.0372061	0.00925377	-0.00298766	0.00918506	0.0246429	0.0372061
GL50803_29307	0.0371639	0.00887848	-0.0162531	0.0112848	0.0149291	0.0371639
GL50803_2198	0.0371592	0.000520797	0.0101603	0.00518295	-0.0300584	0.0371592
GL50803_33989	-0.0371503	0.00959182	-0.0100643	0.00732338	-4.92695e-05	0.0371503
GL50803_1643	0.0371419	-0.00510741	-0.0198658	0.00316776	-0.0265508	0.0371419
GL50803_13832	0.0371027	-0.0100162	-0.0192507	-0.0196921	0.00614536	0.0371027
GL50803_10524	-0.0371003	-0.0185955	-0.00311975	0.0201255	0.00500777	0.0371003
GL50803_11043	0.0370951	-0.00233683	0.0132937	-0.0268658	0.000146455	0.0370951
GL50803_90872	0.0370924	0.00204191	-0.0138746	-0.0143322	0.00757098	0.0370924
GL50803_7287	0.0370395	-0.0158063	-0.0106791	-0.00815561	0.0195826	0.0370395
GL50803_16547	0.0369815	-0.00182129	-0.0248568	0.00032174	0.00794312	0.0369815
GL50803_7662	0.0369734	-0.0170903	-0.016921	0.0142456	-0.000743017	0.0369734
GL50803_15398	-0.0369596	-0.0173058	0.00010558	0.00311231	-0.00777995	0.0369596
GL50803_16660	0.0369378	0.0104544	-0.0182955	-0.00580256	-0.0176096	0.0369378
GL50803_14392	0.036927	0.0198874	-0.0156041	-0.0025917	0.00873835	0.036927
GL50803_11720	-0.0368994	0.0201723	-0.0042676	-0.0145265	0.0103664	0.0368994
GL50803_87926	-0.0368742	-0.0132166	0.0063981	0.00349769	-0.0231953	0.0368742
GL50803_4197	0.0368351	0.00314874	-0.0134836	-0.0286933	-0.0025068	0.0368351
GL50803_17432	-0.036826	0.00727059	-0.0187086	0.0207769	0.0147457	0.036826
GL50803_16553	-0.0368109	0.0208242	-0.0140586	-0.00383836	0.00567482	0.0368109
GL50803_8733	-0.0367941	0.00798809	-0.0166278	0.0154683	-0.00435451	0.0367941
GL50803_11380	0.0367915	-0.00717284	0.00287792	-0.0252196	-0.0124571	0.0367915
GL50803_9353	0.0367686	-0.00649703	-0.00660012	-0.0280268	0.00453604	0.0367686
GL50803_2338	-0.0367595	0.00340479	-0.0169401	-0.00857164	-0.0274971	0.0367595
GL50803_16504	0.0367262	0.00869116	0.0167527	-0.0145109	-0.00904512	0.0367262
GL50803_3171	0.036721	0.00731821	0.02032	0.0185169	0.0107784	0.036721
GL50803_17587	-0.0366838	-0.00141294	0.00522177	0.0162023	0.0202459	0.0366838
GL50803_2012	0.0366506	0.00157359	-0.0158434	-0.0179103	0.0155657	0.0366506
GL50803_17561	0.0366329	-0.0208642	0.00328954	-0.00390557	-0.0176897	0.0366329
GL50803_137685	-0.0366036	0.00624807	-0.00541467	-0.0181685	0.0184855	0.0366036
GL50803_95787	0.0365967	-0.00708205	0.00763725	-0.0308138	-0.00383625	0.0365967
GL50803_3643	0.0365905	-0.0182047	0.00781033	-0.0173499	-0.00480262	0.0365905
GL50803_480	0.0365514	0.0143727	-0.00437967	-0.0134212	-0.0116558	0.0365514
GL50803_3994	0.0365281	-0.0163042	-0.00804558	-0.0200131	0.0159935	0.0365281
GL50803_7204	-0.0364932	0.0129872	0.0139607	0.00934338	0.0221013	0.0364932
GL50803_15252	0.0364824	0.0241051	-0.00960676	-0.010329	0.0126991	0.0364824
GL50803_15495	0.0364504	-0.00245444	-0.00504965	-0.00253392	0.00511613	0.0364504
GL50803_3746	-0.0364482	0.00469975	0.00168109	0.0056461	-0.0253887	0.0364482
GL50803_10311	0.0364463	-0.0270815	-0.00193581	0.00174629	-0.0010395	0.0364463
GL50803_101168	-0.0364301	0.0139256	-0.00133898	0.0179937	0.00670472	0.0364301
GL50803_6366	-0.0364185	0.0131892	0.0114049	-0.0066221	0.0206146	0.0364185
GL50803_8423	0.0364049	0.00997826	-0.0235212	-0.0124645	0.0175878	0.0364049
GL50803_4606	0.0363292	-0.00213577	-0.00107309	-0.0320888	0.00700904	0.0363292
GL50803_22808	-0.0363284	0.0114979	0.0259058	0.00365175	-0.00262593	0.0363284
GL50803_21063	-0.0363132	-0.000387552	-0.023126	0.0227561	0.00330888	0.0363132
GL50803_14603	0.0363056	0.0107621	-0.0224546	-0.0084335	-0.0164977	0.0363056
GL50803_17105	0.0362856	-0.0125768	0.0139051	-0.0108631	-0.0084703	0.0362856
GL50803_29796	-0.0362574	0.0142176	0.00425706	0.0260766	-0.0144116	0.0362574
GL50803_13382	-0.0362331	-0.00824057	0.0119781	-0.00839073	0.0162857	0.0362331
GL50803_9060	-0.0361914	0.00355514	-0.0285594	-0.00454239	-0.00203751	0.0361914
GL50803_137618	0.0361709	-0.0112543	0.0179213	-0.012406	0.016997	0.0361709
GL50803_135885	0.0361136	-0.0137361	0.0126072	0.0128779	-0.00632732	0.0361136
GL50803_17132	-0.0361103	-0.0178171	0.0209684	0.00675196	0.00703377	0.0361103
GL50803_14521	0.0360846	-0.0119683	-0.0132781	-0.0240972	0.000472893	0.0360846
GL50803_41212	-0.0360773	-0.0217868	0.0150315	-0.011833	0.00384162	0.0360773
GL50803_14252	-0.0360585	0.0111313	-0.0159162	0.00946244	0.00494632	0.0360585
GL50803_114776	-0.0359986	0.00197898	-0.022329	-0.00274964	0.0296595	0.0359986
GL50803_14843	-0.0359808	-0.0123292	0.0155261	-0.0213399	0.0126932	0.0359808
GL50803_102710	0.0359794	-0.00598275	0.0178274	-0.00437175	0.00303156	0.0359794
GL50803_16532	-0.0359767	0.0183883	0.00521508	-0.0239947	0.00639904	0.0359767
GL50803_8682	0.0359688	-0.0156477	0.00596775	-0.0173023	-0.0176234	0.0359688
GL50803_4812	-0.0359673	-0.0120044	0.0234846	-0.0177762	0.0084079	0.0359673
GL50803_7778	-0.035906	0.00895172	-0.0158005	-0.00844592	-0.0276244	0.035906
GL50803_15213	-0.0358942	0.00964591	0.0119071	0.0162353	0.0224683	0.0358942
GL50803_96264	0.0358933	0.0140641	0.00904172	-0.0246548	0.0232032	0.0358933
GL50803_16751	0.0358484	0.0140888	-0.0225449	0.00263724	-0.000983372	0.0358484
GL50803_14961	0.0358196	0.0177677	0.0215844	-0.00977598	0.00170988	0.0358196
GL50803_114777	-0.0358131	-0.00392106	0.0105911	0.0200047	-0.00107296	0.0358131
GL50803_8468	-0.0358054	0.00698719	-0.00867927	-0.0185033	-0.0299391	0.0358054
GL50803_16969	0.0357829	-0.0057224	0.00415377	-0.0184172	0.0305761	0.0357829
GL50803_10829	0.0357591	0.0132364	-0.0196685	0.00301119	0.00549066	0.0357591
GL50803_137716	-0.0357455	-0.00188813	0.0309834	-0.00399207	0.00430144	0.0357455
GL50803_17249	-0.035738	-0.0136927	0.0182587	-0.023943	0.0057682	0.035738
GL50803_9079	-0.035732	0.000114387	0.0103544	-0.00073344	-0.0183728	0.035732
GL50803_100864	0.0357026	0.00318007	-0.0264216	0.00355629	0.0246449	0.0357026
GL50803_9720	-0.0356757	0.00556954	0.000281568	-0.0100115	0.0314591	0.0356757
GL50803_11775	-0.035657	-0.0147355	-0.0236377	0.0109641	-0.00725739	0.035657
GL50803_93358	-0.0356563	0.00728842	0.00760797	-0.0265638	-0.0149907	0.0356563
GL50803_9827	0.0356064	-0.0190365	-0.00294964	-0.00191903	0.0129593	0.0356064
GL50803_10297	-0.0356044	-0.00282135	-0.0220652	0.0191308	-0.0134267	0.0356044
GL50803_14519	-0.035602	-0.0250416	0.0131134	-0.000537828	0.00171311	0.035602
GL50803_24111	0.0355755	0.0102315	-0.00561825	-0.0144674	0.0242411	0.0355755
GL50803_17056	-0.0355717	-0.0176804	-0.0145166	0.00311591	0.0194117	0.0355717
GL50803_11683	0.035563	0.0145171	-0.0197724	0.0232801	-0.0039443	0.035563
GL50803_13215	-0.0355411	0.0178508	0.00311461	0.027062	-0.0129192	0.0355411
GL50803_15535	0.0355361	-0.0202572	-0.011558	-0.0155683	0.00762054	0.0355361
GL50803_15599	-0.0355078	0.00318612	0.00194179	-0.00461153	0.0396052	0.0355078
GL50803_113740	-0.0354963	0.0208176	0.00516104	-0.0137935	0.00319932	0.0354963
GL50803_9848	0.0354837	-0.00422212	0.017113	-0.0220614	0.0142085	0.0354837
GL50803_13962	0.0354777	0.0106764	0.0209265	0.0145544	-0.00941951	0.0354777
GL50803_8329	0.0354618	0.0268442	0.0126619	-0.00229428	0.00694993	0.0354618
GL50803_10666	0.0354529	-0.0147001	0.0200455	0.0158885	-0.00156417	0.0354529
GL50803_15445	-0.0354187	0.000208992	0.0228203	0.0111779	-0.0155113	0.0354187
GL50803_115159	-0.0353972	-0.0263018	0.0125082	0.0096878	0.00266662	0.0353972
GL50803_17550	0.0353792	-0.0143523	0.00236189	0.0230867	0.0275167	0.0353792
GL50803_14058	-0.0353632	-0.00732616	-0.0255218	0.0145144	0.00784105	0.0353632
GL50803_113470	0.0353517	-0.00464356	-0.0313085	0.00669175	-0.0128578	0.0353517
GL50803_12949	0.0352906	0.0215829	0.00991675	0.0192746	-0.0180559	0.0352906
GL50803_2834	0.0352798	0.00643078	-0.00432365	0.00826944	0.0160858	0.0352798
GL50803_9865	0.0352788	0.0173606	0.0182514	-0.0147639	0.00124082	0.0352788
GL50803_112893	0.0352313	0.021928	-0.0217326	-2.48882e-05	-0.0124213	0.0352313
GL50803_16143	-0.0352286	0.00787297	0.0143482	-0.00286195	0.00996803	0.0352286
GL50803_21942	0.0352092	-0.0181378	0.00150048	-0.0293854	-0.00269998	0.0352092
GL50803_16404	-0.0351939	0.00436889	-0.0272724	-0.0112975	0.00278543	0.0351939
GL50803_7110	0.0351658	0.000209203	0.027711	-0.0163919	-0.0143422	0.0351658
GL50803_10161	0.0351487	0.00297183	0.014948	-0.0138766	0.00793236	0.0351487
GL50803_86855	-0.0351279	-0.0117152	-0.00716307	-0.0109331	-0.00996053	0.0351279
GL50803_6752	0.0351253	0.00981555	-0.0101846	-0.016612	0.0327741	0.0351253
GL50803_35341	-0.0351116	0.0260714	-0.0126255	0.00543136	0.00597396	0.0351116
GL50803_16152	-0.0351075	0.0263338	-0.00936783	-0.0126092	0.00904092	0.0351075
GL50803_27266	-0.0351034	-0.0103483	-0.00651868	0.0040224	-0.026697	0.0351034
GL50803_16478	-0.0350805	0.00918161	-0.00966187	-0.0325943	0.00596206	0.0350805
GL50803_17448	-0.0350385	-0.00176909	-0.00304164	0.0181677	-0.0221028	0.0350385
GL50803_16906	-0.0350275	0.0240228	0.0126778	0.0107968	0.0110717	0.0350275
GL50803_17219	-0.0350151	0.00370681	-0.012215	-0.0169885	0.00375379	0.0350151
GL50803_14346	0.0350112	-0.0026776	0.0222211	0.00454729	0.0221486	0.0350112
GL50803_3256	0.0350065	-0.00799823	0.0196515	-0.0147703	0.0066292	0.0350065
GL50803_6081	-0.0350029	-0.0134798	-0.00713911	0.0165915	-0.0177692	0.0350029
GL50803_91354	-0.0349916	-0.0034474	-0.0206636	-0.0134656	0.0069899	0.0349916
GL50803_16693	0.0349809	-0.00490562	0.00591937	-0.0247172	0.0336422	0.0349809
GL50803_11354	0.0349703	-0.009144	-0.0181573	0.0132236	0.00819496	0.0349703
GL50803_15514	0.0349089	-0.0269616	-0.00825644	0.0129302	-0.0129904	0.0349089
GL50803_6055	-0.0348961	0.0133389	-0.0214927	0.0123095	0.0151061	0.0348961
GL50803_14581	-0.0348799	-0.00251123	0.0211917	-0.00817815	0.00859951	0.0348799
GL50803_3417	0.034859	0.0279504	0.000433713	0.0071052	0.00900533	0.034859
GL50803_11700	0.0348581	-0.0136077	-0.0122824	-0.00496333	-0.00744032	0.0348581
GL50803_17332	0.0348567	0.0101112	0.0214217	0.0046435	0.0186603	0.0348567
GL50803_114246	0.034849	-0.0283121	-0.011933	-0.00197806	-0.00967693	0.034849
GL50803_16574	0.034794	0.0064986	0.0211133	-0.00158174	-0.0298682	0.034794
GL50803_113592	-0.0347922	0.00459281	0.0191537	-0.0205208	-0.0118174	0.0347922
GL50803_91252	-0.0347919	0.00894685	0.00225899	-0.0368661	0.00191296	0.0347919
GL50803_16916	0.0347829	-0.00692019	-0.00246566	-0.0398412	0.00345687	0.0347829
GL50803_16930	0.034762	0.0033333	0.00498303	-0.0309779	0.0228808	0.034762
GL50803_90710	0.0347573	0.00509003	-0.0236721	-0.0146132	-0.014302	0.0347573
GL50803_2305	-0.034747	0.00319181	0.00129472	0.0340165	-0.0241158	0.034747
GL50803_8250	0.0347013	-0.00286882	0.00433089	-0.020499	0.0234958	0.0347013
GL50803_96670	-0.0346982	0.00850047	0.0178127	-0.0328557	0.00653092	0.0346982
GL50803_14254	-0.0346607	0.0281582	0.0141253	0.000644504	-0.00306681	0.0346607
GL50803_14971	-0.0346322	-0.00522802	0.0116751	-0.0259925	0.0250908	0.0346322
GL50803_137746	0.0346242	0.00186046	-0.0329963	0.0102227	0.00324972	0.0346242
GL50803_40630	0.0346152	-0.00112388	-0.00833287	-0.0348599	-0.0113393	0.0346152
GL50803_15166	0.0346086	-0.0016653	0.0242101	0.0027281	0.000103825	0.0346086
GL50803_14787	0.0345903	-0.0219425	-0.017303	-0.00733764	-0.00219984	0.0345903
GL50803_14242	-0.0345863	-0.0187509	0.000894014	-0.00214775	0.00620957	0.0345863
GL50803_4946	0.0345854	-0.00888286	0.010003	-0.0381973	0.00797567	0.0345854
GL50803_14821	-0.0345666	-0.00698113	0.00535512	-0.0108213	-0.0193062	0.0345666
GL50803_15991	-0.0345561	-0.0179997	0.0116395	-0.005978	0.0106248	0.0345561
GL50803_27059	0.0345426	-0.0137168	-0.017569	0.0104829	0.0293115	0.0345426
GL50803_11287	-0.0344461	0.00265384	0.00943924	-0.0227474	-0.0164218	0.0344461
GL50803_40228	0.034445	-0.00485515	0.0137649	-0.00373325	-0.0186206	0.034445
GL50803_102071	-0.0344364	0.0279578	-0.0165645	-0.00936668	0.00972806	0.0344364
GL50803_4767	-0.0343963	0.00217221	-0.0284596	-0.0127946	0.00467311	0.0343963
GL50803_115479	-0.0343824	-0.00322963	0.0259185	0.0132509	0.0290396	0.0343824
GL50803_15000	-0.0343704	0.0165413	-0.0227298	0.00549919	-0.0141658	0.0343704
GL50803_16436	-0.0343314	-0.00629763	-0.0246197	0.0193583	-0.00402157	0.0343314
GL50803_17000	-0.0343305	-0.0122953	0.00669592	-0.033743	-0.0151601	0.0343305
GL50803_14225	-0.0343045	-0.0165936	0.00402023	-0.0240479	-0.00198366	0.0343045
GL50803_16722	0.0342994	0.0130477	-0.0129243	0.0306082	0.00339982	0.0342994
GL50803_17117	-0.0342962	-0.0194625	0.0104737	-0.00691446	-0.0156927	0.0342962
GL50803_87519	-0.034294	0.0123637	0.00259582	0.0304071	0.0147163	0.034294
GL50803_8978	0.0342709	-0.00678827	0.00366669	0.00472902	-0.0247374	0.0342709
GL50803_3349	-0.0342705	0.0180201	-0.0184447	-0.0183738	0.00124982	0.0342705
GL50803_112557	-0.0342665	-0.0267757	-0.0119992	-0.00697787	0.0204722	0.0342665
GL50803_9605	-0.0342325	-0.0272033	-0.00934826	-0.0124632	0.0131657	0.0342325
GL50803_17413	0.0342235	0.0307909	0.00899402	-0.00733774	0.013559	0.0342235
GL50803_32890	0.0341931	-0.00375026	0.00911549	-0.0302019	-0.0222098	0.0341931
GL50803_11554	-0.0341754	-0.00303939	0.0153267	0.00677565	-0.00216862	0.0341754
GL50803_6184	0.0341745	0.0103752	0.00962422	-0.00137016	0.0304856	0.0341745
GL50803_86498	-0.0341428	0.00811359	-0.0169339	-0.0367623	-0.00509551	0.0341428
GL50803_24068	0.0341154	-0.0274087	-0.0158526	0.0122201	0.00752613	0.0341154
GL50803_14212	-0.034112	0.013297	0.0191992	0.0141457	0.0279607	0.034112
GL50803_17371	0.0340923	-0.00393669	0.00175928	0.0294573	0.0116646	0.0340923
GL50803_13127	0.0340765	-0.009115	-0.0213405	0.0222324	0.0224886	0.0340765
GL50803_14641	-0.0340348	-0.0118166	0.00372063	0.0044926	-0.0285625	0.0340348
GL50803_12223	0.0340308	0.0132266	0.0246335	0.00946329	0.00127201	0.0340308
GL50803_9194	-0.0340055	-0.0213892	0.00624108	0.000790079	0.0268997	0.0340055
GL50803_14856	-0.0340035	0.0191179	-0.00254477	-0.0236194	0.00497695	0.0340035
GL50803_5921	-0.0339943	-0.0163793	-0.0182901	0.018133	0.00614311	0.0339943
GL50803_7653	0.0339534	0.0148708	0.0156497	0.00614747	-0.029034	0.0339534
GL50803_10858	0.0339367	-0.0147745	-0.0251694	0.0206449	-0.00783876	0.0339367
GL50803_16313	-0.0339223	0.0137659	0.0177523	0.00648912	-0.0341496	0.0339223
GL50803_11164	-0.0338778	-0.011949	0.0248316	0.020589	0.000382597	0.0338778
GL50803_16760	0.0338713	0.0256127	7.45724e-05	0.0274678	-0.00303469	0.0338713
GL50803_14763	0.0338302	0.00702375	0.00700906	-0.0345213	-0.01451	0.0338302
GL50803_6455	-0.0338285	0.00777021	-0.0154097	0.0359393	-0.0159486	0.0338285
GL50803_16975	-0.0337893	-0.013974	-0.00598887	-0.022584	-0.00603367	0.0337893
GL50803_11495	0.0337883	0.00616978	-0.0208426	-0.0302391	0.0204979	0.0337883
GL50803_11984	-0.0337854	-0.0201993	0.0122035	0.0288809	-0.0112597	0.0337854
GL50803_136021	-0.0337713	-0.0270674	0.00119246	0.0146277	-0.0238134	0.0337713
GL50803_2101	0.0337689	-0.0130061	-0.0296693	-0.00633521	-0.00403878	0.0337689
GL50803_22454	0.0337571	0.0244523	6.7679e-05	-0.0186675	0.0130582	0.0337571
GL50803_8726	-0.0337226	-0.0221494	0.0123906	-0.0201499	0.00742547	0.0337226
GL50803_90434	0.0337034	0.00986882	0.00952183	0.0378354	0.0105706	0.0337034
GL50803_7999	-0.0336958	-0.00576713	-0.0117153	0.0186542	0.0184203	0.0336958
GL50803_26838	0.033631	-0.011569	0.0133677	-0.00464985	-0.0122536	0.033631
GL50803_8405	0.0335894	-0.00669482	-0.0127009	0.0351343	-0.0193477	0.0335894
GL50803_11436	0.0335853	-0.0176633	-0.0227265	0.0248829	-0.00173669	0.0335853
GL50803_15251	-0.0335804	0.0213368	-0.0247064	0.00931036	0.019491	0.0335804
GL50803_13930	0.0335662	-0.013246	0.0078288	-0.00693317	0.0454001	0.0335662
GL50803_10013	-0.0335271	0.0141686	0.0140276	0.0129869	0.0176039	0.0335271
GL50803_8707	0.0335189	-0.0189361	-0.0104651	-0.0185602	-0.00959075	0.0335189
GL50803_6448	0.0334913	-0.00842041	-0.0157931	0.0165949	0.00522495	0.0334913
GL50803_3762	-0.0334847	0.0342786	0.004577	0.000608705	0.00455262	0.0334847
GL50803_13995	-0.0334796	0.0132568	0.00574181	0.0266455	0.00475078	0.0334796
GL50803_87149	-0.0334266	0.0251708	0.0128759	0.00504312	0.0258407	0.0334266
GL50803_114192	0.0334109	-0.0099123	-0.00318481	0.0295468	0.0140049	0.0334109
GL50803_14045	0.0333986	0.0235108	-0.015386	-0.0193329	-0.0139009	0.0333986
GL50803_14764	-0.0333703	-0.0122097	0.00248161	-0.00960755	0.0156768	0.0333703
GL50803_16595	0.0333596	0.00980084	0.029509	0.00206512	0.00694845	0.0333596
GL50803_16070	-0.0333423	-0.0129173	-0.00174865	0.0196339	-0.0302276	0.0333423
GL50803_95530	-0.0333211	-0.0336086	0.00589884	0.00307155	-0.0141387	0.0333211
GL50803_113662	-0.0332791	0.00918216	0.0111975	-0.0271441	0.00177719	0.0332791
GL50803_7517	-0.0332741	0.0192447	-0.00393133	0.00153363	-0.0123225	0.0332741
GL50803_103676	-0.0332579	0.000740895	0.0289004	-0.0107715	0.0166929	0.0332579
GL50803_5749	-0.0332222	0.0250739	-0.0229349	0.0074632	-0.00433031	0.0332222
GL50803_17574	-0.033209	0.020346	-0.00471842	-0.01998	-0.0108252	0.033209
GL50803_11992	0.0332065	-0.025109	-0.0195309	0.018203	-0.0129987	0.0332065
GL50803_104173	-0.0331968	0.0265985	-0.0228612	0.00670363	0.00469467	0.0331968
GL50803_15218	-0.033189	0.0109965	-0.0124528	0.00213105	0.0449568	0.033189
GL50803_9058	-0.033149	0.0117183	-0.00221154	-0.0140886	0.0343618	0.033149
GL50803_102051	-0.0331231	-0.0040746	-0.0114623	-0.0435547	-0.00234859	0.0331231
GL50803_16867	0.0331095	-0.0273543	0.0074554	-0.0209702	-0.00870352	0.0331095
GL50803_16124	0.0330536	0.0046885	0.0110878	0.0358185	0.01236	0.0330536
GL50803_103818	-0.0330376	0.0151614	-0.0231388	0.0236313	-0.0168134	0.0330376
GL50803_2509	0.0330263	0.00983988	0.00828148	-0.023265	-0.00170661	0.0330263
GL50803_91324	-0.0330232	0.0259576	0.0180529	-0.0118795	-0.000808115	0.0330232
GL50803_137684	-0.0330218	-0.0128802	-0.00985153	0.0164911	0.00592066	0.0330218
GL50803_89112	-0.0329723	-0.00788558	-0.0358708	-0.0107706	0.000379945	0.0329723
GL50803_16343	-0.0329493	-0.0101583	0.0353289	0.00984451	-0.000436145	0.0329493
GL50803_9174	-0.0329403	0.000117097	-0.0356315	0.00596558	0.00409969	0.0329403
GL50803_13055	0.0329337	0.014374	-0.0242168	-0.0101344	0.00715278	0.0329337
GL50803_3531	0.0329144	-0.0227511	0.00459614	0.0316405	0.0112843	0.0329144
GL50803_40016	-0.0328858	0.0306456	-0.0191	0.00616578	-0.00737945	0.0328858
GL50803_16658	0.0328709	0.0271222	-0.00604334	0.0239088	0.0177376	0.0328709
GL50803_13427	0.0328576	0.00335477	-0.0355284	-0.0115525	-0.000696879	0.0328576
GL50803_7368	-0.0328325	0.00525599	0.0331374	-0.0138303	-0.0049401	0.0328325
GL50803_10422	0.0327905	0.00282557	0.0244293	-0.00428306	-0.00211543	0.0327905
GL50803_22291	-0.0327732	0.0203335	-0.0146783	0.0039121	0.0155021	0.0327732
GL50803_4204	0.0327659	-0.00499401	-0.000353652	-0.000145132	-0.000437775	0.0327659
GL50803_10971	-0.0326796	-0.00826837	-0.0226964	-0.00675661	0.0127296	0.0326796
GL50803_14934	-0.0326764	0.0325727	0.00431128	0.0164264	0.00476087	0.0326764
GL50803_9825	-0.0326743	0.0202487	-0.0179204	0.0071055	0.0297624	0.0326743
GL50803_5881	-0.0326672	-0.0146819	-0.00379726	-0.0337719	0.000259079	0.0326672
GL50803_16220	-0.0326557	0.0298245	-0.0201649	-0.00669136	-0.0104443	0.0326557
GL50803_5785	-0.0326384	0.0279497	0.0143803	-0.0135572	0.0142558	0.0326384
GL50803_96537	0.0326237	-0.00604724	-0.012212	-0.014364	-0.0320579	0.0326237
GL50803_39483	0.0325835	-0.0198131	0.0156293	0.0254199	0.0246104	0.0325835
GL50803_9697	-0.0325653	0.0203849	-0.0228634	0.00484028	-0.0215247	0.0325653
GL50803_9270	-0.0325593	0.020495	0.0229609	-0.0218695	0.00868306	0.0325593
GL50803_102184	-0.0325018	0.004237	0.0182347	0.0172527	-0.0175705	0.0325018
GL50803_16037	-0.0324928	-0.0100475	-0.0130407	0.0151478	0.0331007	0.0324928
GL50803_16957	-0.032492	0.0196548	-0.0269946	-0.0150913	0.0156959	0.032492
GL50803_87202	0.0324812	0.0238693	-0.00884369	-0.0197286	-0.0190956	0.0324812
GL50803_8974	-0.0324647	0.00560139	-0.012527	-0.0263512	0.0290875	0.0324647
GL50803_87058	0.032461	0.0150575	0.00833445	0.0010368	0.0450311	0.032461
GL50803_112408	-0.032458	-0.0056819	0.0279734	0.0246768	-0.00591598	0.032458
GL50803_3822	0.0324542	-0.0255588	0.00280391	0.0168997	0.0266181	0.0324542
GL50803_5772	0.0324118	0.00384346	0.0266528	0.00543498	-0.0274584	0.0324118
GL50803_11684	-0.0324109	0.00383345	-0.0237774	0.0136809	0.0279786	0.0324109
GL50803_13262	-0.0324054	-0.0114044	-0.00596153	0.0411081	-0.00806601	0.0324054
GL50803_7747	-0.0323815	-0.0106217	0.0299261	0.016462	0.0256317	0.0323815
GL50803_23017	-0.0323634	0.00828428	0.0358694	0.00898717	-0.00943246	0.0323634
GL50803_21365	-0.0323206	0.0038653	-0.0242942	0.0183459	0.0153714	0.0323206
GL50803_15823	0.0323043	0.0314829	0.0162712	0.00422614	0.00490619	0.0323043
GL50803_15334	-0.0322976	0.0193105	0.00128784	-0.0359332	0.0117087	0.0322976
GL50803_101919	-0.0322757	0.00909162	-0.0238142	0.00843406	0.0279598	0.0322757
GL50803_16534	-0.0322179	0.00166335	-0.0317372	0.00201543	-0.0243244	0.0322179
GL50803_12046	-0.0322113	0.00872369	0.0301231	-0.00232608	0.00157864	0.0322113
GL50803_15499	-0.0321883	-0.0370178	-0.0048832	-0.00171828	0.00251415	0.0321883
GL50803_2661	0.032177	-0.0285416	0.0161869	-0.0109104	0.0197435	0.032177
GL50803_16086	-0.0321402	-0.00154301	-0.00249275	0.0317709	-0.0365772	0.0321402
GL50803_14525	-0.0321341	0.016389	-0.0197726	0.02179	0.0126517	0.0321341
GL50803_16826	0.0321285	0.0325276	0.0156738	0.00358493	0.000977794	0.0321285
GL50803_10821	-0.0320925	-0.0127544	-0.00863976	0.0444588	-0.00477089	0.0320925
GL50803_17299	-0.0320886	-0.00463695	0.00898131	0.0412521	-0.0213498	0.0320886
GL50803_4191	-0.0320064	0.0104016	0.0113046	-0.0354566	-0.0240111	0.0320064
GL50803_32509	-0.0319682	-0.0149148	0.00341628	0.0130747	0.039892	0.0319682
GL50803_90402	0.0319639	-0.0111345	0.0189736	0.0373915	-0.00218175	0.0319639
GL50803_10239	-0.0319487	-0.0148952	-0.0126728	-0.00926202	0.00416658	0.0319487
GL50803_115742	0.0319465	-0.0322101	-0.00624576	0.00520575	-0.017651	0.0319465
GL50803_17547	-0.0319101	-0.0331226	-0.013759	-0.0145368	0.00220453	0.0319101
GL50803_24321	0.0318956	-0.0175007	0.0180395	0.0259412	-0.0185955	0.0318956
GL50803_15428	0.0318702	0.0227656	0.029161	0.00905355	-0.00725833	0.0318702
GL50803_1656	-0.0318604	-0.00939703	-0.00999235	-0.0351235	0.00695393	0.0318604
GL50803_3042	0.0318551	0.0309461	-0.019203	0.00566727	-0.0199246	0.0318551
GL50803_16958	-0.0318479	0.0113261	0.0217753	-0.0162533	-0.0319344	0.0318479
GL50803_14636	0.0318411	0.0290053	0.00134305	-0.00707962	0.0176178	0.0318411
GL50803_16376	0.0318322	0.0314088	-0.00459824	0.0177921	0.000205805	0.0318322
GL50803_38462	-0.0317719	0.0187277	0.0078105	0.00632104	-0.041228	0.0317719
GL50803_13988	0.0317539	0.0236257	0.0188238	0.00186374	-0.0135595	0.0317539
GL50803_21048	-0.0317452	0.0220577	0.00809414	-0.00907467	-0.0410214	0.0317452
GL50803_7031	-0.0317257	0.0239631	0.0207864	-0.0240283	0.0199859	0.0317257
GL50803_87261	0.0317185	-0.00333586	0.0151452	-0.00969941	0.00185777	0.0317185
GL50803_10697	0.0316807	0.00450089	-0.0092922	-0.00222932	0.0452793	0.0316807
GL50803_6617	-0.0316756	0.0228314	-0.0207934	0.0226353	0.0150722	0.0316756
GL50803_16602	-0.0316611	-0.022949	0.0152327	0.0287773	-0.0160192	0.0316611
GL50803_102455	-0.0316507	0.0261015	0.0241064	-0.0203995	-0.00327125	0.0316507
GL50803_114120	0.0315574	-0.0185153	0.015234	-0.0159367	-0.0380614	0.0315574
GL50803_8253	0.0315414	-0.0275924	0.0107342	0.0180579	0.0179443	0.0315414
GL50803_10969	0.0315135	0.0138274	0.00133914	-0.013532	0.0317186	0.0315135
GL50803_10911	-0.0315117	0.0055829	0.00393744	-0.0357745	-0.0104395	0.0315117
GL50803_10679	0.0315007	-0.0293897	0.00312721	-0.0118595	-0.0312749	0.0315007
GL50803_8854	-0.0314629	0.00324931	-0.0307326	-0.0328711	-0.00460987	0.0314629
GL50803_23602	0.031422	-0.00150808	0.0385888	0.00511476	-0.00346998	0.031422
GL50803_14759	0.0314201	-0.0112855	0.00408689	-0.0373032	-0.00683534	0.0314201
GL50803_10661	0.0313956	0.0151807	-0.030999	-0.00938486	0.0289854	0.0313956
GL50803_15089	0.0313747	0.0119251	0.0119687	-0.0325207	-0.022482	0.0313747
GL50803_3345	0.0313525	0.0159702	0.00414307	-0.0064395	-0.0502381	0.0313525
GL50803_16068	-0.0313516	0.0330267	-0.00454488	0.01481	0.0258749	0.0313516
GL50803_6404	-0.031346	0.0237259	-0.00923829	0.0114548	0.022091	0.031346
GL50803_12102	-0.0313331	0.0217659	-0.0178747	0.0124692	0.0208688	0.0313331
GL50803_23597	0.0313093	-0.00457755	0.0344144	-0.00664303	0.032625	0.0313093
GL50803_16157	-0.0312937	0.0245228	-0.0109555	0.00340261	-0.0121414	0.0312937
GL50803_41472	0.031287	-0.0304552	-0.0122521	0.0156187	0.0151521	0.031287
GL50803_8174	-0.0312568	-0.0248631	0.00371722	0.030646	0.0141422	0.0312568
GL50803_17097	-0.031249	-0.0151639	-0.0308833	0.00803145	-0.0167912	0.031249
GL50803_113023	0.0312331	0.00603582	0.00497242	-0.0306193	0.0218211	0.0312331
GL50803_14660	0.0312131	-0.0135253	0.0182059	-0.0172549	0.0433143	0.0312131
GL50803_14375	0.0311085	0.00979793	0.039278	0.0130861	-0.00555661	0.0311085
GL50803_14583	-0.0311051	0.016231	-0.00296499	-0.0345644	0.022865	0.0311051
GL50803_13771	-0.0310862	-0.0119661	-0.00772259	-0.000545601	0.029652	0.0310862
GL50803_6680	-0.0310466	0.00693962	0.0106647	0.0232386	0.034117	0.0310466
GL50803_13223	-0.0310326	0.022803	-0.0293638	-0.0208185	0.00828537	0.0310326
GL50803_9376	0.0310293	0.0229036	-0.0256966	-0.0110169	0.0178605	0.0310293
GL50803_9157	0.0310253	-0.0114342	0.0156878	0.0372703	0.00590055	0.0310253
GL50803_16966	-0.0310246	0.0237783	0.0245069	0.0175744	0.00077997	0.0310246
GL50803_21118	-0.0309823	-0.00948189	-0.0237699	-0.00114879	0.036686	0.0309823
GL50803_16568	0.0308594	-0.0213493	-0.0290112	-0.00371696	0.0236144	0.0308594
GL50803_17091	0.0308506	-0.0328493	0.00691551	0.0118041	-0.00835291	0.0308506
GL50803_7532	0.0308314	0.00149671	0.00230523	0.032086	0.0372976	0.0308314
GL50803_6590	-0.0307822	0.0205856	-0.0029497	0.0233472	-0.00857309	0.0307822
GL50803_14329	-0.0307754	0.0196948	-0.00294441	0.00535702	-0.00126326	0.0307754
GL50803_115830	0.0307753	-0.0186321	0.00456459	0.00134677	0.029492	0.0307753
GL50803_3755	0.0307584	-0.0318701	-0.0131071	-0.0212609	0.00616104	0.0307584
GL50803_16834	-0.0307382	-0.011665	0.00173806	0.00945126	-0.031422	0.0307382
GL50803_13825	-0.0307316	-0.00413506	0.0181369	-0.0106834	0.0213123	0.0307316
GL50803_16450	-0.0307254	-0.0342808	0.0073216	0.0175347	-0.0182679	0.0307254
GL50803_3636	-0.0307113	0.0032301	0.00226841	-0.0440609	-0.0226197	0.0307113
GL50803_14647	-0.0306729	-0.0338834	0.00352845	0.0196125	-0.0202832	0.0306729
GL50803_14748	0.0306615	-0.00330905	0.0144537	0.0144162	0.046914	0.0306615
GL50803_12598	-0.0306525	-0.0193402	-0.0200331	-0.0075716	-0.0310765	0.0306525
GL50803_15567	-0.0306513	0.0318865	-0.000109032	-0.000443942	0.0139209	0.0306513
GL50803_17468	-0.0306428	0.00801923	0.0294437	0.00206999	0.0403226	0.0306428
GL50803_16525	-0.0305813	-0.013481	-0.0187724	0.0372389	0.0186886	0.0305813
GL50803_3760	0.0305509	0.0261309	0.00201319	0.0142089	0.0312666	0.0305509
GL50803_11677	-0.030499	0.0283204	0.00649558	0.00382588	-0.0205507	0.030499
GL50803_2013	-0.0304987	0.00999796	0.0185194	0.0121398	-0.0241653	0.0304987
GL50803_14460	0.0304957	0.015187	-0.0299984	-0.00220519	0.0269513	0.0304957
GL50803_16765	-0.0304801	-0.00278273	-0.00643393	0.0440163	0.00862755	0.0304801
GL50803_14481	0.0304545	0.0122567	0.0284773	-0.0300137	0.021281	0.0304545
GL50803_11932	-0.0304453	-0.028783	0.0122522	-0.0169978	0.0194554	0.0304453
GL50803_4266	0.0304077	-0.0059546	-0.0278244	0.0142883	-0.00180684	0.0304077
GL50803_91911	-0.0303418	0.0306113	-0.00837486	-0.00714079	-0.0268964	0.0303418
GL50803_17118	-0.0302992	-0.00115875	0.0160949	-0.0369635	-0.00471822	0.0302992
GL50803_7843	0.0302851	0.0279444	-0.0284997	-0.00863889	-0.00377473	0.0302851
GL50803_112258	0.0302761	0.00813021	-0.000878711	-0.0369899	-0.00741578	0.0302761
GL50803_3581	0.0302685	0.012418	-0.00410798	0.0289875	0.0196402	0.0302685
GL50803_23447	-0.0302539	0.00465739	0.00419274	-0.0173576	-0.0424271	0.0302539
GL50803_33629	0.0302394	0.00806406	-0.0216934	0.00797923	-0.00712406	0.0302394
GL50803_17286	-0.0302354	-0.00163919	0.036491	-0.0170208	0.00241981	0.0302354
GL50803_29487	-0.0302166	-0.0192705	0.000655453	-0.0451835	-0.00520331	0.0302166
GL50803_95192	-0.0302116	0.0386217	-0.00374611	0.0133325	0.00709533	0.0302116
GL50803_4149	0.0301946	0.0199436	-0.0181461	-0.014683	0.0327966	0.0301946
GL50803_115052	-0.030188	-0.0111769	0.0139642	-0.0449371	0.000991118	0.030188
GL50803_13269	0.0301761	0.0154217	-0.0354351	0.00206487	0.0168293	0.0301761
GL50803_17119	0.0301724	0.0172004	-0.0314075	-0.0186162	4.192e-05	0.0301724
GL50803_19364	0.0301606	-0.0178313	-0.0262535	0.0140296	0.0176808	0.0301606
GL50803_101850	-0.0301506	-0.00758342	-0.0144129	0.0288713	-0.0323535	0.0301506
GL50803_112811	0.0301474	0.01584	0.0388403	0.0112588	-0.0150681	0.0301474
GL50803_8064	0.0301247	0.00108719	0.0231271	-0.0361633	0.0189474	0.0301247
GL50803_17149	0.0300973	-0.0332573	0.00168738	-0.00346962	-5.76058e-05	0.0300973
GL50803_17294	0.0300629	0.0021128	-0.0247224	0.0363196	0.0221005	0.0300629
GL50803_23492	-0.0300431	0.0146555	-0.0146328	-0.0139342	-0.00783139	0.0300431
GL50803_112718	0.0300379	-0.0218046	-0.00124851	0.0120027	-0.00885658	0.0300379
GL50803_17258	-0.0299979	0.0245836	-0.0250722	0.0270382	-0.00440954	0.0299979
GL50803_113865	-0.0299198	0.00744532	-0.0224125	0.0352214	-0.00979904	0.0299198
GL50803_101832	0.0299163	-0.0297972	0.0041434	-0.00813364	0.0331296	0.0299163
GL50803_14069	0.0298892	-0.0202482	0.00980244	0.0422877	-0.000726127	0.0298892
GL50803_10315	0.0298751	0.0304153	0.0255775	-0.0210835	-0.000781623	0.0298751
GL50803_16235	0.0298305	0.0279399	-0.000443015	0.0212708	0.0313481	0.0298305
GL50803_20195	0.0298071	0.0235793	-0.0185672	0.00161774	-0.0285067	0.0298071
GL50803_14972	0.0298029	0.0109955	0.0401632	-0.0111073	0.0116057	0.0298029
GL50803_4365	-0.0297552	-0.0037519	-0.0344551	-0.0292065	0.00939576	0.0297552
GL50803_17265	-0.0297536	-0.00603021	0.0133961	-0.0264601	0.0409936	0.0297536
GL50803_15296	-0.0297521	0.0241194	-0.0077417	-0.0351949	-0.00533327	0.0297521
GL50803_17585	-0.0297151	0.038078	-0.00980996	-0.0137321	0.00156995	0.0297151
GL50803_15192	0.0297123	0.00461175	0.0109818	-0.00330992	0.0311769	0.0297123
GL50803_9558	-0.0296614	0.0237238	-0.0112414	-0.0186958	0.0064869	0.0296614
GL50803_14869	-0.0296372	-0.0253694	0.00969324	-0.0356901	-0.00470317	0.0296372
GL50803_6757	-0.0295982	-0.00680331	0.0147925	0.00744657	0.0318963	0.0295982
GL50803_115239	0.0295802	-0.0337706	0.0153938	-0.0140021	-0.0167001	0.0295802
GL50803_6702	0.0295674	-0.0194703	0.0136113	0.0323049	0.00476584	0.0295674
GL50803_14049	0.0295603	-0.0345424	0.00483272	0.00154839	0.00289323	0.0295603
GL50803_16979	-0.0295171	0.0365033	-0.0102105	-0.00692223	0.00269185	0.0295171
GL50803_5784	-0.0295026	-0.033512	0.0057269	-0.0278842	-0.0055631	0.0295026
GL50803_16893	-0.0294885	0.0284346	0.00125534	-0.000826576	0.00737679	0.0294885
GL50803_14620	0.0294761	-0.00830077	-0.0195102	-0.0277662	0.00718386	0.0294761
GL50803_16675	-0.0294711	-0.0276067	-0.0234889	-0.00399848	0.0202194	0.0294711
GL50803_17069	0.0294706	0.0141765	-0.0357623	0.0119697	0.0280379	0.0294706
GL50803_113553	0.0294623	0.0143483	0.00845833	0.0406211	0.0197179	0.0294623
GL50803_15310	0.0294348	0.00182989	-0.0207355	-0.0294744	0.01798	0.0294348
GL50803_10450	0.0294165	-0.00171659	-0.00819005	-0.0219367	-0.00398107	0.0294165
GL50803_3934	-0.0294093	0.0026473	-0.00941771	-0.0197458	0.0105038	0.0294093
GL50803_10193	-0.0294086	-0.0367117	-0.00224481	0.0145334	-0.0170292	0.0294086
GL50803_120293	0.0293998	0.0127185	0.00336193	-0.0513579	-0.00837774	0.0293998
GL50803_5186	0.0293862	0.017378	-0.0248122	-0.0101169	0.0049669	0.0293862
GL50803_114674	0.0293761	-0.0102771	-0.0185409	-0.042432	-0.00304998	0.0293761
GL50803_17318	-0.0293755	0.0265767	-0.0182193	0.00705084	0.0111737	0.0293755
GL50803_40517	-0.0293752	-0.0344611	0.00108422	-0.00248443	0.0204011	0.0293752
GL50803_16667	0.0293732	0.0143992	-0.0127855	0.0299866	-0.00407337	0.0293732
GL50803_10608	-0.0293559	0.0362895	-0.0118579	-0.014404	-0.00529105	0.0293559
GL50803_16223	-0.0293497	0.00085518	-0.0452993	-0.0040605	-0.00136074	0.0293497
GL50803_10167	-0.0293233	0.00589083	0.00944915	-0.0312195	0.0283939	0.0293233
GL50803_34058	-0.0293149	0.00266154	0.00808779	0.0468341	-0.0285935	0.0293149
GL50803_7195	0.0293033	-0.0156995	-0.00821275	0.0473875	0.015144	0.0293033
GL50803_86680	-0.0292936	-0.00232413	-0.0188888	0.0353927	0.0281843	0.0292936
GL50803_102170	0.029289	-0.0364439	-0.000240819	-0.00672027	-0.0168518	0.029289
GL50803_14407	0.0292629	0.0395085	0.0093183	0.00323065	-0.0019079	0.0292629
GL50803_14497	0.0292561	0.0272704	-0.0193514	-0.0272625	0.0174536	0.0292561
GL50803_8687	0.0292437	-0.0316073	0.00851661	-0.00813135	0.0343526	0.0292437
GL50803_17411	0.0291769	0.0102375	0.0044313	0.0522776	0.00462853	0.0291769
GL50803_14278	0.0291584	-0.00784147	0.00805275	-0.0202308	0.0449551	0.0291584
GL50803_9011	-0.0291363	-0.0331838	-0.0216749	-0.00109979	-0.0157713	0.0291363
GL50803_16779	0.0291318	-0.0235073	0.00756685	0.0114176	0.0471428	0.0291318
GL50803_7522	0.0290959	0.0175835	0.00390657	0.0417357	-0.0221574	0.0290959
GL50803_17224	-0.0290578	0.0100686	0.0315752	-0.0267337	0.0116629	0.0290578
GL50803_14373	-0.0289645	0.0310293	-0.0166405	0.019804	0.0107128	0.0289645
GL50803_10181	0.0289562	0.0145487	0.0186051	0.0267641	-0.0173191	0.0289562
GL50803_13194	0.0289151	-0.00457185	0.0265188	0.0241396	0.0396033	0.0289151
GL50803_12108	-0.0288984	0.0405112	0.00830223	-0.00618774	0.0134133	0.0288984
GL50803_24842	0.0288881	-0.00032613	-0.0261864	-0.0306132	0.0210068	0.0288881
GL50803_17478	-0.0288576	-0.00975833	0.021944	-0.011798	0.0201733	0.0288576
GL50803_13467	-0.0288321	0.02884	-0.0254386	-0.00584153	0.0119623	0.0288321
GL50803_8426	-0.0288284	-0.0392665	0.0174925	-0.00376019	-0.00765197	0.0288284
GL50803_8410	0.0288252	-0.0316112	-0.00261897	0.0227503	-0.0230341	0.0288252
GL50803_103713	-0.0288208	0.00668409	0.0209264	-0.0426967	0.0135107	0.0288208
GL50803_15410	-0.0288148	0.027931	0.0170531	-0.00605526	0.0159935	0.0288148
GL50803_2616	0.0288115	-0.0339269	0.00444398	0.00660194	-0.0097067	0.0288115
GL50803_17296	-0.028776	0.00702853	-0.029933	-0.0253242	0.0276405	0.028776
GL50803_15324	0.0287	-0.00938219	-0.031046	-0.00962677	0.0432687	0.0287
GL50803_17340	0.0286597	0.000440727	0.0271062	-0.0261221	0.0390505	0.0286597
GL50803_6700	0.0286101	0.0244954	-0.0257784	-0.00858521	0.0216643	0.0286101
GL50803_95908	0.0286011	-0.0186934	0.0228153	-0.0386103	0.0135452	0.0286011
GL50803_94287	-0.0285961	0.00555204	0.0219946	0.00620026	0.01078	0.0285961
GL50803_17157	0.0285598	0.00644813	-0.0400178	0.0142258	-0.0166682	0.0285598
GL50803_8044	0.0285548	0.0355544	0.0214952	0.00254482	-0.019875	0.0285548
GL50803_12062	-0.0285196	-0.01614	-0.0332597	-0.00332667	0.0282981	0.0285196
GL50803_3977	0.0285023	0.0286667	0.0300528	-0.00524813	0.00860028	0.0285023
GL50803_10875	-0.0284929	-0.0357591	0.0138877	-0.0160895	-0.00109219	0.0284929
GL50803_13133	0.0284883	0.0283347	-0.00550029	-0.0287717	0.0336754	0.0284883
GL50803_17427	-0.0284815	0.0260003	0.0362826	0.00916724	-0.0024746	0.0284815
GL50803_16522	0.0284676	0.00752089	0.0400738	-0.0275362	0.0107381	0.0284676
GL50803_11170	-0.0284291	-0.00342387	0.00372374	-0.0532659	-0.000476373	0.0284291
GL50803_14661	0.0284207	-0.00464039	-0.00640174	-0.0235879	-0.00342313	0.0284207
GL50803_113522	0.0284165	0.0279809	-0.0196889	-0.00793378	-0.0321359	0.0284165
GL50803_8789	0.0284163	0.0133675	0.0334227	0.0281	-0.00883065	0.0284163
GL50803_137713	0.0283413	-0.00555429	-0.0346127	-0.0197817	-0.0299576	0.0283413
GL50803_5809	-0.0282736	0.00418632	-0.0276292	0.0311073	0.000775084	0.0282736
GL50803_4181	-0.0282617	-0.019184	0.0112045	0.000190153	-0.00356007	0.0282617
GL50803_1894	0.028196	-0.0186144	0.0219486	0.0365017	0.00917413	0.028196
GL50803_17406	0.0281726	0.0258818	0.000331428	-0.0201446	0.0223917	0.0281726
GL50803_17568	0.0281545	0.0136118	0.0143527	-0.0357103	0.032874	0.0281545
GL50803_10324	0.0281356	0.0257155	-0.0180766	-0.00844966	0.0135326	0.0281356
GL50803_15290	0.0281342	0.0232215	0.0396427	6.13003e-05	-0.00539244	0.0281342
GL50803_7679	-0.0281321	0.00358592	-0.00198445	-0.00440519	0.019042	0.0281321
GL50803_91919	0.0280867	0.012844	-0.0344874	0.0170612	-0.0233466	0.0280867
GL50803_102722	-0.028077	0.0214691	-0.0276119	-0.0123643	-0.0249297	0.028077
GL50803_104031	0.0280115	-0.0387643	0.00553177	-0.00159762	-0.00539643	0.0280115
GL50803_17190	-0.0279768	-0.00585936	0.0137922	0.0431327	-0.0185904	0.0279768
GL50803_15215	0.0279656	0.0425219	0.00418251	-0.00612309	0.00495056	0.0279656
GL50803_17304	0.0279632	0.0192369	0.0433772	-0.00533908	1.37508e-05	0.0279632
GL50803_21330	-0.0279359	0.0343775	-0.0121767	0.00859756	0.002307	0.0279359
GL50803_3147	0.0279294	0.010958	-0.0245417	0.0398246	0.0197628	0.0279294
GL50803_137754	0.0278961	0.0111475	0.0194776	-0.0393447	-0.0216395	0.0278961
GL50803_13452	0.0278954	-0.0437646	-0.00248376	-0.00228581	0.00662239	0.0278954
GL50803_15137	-0.0278773	-0.0146271	0.0226742	0.0312101	0.00928131	0.0278773
GL50803_27293	-0.0278755	0.000489969	0.0388519	-0.000778392	-0.0113076	0.0278755
GL50803_8621	0.0277879	-0.0150709	0.0132909	-0.0462596	0.0156428	0.0277879
GL50803_113415	0.0277875	0.0170418	-0.0149429	-0.00753344	-0.0566957	0.0277875
GL50803_11139	-0.0277497	0.00297277	-0.0278412	-0.0037696	-0.00877948	0.0277497
GL50803_17245	-0.0277432	0.00927516	-0.0197982	-0.00783463	0.0192537	0.0277432
GL50803_112489	-0.0277083	-0.029913	-0.0281185	0.00730583	0.0131599	0.0277083
GL50803_15216	-0.0277022	-0.000268391	-0.0333732	-0.00351805	0.0018925	0.0277022
GL50803_6007	0.0276976	-0.00125495	-0.0223797	0.0347943	0.0221048	0.0276976
GL50803_3538	0.0276825	0.0180134	0.0382908	0.0150921	-0.00700451	0.0276825
GL50803_14345	-0.0276601	0.0184038	-0.0126853	-0.0305681	0.0210091	0.0276601
GL50803_14573	0.0276402	-0.0371186	0.0201379	-0.0103542	0.0165555	0.0276402
GL50803_17083	0.0276329	-0.0350658	-0.0225412	0.000813459	0.00890383	0.0276329
GL50803_11034	0.0275453	0.018803	0.0138264	0.0468142	0.00785967	0.0275453
GL50803_16596	-0.0275346	0.0122884	-0.0265979	-0.0278912	-0.000866802	0.0275346
GL50803_112208	0.0274632	-0.0154073	-0.0199039	0.0351094	0.0199386	0.0274632
GL50803_16967	-0.0274614	0.026957	-0.0173567	-0.0143805	0.0185448	0.0274614
GL50803_5810	0.0274458	0.0313686	-0.00841834	-0.0194063	-0.0276448	0.0274458
GL50803_15427	-0.0274391	-0.0117184	-0.00389847	-0.0451051	-0.020752	0.0274391
GL50803_33769	0.0274115	0.00402031	0.0320425	0.0270869	-0.015525	0.0274115
GL50803_8496	0.0273933	-0.0118026	0.00875683	0.0395849	-0.00910741	0.0273933
GL50803_7825	-0.0273764	0.0185525	-0.0311853	0.0205497	-0.0223429	0.0273764
GL50803_11521	0.0273586	-0.0282107	-0.0217592	-0.0124968	-0.00954674	0.0273586
GL50803_8850	-0.027353	0.00654588	-0.0264576	-0.0416023	-0.00814634	0.027353
GL50803_16951	-0.0272985	-0.0209897	-0.0174441	0.01159	-0.0345907	0.0272985
GL50803_89887	-0.0272674	-0.00393528	-0.0129809	0.047502	-0.00824682	0.0272674
GL50803_16322	0.0272596	-0.0206105	-0.00999302	-0.00923573	0.0213514	0.0272596
GL50803_12941	0.0272503	0.0134997	-0.0304993	-0.0264091	-0.0135101	0.0272503
GL50803_17622	-0.027246	-0.0274108	-0.0218179	0.0204417	0.0299908	0.027246
GL50803_16604	-0.0272405	-0.0172936	-0.00446462	-0.00404004	-0.0576195	0.0272405
GL50803_13809	0.0272398	0.0297476	0.00195191	0.00420603	0.0108807	0.0272398
GL50803_15406	-0.0271741	0.0312981	-0.0125332	0.0242415	0.0201831	0.0271741
GL50803_135002	-0.0271732	-0.0165763	0.0292827	0.00525755	-0.0318903	0.0271732
GL50803_9262	-0.0271378	-0.00999459	-0.0239729	0.0216044	0.00600759	0.0271378
GL50803_27717	-0.0271134	-0.0396424	0.0142857	-0.0146231	0.0210182	0.0271134
GL50803_18058	0.0270836	-0.0303918	-0.0310116	-0.000452389	-0.00918224	0.0270836
GL50803_8944	0.027057	-0.000384564	-0.0252719	0.00656283	-0.0251636	0.027057
GL50803_13478	-0.0270363	0.0414244	0.00668431	0.0171602	0.00416684	0.0270363
GL50803_21498	0.0269982	0.0217289	-0.0122588	-0.0358036	-0.015827	0.0269982
GL50803_15376	0.0269958	0.0110908	-0.0268249	-0.0310391	0.0173451	0.0269958
GL50803_42196	-0.0269753	-0.0118399	-0.0240916	-0.00984727	0.0275929	0.0269753
GL50803_21628	0.0269566	-0.0344709	0.000521543	-0.00341211	0.0112879	0.0269566
GL50803_92031	-0.0269255	-0.0304694	-0.0058289	-0.00363843	0.0143951	0.0269255
GL50803_5744	-0.0269251	0.0364519	0.0116047	-0.00164275	0.0297133	0.0269251
GL50803_11960	0.0269202	-0.0179595	-0.0139359	0.0134107	0.0557965	0.0269202
GL50803_37093	0.0268682	-0.031541	-0.0289285	-0.00534856	0.00496721	0.0268682
GL50803_14457	-0.0268577	-0.0190403	0.00352817	-0.0460208	0.0212875	0.0268577
GL50803_112885	0.0268472	0.0128967	-0.0431323	-0.0222854	-0.0110182	0.0268472
GL50803_87817	0.0268062	-0.0278841	-0.00979639	0.035127	-0.00672973	0.0268062
GL50803_29252	0.0268008	-0.0351532	0.00265634	0.0119156	0.0312508	0.0268008
GL50803_4653	0.0267837	0.00492204	-0.0288308	-0.0131047	-0.0042078	0.0267837
GL50803_101955	-0.0267706	0.0292745	-0.00930495	-0.0224644	-0.0324102	0.0267706
GL50803_4690	-0.0267524	0.0413237	-0.0158313	-0.0107639	-0.00318672	0.0267524
GL50803_16368	0.0267296	-0.0215356	0.0340736	-0.0298652	0.0114335	0.0267296
GL50803_2622	-0.0267087	-0.0294097	0.0342066	-0.000272057	0.00860825	0.0267087
GL50803_9150	-0.0267068	0.00248604	-0.00188771	-0.0552543	-0.00363245	0.0267068
GL50803_6469	-0.0267008	-0.0298877	0.0303212	0.0103923	-0.00147321	0.0267008
GL50803_6259	-0.0266772	0.0138397	-0.0444826	-0.0167958	0.00112449	0.0266772
GL50803_9287	-0.0266464	0.0387769	-0.0164937	-0.00341356	-0.00293876	0.0266464
GL50803_32697	0.0266239	-0.0286154	-0.0325745	-0.0157461	0.022937	0.0266239
GL50803_15190	0.0266027	0.0182079	-0.0352376	0.00288841	0.0308607	0.0266027
GL50803_101501	0.0265924	0.00426899	0.00969322	0.0115038	0.0379945	0.0265924
GL50803_9722	-0.0265283	0.0252289	0.00595813	-0.00701077	0.0176129	0.0265283
GL50803_24505	0.0265013	0.0254867	-0.00402819	0.00250554	0.0219072	0.0265013
GL50803_6897	-0.0264971	0.0367938	-0.0235155	-0.0035315	-0.000157399	0.0264971
GL50803_113603	-0.0264628	-0.0209051	-0.0150197	0.0194872	0.0193181	0.0264628
GL50803_4043	0.0264579	-0.0053181	-0.042756	-0.00129462	-0.0355463	0.0264579
GL50803_33663	0.0264519	0.0210031	0.0335339	0.00943333	0.0035727	0.0264519
GL50803_14949	0.0264168	-0.0385829	0.0145453	0.0129628	0.00523996	0.0264168
GL50803_2970	0.0264114	-0.0279577	-0.035997	0.0182154	0.0111806	0.0264114
GL50803_14490	-0.0263958	0.0247706	0.0356195	0.00699518	-0.0292907	0.0263958
GL50803_17327	-0.0263493	-0.0339751	0.00674364	0.00634439	-0.00949451	0.0263493
GL50803_2562	0.0263264	-0.00907516	-0.0312893	0.0182053	-0.0383764	0.0263264
GL50803_16567	0.0263242	0.036549	-0.00945753	0.0341039	0.00844236	0.0263242
GL50803_17543	0.0263064	0.0233662	0.0116067	-0.0380253	-0.0211893	0.0263064
GL50803_7373	-0.0262836	0.0229235	0.0107608	-0.0314449	0.023833	0.0262836
GL50803_17400	0.0262771	0.0322276	0.0297529	-0.0215685	-0.00459391	0.0262771
GL50803_16540	-0.0262635	-0.00458693	0.0381036	0.0281813	-0.0135614	0.0262635
GL50803_16050	-0.0262444	-0.0267193	-0.00350783	-0.0371044	0.0246507	0.0262444
GL50803_92760	-0.0262401	0.0114381	0.0292815	0.0310517	0.00731189	0.0262401
GL50803_92741	-0.0262323	0.021406	0.0123335	0.0128934	0.0481954	0.0262323
GL50803_5375	-0.0262272	0.0300299	0.00392578	-0.000251952	0.0330674	0.0262272
GL50803_29490	0.0262165	0.00794365	-0.0182535	-0.0470031	0.0156153	0.0262165
GL50803_7296	0.0262064	0.0029276	-0.0158969	0.00953639	-0.0602345	0.0262064
GL50803_4587	0.0261654	0.032036	0.0133508	0.00449205	-0.00403513	0.0261654
GL50803_27696	-0.0261431	0.0177542	-0.0115205	-0.0319198	-0.0234614	0.0261431
GL50803_9305	-0.0261368	-0.0212898	0.0117665	-0.0183234	-0.00551419	0.0261368
GL50803_7422	0.0260984	0.0172831	0.0336456	0.00904252	-0.00802067	0.0260984
GL50803_23496	-0.026017	-0.0174396	0.0255512	0.00557564	-0.0128038	0.026017
GL50803_114590	0.0260169	-0.00616022	-0.0402621	0.0207597	-0.00771242	0.0260169
GL50803_86511	0.0259971	-0.00950276	0.0382459	0.0155208	0.00123708	0.0259971
GL50803_3419	0.02598	-0.034921	0.00257917	-0.0205455	0.0390201	0.02598
GL50803_16365	-0.0259308	0.00341385	-0.0378932	0.000363317	0.015809	0.0259308
GL50803_14947	-0.0259288	0.00797753	-0.036123	-0.0208885	0.0327259	0.0259288
GL50803_10521	-0.0258774	0.0349883	0.0114152	0.00188278	0.025233	0.0258774
GL50803_2483	0.0258508	0.00138442	-0.0113663	0.0310974	-0.0400119	0.0258508
GL50803_13943	0.0258491	0.0306231	0.00244793	0.0260237	-0.0297064	0.0258491
GL50803_33674	0.0258427	0.0124795	-0.00389313	-0.03498	0.0386985	0.0258427
GL50803_115245	-0.0258088	-0.0111775	0.0363543	-0.0102378	0.0373389	0.0258088
GL50803_15450	-0.0258074	0.031757	0.0116783	0.027308	-0.0319201	0.0258074
GL50803_15164	-0.0258019	-0.0330077	0.00143301	0.0379324	-0.020487	0.0258019
GL50803_5883	-0.0257922	-0.0398733	0.0114421	-0.0260225	-0.00963419	0.0257922
GL50803_8770	0.0257903	-0.0164665	-0.0223445	-0.045926	0.00913128	0.0257903
GL50803_17121	-0.0257411	-0.0100574	0.0244327	-0.0516359	0.000658015	0.0257411
GL50803_113130	-0.0257343	-0.0269959	0.0163637	-0.00306575	0.00574759	0.0257343
GL50803_11107	0.0257087	-0.0137727	-0.0443605	-0.00335774	-0.00662316	0.0257087
GL50803_13864	0.0256778	-0.00967781	0.0487871	-0.0034046	-0.00126477	0.0256778
GL50803_14689	0.0256722	-0.000776596	0.0398231	-0.0169462	0.0349889	0.0256722
GL50803_112633	0.0256396	-0.0443714	0.00380551	0.00573882	0.00983656	0.0256396
GL50803_5613	0.0255954	-0.0299757	0.0139588	0.0319842	0.035358	0.0255954
GL50803_33279	-0.0255953	0.0196303	-0.0165337	-0.0467272	0.00561596	0.0255953
GL50803_15515	0.0255831	-0.0225389	0.034978	0.0267252	0.00544682	0.0255831
GL50803_93938	0.0255795	-0.0432392	-0.0071055	-0.00597197	-0.0029189	0.0255795
GL50803_94653	-0.0255669	-0.0201327	-0.0355256	0.014128	0.0329599	0.0255669
GL50803_16717	0.0255191	0.0100063	0.0319161	0.016748	-0.00695993	0.0255191
GL50803_8382	-0.0254906	0.0364638	-0.000232894	-0.0309432	0.0247493	0.0254906
GL50803_17430	-0.0254837	-0.0330532	-0.0106007	-0.00319259	0.0228517	0.0254837
GL50803_8444	-0.0254779	0.0300867	-0.00142446	0.0125392	-0.00686877	0.0254779
GL50803_10810	-0.0253647	-0.013707	-0.0158139	0.0119916	0.00505215	0.0253647
GL50803_10367	-0.0253516	-0.00585199	-0.0313092	-0.0344684	-0.00581073	0.0253516
GL50803_24376	0.0253505	-0.0213132	-0.00507308	0.0175807	-0.00193012	0.0253505
GL50803_10824	0.0253504	0.0314352	0.00584893	-0.0375947	-0.0137572	0.0253504
GL50803_5981	0.0253389	-0.0352888	-0.0164999	-0.00786919	0.0171672	0.0253389
GL50803_16350	-0.0253305	-0.0308854	0.00310021	0.00979331	-0.0489076	0.0253305
GL50803_6170	0.0252926	0.0331051	0.0250898	0.0262746	0.0174635	0.0252926
GL50803_6436	0.0252843	0.0333028	-0.022287	-0.0233584	-0.000217843	0.0252843
GL50803_17626	0.0252796	-0.0141152	-0.000341112	-0.020186	0.0331019	0.0252796
GL50803_9503	-0.0252729	0.0230253	-0.0227658	-0.0353328	0.00520418	0.0252729
GL50803_16256	-0.0252663	-0.0193081	-0.0271157	-0.0364509	-0.00638115	0.0252663
GL50803_16817	0.0251944	0.0317257	0.0317762	-0.00780409	0.00335961	0.0251944
GL50803_14593	-0.0251706	-0.0372798	-0.00853451	0.018497	-0.00714694	0.0251706
GL50803_10073	0.0251458	-0.0211698	-0.0148721	-0.00193229	0.0147486	0.0251458
GL50803_5456	-0.0251094	-0.0214562	0.0322786	0.0204174	0.0264864	0.0251094
GL50803_32676	-0.025079	-0.015299	0.0203844	-0.0334318	0.0250623	0.025079
GL50803_26364	0.0250615	0.0159352	-0.0290351	-0.0372635	-0.00992324	0.0250615
GL50803_7566	0.0250548	-0.0310196	-0.00897714	0.0309422	-0.0273531	0.0250548
GL50803_113357	-0.025051	-0.0128442	-0.005968	0.00962089	-0.0632361	0.025051
GL50803_16006	0.0250286	-0.00187418	-0.0270337	0.0270318	-0.019046	0.0250286
GL50803_14317	-0.0250239	-0.0397133	-0.0212353	-0.00458768	-0.00260114	0.0250239
GL50803_94150	-0.0250092	5.41309e-05	0.0088064	0.045212	-0.0128896	0.0250092
GL50803_15076	-0.0250066	0.028052	-0.0365905	-0.0133098	0.0102717	0.0250066
GL50803_33037	-0.0249984	0.0070968	0.0228483	-0.000877478	0.050698	0.0249984
GL50803_10908	-0.0249239	-0.0228621	-0.0278381	-0.0164515	0.016029	0.0249239
GL50803_16321	-0.0248578	0.0394199	0.0197305	0.0026143	-0.0220498	0.0248578
GL50803_16479	-0.024857	0.0101904	-0.0384781	-0.0178371	0.0312469	0.024857
GL50803_16370	0.0248348	0.00284546	-0.0467824	-0.00639583	0.0235303	0.0248348
GL50803_16130	-0.0248179	0.0254144	-0.0234056	0.0381475	0.0100012	0.0248179
GL50803_36426	-0.0248002	0.00144253	-0.0222248	0.00327262	-0.042499	0.0248002
GL50803_3409	-0.0247924	0.0155909	0.0207537	-0.0366803	0.0241043	0.0247924
GL50803_27326	-0.0247903	-0.0426386	0.00823699	-0.00999271	-0.00466546	0.0247903
GL50803_17446	0.0247325	-0.0253628	0.00795472	0.0105022	0.0523611	0.0247325
GL50803_15958	-0.0247051	0.00554674	-0.0255633	-0.0106919	-0.0298054	0.0247051
GL50803_9117	-0.0247015	0.0371402	0.0106026	0.00991999	-0.009966	0.0247015
GL50803_14838	-0.024681	-0.0238117	-0.0131307	0.0261002	0.00748625	0.024681
GL50803_102034	-0.0246726	-0.0293597	0.0199376	0.0425503	0.00764519	0.0246726
GL50803_14494	0.0246568	-0.0251407	-0.0362167	0.0295623	0.00519857	0.0246568
GL50803_15603	-0.0246402	0.0045004	-0.00916168	0.00609036	-0.0383972	0.0246402
GL50803_41369	0.0246316	-0.025517	0.0130019	0.0468297	0.0138138	0.0246316
GL50803_15039	0.0246243	0.0268513	0.00731282	-0.0220761	-0.0465982	0.0246243
GL50803_23357	-0.02462	0.011482	0.00994386	-0.0372458	-0.0141296	0.02462
GL50803_9778	0.0246065	-0.016064	-0.0234775	0.00562584	0.0102199	0.0246065
GL50803_16069	0.0245971	-0.0146109	0.0244389	-0.00679653	-0.00589909	0.0245971
GL50803_9824	0.0245798	0.0295588	-0.0270993	-0.00808828	0.0192136	0.0245798
GL50803_16592	-0.0245764	-0.00247263	-0.00816731	0.0190595	-0.0565655	0.0245764
GL50803_14543	0.0245314	-0.0217144	0.0100972	0.00211725	-0.0552714	0.0245314
GL50803_23330	-0.0245274	-0.0177582	0.0329822	-0.00828369	0.026334	0.0245274
GL50803_16549	0.0244881	-0.0192104	-0.00326436	0.0169906	-0.0506157	0.0244881
GL50803_9294	0.0244836	0.000914637	-0.0441358	0.00572237	-0.0362532	0.0244836
GL50803_13524	-0.0244745	0.0224281	-0.0266285	0.0329524	0.020564	0.0244745
GL50803_90236	-0.0244586	-0.0306969	0.0357729	-0.0161355	0.0119809	0.0244586
GL50803_112519	0.0244083	0.0437154	-0.00207269	0.0183284	0.0137861	0.0244083
GL50803_101307	-0.0243921	-0.00224936	-0.0502663	-0.00175469	0.0208837	0.0243921
GL50803_11327	0.0243576	0.000138405	-0.0398411	0.00703209	0.000338136	0.0243576
GL50803_13550	0.0242818	0.0348691	-0.0283608	0.00716642	-0.0288452	0.0242818
GL50803_13982	-0.0242707	0.01324	-0.0419335	-0.0163593	0.0145183	0.0242707
GL50803_14270	0.02423	0.0229461	-0.0101025	0.000472707	0.00612123	0.02423
GL50803_16044	0.0242285	-0.0375309	-0.0132959	0.0204706	0.0336685	0.0242285
GL50803_14469	-0.0241946	0.0201034	0.0317713	-0.0366543	0.0102804	0.0241946
GL50803_4079	0.0241896	-0.018921	-0.0141917	0.0440599	-0.00749142	0.0241896
GL50803_16659	-0.024178	0.0221061	-0.0161081	0.0185678	0.0192412	0.024178
GL50803_10527	-0.0241551	-0.0334967	0.00984794	-0.0370886	0.0185055	0.0241551
GL50803_9506	0.0241412	0.00646292	-0.0236061	-0.0150149	-0.0578234	0.0241412
GL50803_16263	0.0241378	0.0137675	0.0466202	0.000368879	0.00812235	0.0241378
GL50803_3420	0.0241227	-0.0109917	-0.00709243	0.0441663	-0.0187412	0.0241227
GL50803_113163	0.0241214	0.0184445	0.0264604	0.0159256	0.0477941	0.0241214
GL50803_114535	0.0241052	0.0416228	-0.0143554	-0.00888054	-0.0114354	0.0241052
GL50803_87677	-0.0240697	0.00267654	0.0012297	-0.0550127	-0.0206074	0.0240697
GL50803_8727	-0.0240672	-0.0162115	0.00927103	-0.0572611	0.0141572	0.0240672
GL50803_14507	-0.0240491	0.0060957	0.0450113	0.00726517	-0.0300531	0.0240491
GL50803_100906	-0.0240324	0.0113353	0.0281393	-0.0315789	0.00469047	0.0240324
GL50803_10879	-0.0239091	-0.00199846	-0.00904405	-0.0466936	0.019812	0.0239091
GL50803_8741	-0.0239086	-0.0020995	-0.0153038	0.0295874	0.0181563	0.0239086
GL50803_16840	-0.0238944	-0.0319297	-0.00882833	-0.0239962	0.016075	0.0238944
GL50803_14181	-0.0238907	0.0156347	0.00468975	0.000354231	-0.0232751	0.0238907
GL50803_16934	0.023869	-0.00525153	-0.0107144	-0.051859	-0.0078975	0.023869
GL50803_15144	0.0238673	-0.0452112	-0.00927163	-0.0142502	0.018559	0.0238673
GL50803_14939	-0.0238546	-0.026399	0.0264487	0.00244076	-0.0179924	0.0238546
GL50803_8217	0.0238467	0.025331	0.0224645	0.041286	0.0107496	0.0238467
GL50803_10303	0.023811	-0.0397047	0.0117937	0.0102552	0.0113834	0.023811
GL50803_14895	-0.0237789	-0.0317877	0.00114002	-0.0209158	0.0241869	0.0237789
GL50803_11950	-0.0237228	-0.0412381	0.0113339	0.0280244	0.00937874	0.0237228
GL50803_8058	-0.0237213	0.018894	-0.0312498	0.0243218	-0.00791136	0.0237213
GL50803_12057	0.0237177	-0.0292582	0.0102045	-0.00553967	0.0332358	0.0237177
GL50803_97072	-0.0237002	-0.00791002	0.000590137	0.0172428	-0.0365301	0.0237002
GL50803_12109	-0.0236423	-0.041636	-0.0104891	-0.00786191	-0.030397	0.0236423
GL50803_4820	0.0236156	0.0169683	0.0127175	-0.00873043	-0.0518998	0.0236156
GL50803_16910	-0.0236145	0.00168089	-0.00131655	0.0362767	-0.0281279	0.0236145
GL50803_6332	0.023496	-0.00209871	-0.0123621	0.0189111	-0.0334666	0.023496
GL50803_14846	0.0234442	0.0145488	0.0212226	0.0111874	0.00639108	0.0234442
GL50803_41834	-0.0234384	-0.00837317	-0.0308935	-0.0237662	-0.0116266	0.0234384
GL50803_16266	0.0234139	-0.0407707	-0.0274858	-0.0167935	-0.00320832	0.0234139
GL50803_14539	-0.0234109	-0.0278999	-0.0443573	0.00158837	0.00786217	0.0234109
GL50803_1875	0.0233773	0.0188446	0.0206075	-0.0397133	0.0216535	0.0233773
GL50803_10775	-0.0233755	0.018098	-0.0268831	0.0125263	-0.0257388	0.0233755
GL50803_114210	-0.0233579	-0.0398471	0.00724958	0.0147774	0.0282147	0.0233579
GL50803_102963	-0.0233461	0.0399218	-0.00690676	0.00744615	-0.0321975	0.0233461
GL50803_14391	-0.0233376	0.0239831	-0.013484	-0.0332883	-0.0426889	0.0233376
GL50803_7306	0.0233372	0.04429	-0.0221716	-0.0112895	-0.0075347	0.0233372
GL50803_15520	-0.0232925	-0.0256237	0.0134435	-0.0363913	0.0281456	0.0232925
GL50803_7573	-0.023282	-0.0158734	-0.00986205	-0.00543239	0.0517738	0.023282
GL50803_104685	0.0232588	0.0293922	0.0401414	0.00520497	4.20364e-05	0.0232588
GL50803_16371	-0.0232508	-0.00272304	-0.0342941	-0.000111791	-0.0305641	0.0232508
GL50803_11566	0.0232235	0.0271192	-0.0345922	0.0147114	-0.0272851	0.0232235
GL50803_2933	0.0231926	0.0357767	0.00360027	-0.0422396	-0.0162973	0.0231926
GL50803_86761	-0.0231922	-0.0035341	0.0300649	0.0352857	-0.044773	0.0231922
GL50803_3896	-0.0231841	0.00507308	0.0056309	0.00314577	-0.045782	0.0231841
GL50803_6589	0.023161	-0.0400481	0.015723	-0.00575787	-0.000628643	0.023161
GL50803_15344	-0.023151	-0.0199319	0.0099489	0.0421302	-0.018987	0.023151
GL50803_16406	0.0231341	-0.0275426	-0.02747	-0.0048249	-0.0137288	0.0231341
GL50803_114915	0.0231034	0.0149463	-0.0208989	-0.0122145	0.0389967	0.0231034
GL50803_28379	-0.0230767	0.00907684	-0.027733	0.0414716	-0.00204964	0.0230767
GL50803_17106	-0.0229615	-0.0364291	-0.0234037	-0.00888511	0.0155671	0.0229615
GL50803_30476	-0.0229406	0.0357405	0.0191868	0.0144075	-0.0177511	0.0229406
GL50803_112076	0.022925	-0.0131111	-0.0212556	-0.0155316	-0.0199719	0.022925
GL50803_5358	-0.0229173	0.011642	0.00497453	0.0399926	-0.0273187	0.0229173
GL50803_10529	0.0228647	0.0114166	-0.0144609	-0.00490611	-0.0643517	0.0228647
GL50803_11740	0.0228313	0.0253361	-0.0253662	-0.0156742	-0.0124603	0.0228313
GL50803_103059	-0.0228307	0.0198482	0.0402629	-0.0269351	0.00232324	0.0228307
GL50803_91220	-0.0227974	0.0315594	-0.0296353	-0.00594852	0.0239845	0.0227974
GL50803_24412	0.0227376	-0.0376273	-0.0214097	-0.0119742	-0.0202613	0.0227376
GL50803_113876	-0.0227236	-0.0369448	0.00387255	-0.0141468	-0.0352235	0.0227236
GL50803_41927	-0.022711	0.0194665	-0.0311564	0.026499	-0.0136956	0.022711
GL50803_4652	-0.022692	-0.0425608	-0.00302444	0.0274208	0.00832495	0.022692
GL50803_14475	0.0226814	-0.00973684	-0.0182247	0.0536585	-0.00269879	0.0226814
GL50803_17255	0.0226692	0.0407635	-0.0200464	-0.000344937	0.00104519	0.0226692
GL50803_101534	-0.0226498	0.00521072	-0.0173109	0.0119616	0.0318412	0.0226498
GL50803_6439	0.0226481	-0.0251039	-0.0155686	0.0381001	0.0414103	0.0226481
GL50803_8702	-0.0226446	-0.0418295	-0.0258439	-0.0057234	-0.018373	0.0226446
GL50803_33689	0.0226408	0.0262307	-0.0435015	-0.000301424	0.0149937	0.0226408
GL50803_6132	-0.0226331	-0.0188514	-0.018777	-0.0277381	0.0488604	0.0226331
GL50803_34196	0.0225308	-0.0330103	0.00296603	0.00259918	0.0450412	0.0225308
GL50803_9184	-0.0225301	-0.0173857	0.0244956	-0.021048	-0.0181034	0.0225301
GL50803_2876	0.02252	-0.0301845	-0.00642238	0.0332433	0.0441072	0.02252
GL50803_16269	0.0224887	-0.0263804	0.00859892	0.0289384	0.0489435	0.0224887
GL50803_4383	0.022461	0.0278152	9.95287e-06	0.0134288	-0.00379085	0.022461
GL50803_8929	0.0224537	0.00726677	-0.0232148	-0.0388798	-0.042362	0.0224537
GL50803_16348	0.0224496	0.0217833	0.0269179	-0.0402309	0.00131383	0.0224496
GL50803_14827	0.0224451	0.0268342	-0.00689868	-0.0403794	0.0367312	0.0224451
GL50803_4502	-0.022383	0.0271148	0.0367111	0.0159691	-0.0290379	0.022383
GL50803_17164	-0.022365	-0.00581472	-0.00896323	0.00214318	0.0258272	0.022365
GL50803_137718	0.0223592	0.0193795	0.0376829	-0.0150862	-0.0203303	0.0223592
GL50803_16484	0.0223249	0.0126471	0.00739612	0.026887	0.0385535	0.0223249
GL50803_17506	0.0223142	-0.030721	-0.0206424	0.00324376	0.0282724	0.0223142
GL50803_13616	-0.0223069	0.0115227	0.000428879	0.0375637	-0.0115796	0.0223069
GL50803_16506	-0.0222812	-0.036009	-0.0228519	0.0217946	-0.00859665	0.0222812
GL50803_10676	-0.0222719	0.0111349	0.0449361	0.00226363	0.00165656	0.0222719
GL50803_98861	0.0222627	-0.00657337	0.0136929	0.0193573	0.0371548	0.0222627
GL50803_13101	-0.0222319	0.0329729	0.016259	0.028408	-0.0385781	0.0222319
GL50803_7513	-0.0222241	0.0101078	-0.0527968	-0.00438198	-0.00593432	0.0222241
GL50803_103125	0.0222057	-0.0157102	0.0347577	0.0165415	0.00844375	0.0222057
GL50803_15576	0.0221468	0.018111	0.0168549	0.0226482	0.0605848	0.0221468
GL50803_91643	-0.0221242	-0.0222029	-0.00750796	0.0358005	0.00421582	0.0221242
GL50803_91712	-0.0221131	0.0132343	0.0499274	0.000440329	-0.00165951	0.0221131
GL50803_13372	-0.0221084	-0.0476198	0.0105158	-0.0107944	-0.00229911	0.0221084
GL50803_7685	0.0221081	-0.0136749	-0.037327	0.0223247	0.0418206	0.0221081
GL50803_27747	0.0220947	-0.0139851	-0.0321041	-0.0230184	-0.0196843	0.0220947
GL50803_114636	-0.0220671	-0.0181725	-0.0316728	-0.0169816	0.0476336	0.0220671
GL50803_17169	-0.0220564	-0.0196523	-0.0254859	-0.0347198	-0.016018	0.0220564
GL50803_11613	-0.0220403	0.0128036	0.0357428	0.00617272	0.0158193	0.0220403
GL50803_17187	-0.0220367	-0.0215377	-0.0477565	0.00889747	-0.000813005	0.0220367
GL50803_6336	-0.0220055	0.0358997	-0.000934084	0.0088262	-0.0162826	0.0220055
GL50803_4018	-0.0219956	-0.0216617	-0.0429796	-0.0112076	-0.00918746	0.0219956
GL50803_113456	-0.0219946	-0.00899927	0.0287242	-0.0423349	0.000200052	0.0219946
GL50803_112682	0.0219739	0.00575236	-0.0355091	0.0317581	0.0107598	0.0219739
GL50803_7309	-0.0219517	0.00924148	0.0473403	-0.000391029	0.0238366	0.0219517
GL50803_137734	0.021932	-0.016909	-0.0169491	-0.0549203	0.00236267	0.021932
GL50803_10136	0.0219066	-0.00772449	0.00199453	0.033146	-0.0407737	0.0219066
GL50803_11698	-0.0218979	-0.037791	-0.0111275	-0.00674438	0.0434244	0.0218979
GL50803_9327	-0.0218799	0.0039505	-0.00145449	-0.00169391	0.0287622	0.0218799
GL50803_21750	0.0218425	0.0179879	-0.00350437	-0.0446102	-0.0411188	0.0218425
GL50803_8125	-0.0218217	-0.00325052	-0.016831	-0.0440211	-0.0349019	0.0218217
GL50803_16889	0.0217939	-0.0275883	0.0331764	0.0129463	-0.0273026	0.0217939
GL50803_13727	0.0217907	-0.034706	0.00589836	-0.0476483	0.0110766	0.0217907
GL50803_8189	0.0216714	0.0167272	0.0193674	-0.0142676	-0.0425391	0.0216714
GL50803_13606	-0.0216571	-0.0260528	-0.0220864	-0.0383747	-0.00172535	0.0216571
GL50803_103810	-0.0216501	-0.0296656	0.0192793	-0.037662	-0.0139324	0.0216501
GL50803_11638	-0.0216238	-0.0376754	-0.0157632	-0.0122155	0.0265602	0.0216238
GL50803_8560	0.0216177	-0.0185414	-0.0150455	-0.0352544	-0.028717	0.0216177
GL50803_114623	-0.0215911	0.0296701	-0.0235246	0.000447547	0.00559958	0.0215911
GL50803_17354	-0.0215779	0.00872481	0.029989	0.0218957	0.0364992	0.0215779
GL50803_1902	0.0215012	-0.0304581	-0.00326365	-0.00616827	-0.0464195	0.0215012
GL50803_17192	-0.0214991	0.0256593	0.0102941	0.0168971	0.0463766	0.0214991
GL50803_10256	0.0214989	0.0301864	-0.00977106	0.0251967	0.0417596	0.0214989
GL50803_114546	-0.0214855	0.00628376	0.0311315	-0.0469542	0.011979	0.0214855
GL50803_10825	0.0214836	-0.0354824	-0.028658	-0.0113559	0.0161529	0.0214836
GL50803_5822	-0.0214784	0.0368136	0.00196693	0.02458	-0.0168974	0.0214784
GL50803_36884	-0.0214629	-0.0103896	-0.0298686	-0.0196373	-0.0360683	0.0214629
GL50803_16354	-0.0214629	-0.0176998	-0.0105478	0.0450797	0.0211403	0.0214629
GL50803_9008	0.021442	0.0273446	-0.0239382	0.00252436	-0.0341586	0.021442
GL50803_15418	0.0214282	0.0431196	-0.000721379	0.00827477	-0.0124431	0.0214282
GL50803_15513	-0.0214271	-0.0300421	-0.0416958	-0.00313302	0.0130231	0.0214271
GL50803_14492	0.0213489	0.00506387	-0.0364968	0.00359639	0.0341306	0.0213489
GL50803_16830	0.0213241	0.0374042	-0.0261481	-0.0326391	-0.00137133	0.0213241
GL50803_9148	0.0213226	-0.0298791	-0.017828	-0.00799478	-0.0261456	0.0213226
GL50803_32571	-0.0213101	-0.0207731	-0.0215186	0.0241258	-0.0154706	0.0213101
GL50803_28888	0.0212543	0.0223691	0.042759	-0.0193255	-0.0255792	0.0212543
GL50803_103454	0.0212447	0.00497571	0.00174435	-0.0606887	-0.0263004	0.0212447
GL50803_7579	0.0212163	-0.0159943	-0.0196722	-0.0277779	0.00208257	0.0212163
GL50803_16326	-0.021206	0.0334798	-0.0101118	0.00816025	0.00106801	0.021206
GL50803_10429	0.0211868	0.0219339	-0.0147438	-0.000825997	0.0142667	0.0211868
GL50803_7203	0.0211771	-0.030779	-0.00708161	0.0126329	0.0139425	0.0211771
GL50803_15918	-0.0211614	-0.0228439	-0.0281076	0.0410142	-0.0116143	0.0211614
GL50803_10568	-0.021129	-0.0235702	-0.00688583	0.026387	-0.0135808	0.021129
GL50803_21803	0.0211157	-0.0105871	-0.0369287	-0.010666	-0.0462201	0.0211157
GL50803_14855	-0.021111	-0.0160202	-0.00358673	0.03009	-0.062284	0.021111
GL50803_2285	0.0210907	0.0184603	-0.0357277	0.0283437	-0.0118011	0.0210907
GL50803_2267	0.0210192	0.0268482	0.000993841	0.0157858	-0.0573323	0.0210192
GL50803_17312	-0.0209019	0.0307869	-0.00447379	-0.00294156	0.0552535	0.0209019
GL50803_22629	0.0208106	0.0262271	-0.017949	0.00262543	0.0426709	0.0208106
GL50803_14938	-0.0207917	-0.0244259	0.0079759	-0.0415299	-0.0252949	0.0207917
GL50803_17541	0.0207595	0.0270227	-0.0106003	0.0157954	-0.0536245	0.0207595
GL50803_17482	0.0207489	-0.0323673	-0.0162651	0.0430744	0.0187844	0.0207489
GL50803_9492	0.020727	-0.0506199	0.00342042	0.000583001	0.00592865	0.020727
GL50803_94440	-0.0207214	-0.00286115	0.0488034	0.0161079	-0.00951319	0.0207214
GL50803_16507	-0.0206616	-0.0221501	0.000719851	-0.0128225	0.0515978	0.0206616
GL50803_15574	-0.0206562	-0.0289281	0.00638825	-0.0372954	0.0121403	0.0206562
GL50803_6211	0.0206492	-0.0193288	0.0356725	0.020774	-0.0221441	0.0206492
GL50803_17264	-0.0206382	0.035256	0.0280224	-0.00535258	0.0193898	0.0206382
GL50803_103838	0.0206378	-0.0117568	0.022822	-0.0154868	0.0555754	0.0206378
GL50803_15399	0.0205873	-0.0339443	0.00432373	0.0438785	0.00867537	0.0205873
GL50803_28831	0.0205509	0.0187877	0.00178537	-0.0506428	-0.00232806	0.0205509
GL50803_17060	-0.0205407	0.0452722	-0.0214072	0.01297	-0.00540555	0.0205407
GL50803_12235	-0.0204459	-0.0184369	-0.0304722	0.00640856	-0.0200089	0.0204459
GL50803_17392	0.0204409	0.0350335	-0.0079138	0.0424672	0.0268016	0.0204409
GL50803_4155	0.0204263	-0.00251004	0.0417367	0.0348134	0.0336728	0.0204263
GL50803_11299	-0.0204197	0.0260994	0.0309799	-0.0215076	0.0221418	0.0204197
GL50803_7876	0.0203773	-0.0192686	-0.0142133	0.0240658	-0.041445	0.0203773
GL50803_103783	-0.0203512	0.0502797	-0.000367354	0.00741109	0.0202398	0.0203512
GL50803_33030	-0.0203216	0.0273196	0.0320777	0.00162926	0.0135688	0.0203216
GL50803_17043	0.0203161	0.022116	0.0421308	0.00939939	-0.0305024	0.0203161
GL50803_8903	0.0203097	0.015258	0.0526517	-0.00446508	-0.0109931	0.0203097
GL50803_17403	-0.0202957	0.0068017	-0.0147512	-0.05586	0.0243881	0.0202957
GL50803_89746	-0.0202612	-0.0216214	0.00588343	0.0545125	-0.00971486	0.0202612
GL50803_17402	-0.0201896	-0.0178254	0.028302	-0.0105197	-0.00145945	0.0201896
GL50803_16587	-0.0201341	-0.0461471	0.0210958	-0.00662964	-0.00669015	0.0201341
GL50803_15392	0.0200938	-0.00995773	-0.029016	-0.00868635	-0.0467179	0.0200938
GL50803_92498	-0.0200883	0.0146669	0.0302328	-0.00293455	0.050966	0.0200883
GL50803_22385	-0.0200822	-0.0264073	0.0164872	-0.00713112	0.0440358	0.0200822
GL50803_6022	0.0200368	-0.0281341	-0.0358493	0.0177752	0.0101938	0.0200368
GL50803_114885	0.0200065	-0.0321896	0.0054311	0.0121427	-0.0446325	0.0200065
GL50803_98056	0.019943	-0.0233478	0.033884	0.00917397	0.0317613	0.019943
GL50803_2825	-0.0199382	-0.048877	-0.0173149	-0.00173393	-0.00383464	0.0199382
GL50803_7474	-0.0199055	0.0376368	0.0132848	0.0130971	0.00836006	0.0199055
GL50803_9289	-0.0198708	0.0367862	-0.00408013	0.0160967	0.0461548	0.0198708
GL50803_16599	-0.0197704	-0.0377551	0.0155865	0.0335968	0.0245656	0.0197704
GL50803_15009	0.019765	-0.0272725	-0.00102681	-0.00037608	0.0292706	0.019765
GL50803_16891	0.0197269	0.0314476	0.0117748	-0.0178342	0.0404022	0.0197269
GL50803_16173	-0.0197177	-0.043918	0.0282095	0.0126415	-0.00890912	0.0197177
GL50803_112210	0.0196702	0.0323754	-0.0284941	-0.00270152	0.0306639	0.0196702
GL50803_13668	-0.0196516	-0.0446578	0.0311032	-0.00436551	-0.00532368	0.0196516
GL50803_42377	-0.019647	-0.0157941	-0.019369	0.00589931	0.00366862	0.019647
GL50803_16199	-0.0196422	0.00956907	0.00190812	-0.00547282	-0.0138944	0.0196422
GL50803_14601	-0.0196387	-0.0168249	-0.0125726	-0.0527257	0.00345012	0.0196387
GL50803_42442	-0.0196311	0.0421246	0.0180154	0.0271035	0.00203665	0.0196311
GL50803_4371	-0.0196206	-0.020458	-0.00292744	0.0203583	0.0395839	0.0196206
GL50803_34179	-0.0196176	0.0421141	0.00218193	0.00894441	0.0203608	0.0196176
GL50803_9077	0.019596	-0.0224026	-0.0291162	0.0480498	0.0185995	0.019596
GL50803_23888	0.0195043	-0.0143394	0.00449178	0.0206217	0.0601791	0.0195043
GL50803_8460	-0.0194605	0.0106955	-0.00597488	-0.0295407	0.0402143	0.0194605
GL50803_7261	-0.0194032	-0.00155108	-0.0499929	0.017763	-0.0069657	0.0194032
GL50803_137735	0.0193786	0.0379138	-0.0171508	-0.0226504	-0.0369346	0.0193786
GL50803_9098	-0.0193615	0.0360795	-0.0088167	0.0111776	0.0168581	0.0193615
GL50803_17170	0.0193442	-0.0133204	-0.0342808	0.00689805	0.0470776	0.0193442
GL50803_7562	-0.0193383	0.0156503	-0.0453749	-0.0201348	-0.0172776	0.0193383
GL50803_33862	0.0193127	0.0390041	0.0145773	0.020187	0.0268275	0.0193127
GL50803_36975	-0.019301	0.0281991	0.03424	0.0204968	-0.00635732	0.019301
GL50803_11640	-0.0192728	0.0488544	0.000977379	0.0158784	0.00652822	0.0192728
GL50803_3957	-0.0192637	-0.020625	-0.0291258	0.0485625	0.00341501	0.0192637
GL50803_6492	-0.0192355	0.0387912	0.01573	0.0350266	0.0211569	0.0192355
GL50803_11397	0.0192092	0.0200456	-0.0405407	0.00363619	-0.0412388	0.0192092
GL50803_17586	-0.0191986	-0.0116615	-0.0139558	0.0224403	0.0499234	0.0191986
GL50803_112867	0.0191678	-0.0308279	0.0217036	0.0233322	0.0413426	0.0191678
GL50803_113365	-0.0190826	0.0146889	-0.0468433	0.0110891	0.010176	0.0190826
GL50803_23235	0.0190694	0.0199669	-0.0274187	-0.0235496	0.0337995	0.0190694
GL50803_17567	-0.0190426	-0.0349382	0.00385904	0.0107782	-0.0475458	0.0190426
GL50803_17139	-0.0190389	-0.0122421	-0.00624433	0.010131	-0.0608902	0.0190389
GL50803_112681	0.019037	-0.0136537	-0.0137634	0.02026	0.0292878	0.019037
GL50803_10382	0.0190228	-0.00573178	0.0126604	0.060321	-0.00708808	0.0190228
GL50803_17063	0.0189793	-0.0103763	-0.0174952	0.0254934	-0.0576907	0.0189793
GL50803_16188	0.0189332	0.0222876	-0.0222703	-0.029303	-0.0511288	0.0189332
GL50803_16570	0.018878	0.0360662	-0.0139165	-0.0289497	0.0161326	0.018878
GL50803_24603	-0.0188692	-0.0299799	-0.00551569	0.0346072	0.026309	0.0188692
GL50803_20551	-0.0188667	0.00265563	-0.0304692	0.0458045	-0.00836712	0.0188667
GL50803_16287	0.0187701	-0.0329218	0.0260271	0.0092415	0.0155529	0.0187701
GL50803_38394	0.0187636	0.0287707	-0.0117552	-0.0336908	-0.0199667	0.0187636
GL50803_9618	-0.0187279	-0.0303881	0.0335308	0.0163206	-0.008856	0.0187279
GL50803_10291	0.0187255	0.0015055	-0.0237724	0.0333983	-0.0271136	0.0187255
GL50803_15042	-0.0187077	-0.0480796	0.020068	0.0180534	0.00754459	0.0187077
GL50803_11204	-0.0186771	0.0323189	-0.0298198	0.0315493	-0.0135321	0.0186771
GL50803_10870	0.0186522	0.0118038	0.0514406	0.0251648	0.0102493	0.0186522
GL50803_14800	-0.0186163	0.000492477	-0.00316054	0.0575696	-0.00900467	0.0186163
GL50803_16034	-0.0185668	0.0297731	0.000956217	0.0159144	0.032932	0.0185668
GL50803_8608	-0.0185271	0.0100897	0.0517029	-0.0132562	-0.0281364	0.0185271
GL50803_15474	0.0185203	-0.0299779	-0.0218641	-0.034325	-0.0214054	0.0185203
GL50803_16681	-0.0184813	-0.0478215	0.00501872	-0.0212153	-0.0254768	0.0184813
GL50803_17454	-0.0184542	-0.0146557	0.00637662	-0.0546088	-0.033423	0.0184542
GL50803_91334	0.0184515	-0.0353405	-0.00420518	0.0393634	0.0233266	0.0184515
GL50803_32838	-0.0183252	-0.0194751	-0.00638348	0.0331901	0.0588957	0.0183252
GL50803_91476	-0.0183199	0.00704535	0.0522894	0.00616427	0.000949887	0.0183199
GL50803_113439	0.0182912	-0.0480338	-0.0147453	0.0116427	0.00964153	0.0182912
GL50803_17404	-0.0182772	-0.0487201	0.0102587	-0.0178186	-0.0187875	0.0182772
GL50803_14940	0.0182566	-0.00952331	-0.00698052	0.036084	-0.0116169	0.0182566
GL50803_10459	-0.0182214	0.0187608	0.0420578	0.0228386	0.0249913	0.0182214
GL50803_16042	-0.0181898	0.0440294	-0.0242764	-0.0231197	0.0179118	0.0181898
GL50803_103891	-0.0181745	-0.0113776	-0.0495447	-0.0230699	-0.00549557	0.0181745
GL50803_14566	-0.0181454	0.00150947	0.0516071	0.0113325	-0.0104598	0.0181454
GL50803_7953	-0.0181356	0.0444978	-0.0148069	-0.00904494	0.0275251	0.0181356
GL50803_14569	-0.018131	-0.0406199	0.017152	-0.0273702	-0.0227832	0.018131
GL50803_115338	0.0181071	-0.0430641	-0.0232911	0.00225315	-0.017136	0.0181071
GL50803_101877	-0.018101	0.0191713	0.0470556	0.0244628	0.0239536	0.018101
GL50803_4063	-0.0180755	-0.0210455	-0.00408913	-0.0397573	0.002459	0.0180755
GL50803_9861	0.0180567	-0.00777968	0.00173186	-0.0616152	0.010573	0.0180567
GL50803_40369	-0.0180379	0.0202748	-0.00366122	0.0284327	0.0436928	0.0180379
GL50803_114787	0.0180287	0.0230174	-0.0243339	-0.00387143	0.0200763	0.0180287
GL50803_16605	-0.0180198	-0.00926684	0.0150092	0.00771693	-0.00611287	0.0180198
GL50803_16332	-0.0179783	0.010905	0.0420929	0.0346588	0.0124826	0.0179783
GL50803_11867	-0.0179642	0.00246071	-0.0382089	-0.0521058	-0.00222135	0.0179642
GL50803_13268	0.0179463	0.0266903	0.037106	-0.0148654	0.00355502	0.0179463
GL50803_23767	-0.0179286	-0.0320522	0.0028045	0.0096458	0.00956906	0.0179286
GL50803_14104	0.0179096	0.021157	0.0446993	0.0271477	-0.0115616	0.0179096
GL50803_16720	0.017886	-0.0456945	-0.0295941	-0.00448072	0.00704722	0.017886
GL50803_9523	-0.0178827	-0.0365432	-0.00330147	0.0305138	-0.00258151	0.0178827
GL50803_16020	-0.01782	-0.0327096	-0.0206307	0.00112305	0.0217411	0.01782
GL50803_17395	-0.0177828	-0.0118885	-0.02533	-0.0276864	-0.00399607	0.0177828
GL50803_16729	-0.01774	-0.0384224	-0.00699195	0.0464675	-0.0165906	0.01774
GL50803_6344	-0.0176965	0.0359018	0.0404487	-0.0051052	0.0165457	0.0176965
GL50803_17246	-0.0176891	-0.0222846	-0.052811	-0.00858112	0.00555682	0.0176891
GL50803_8942	0.0176236	-0.00284286	-0.039612	0.0344636	-0.0264877	0.0176236
GL50803_17058	-0.0175999	0.0265363	0.0424871	0.0139949	0.0173878	0.0175999
GL50803_8713	0.0175661	-0.0037266	-0.00229453	-0.0346253	-0.0216068	0.0175661
GL50803_10901	-0.0175185	0.0372271	0.00343078	0.0454266	-0.00778665	0.0175185
GL50803_93011	-0.0174384	-0.0061135	-0.018099	-0.0261115	-0.0509736	0.0174384
GL50803_8427	0.0173962	0.0141679	-0.0174269	0.0449045	-0.0156581	0.0173962
GL50803_93736	0.0173906	-0.0156638	-0.0148296	-0.0146892	-0.00286192	0.0173906
GL50803_8616	0.0173501	-0.0420781	-0.026538	-0.0261332	0.00276951	0.0173501
GL50803_10038	0.0173234	-0.0304734	0.0399477	0.0216495	0.00239048	0.0173234
GL50803_14622	0.017261	-0.036487	0.0229047	-0.0191982	-0.00312004	0.017261
GL50803_103878	-0.0172319	0.0330032	-0.0214066	0.00219791	-0.0177438	0.0172319
GL50803_23185	0.0172122	-0.0254928	-0.0355304	-0.00437527	3.59764e-05	0.0172122
GL50803_26199	-0.0171834	-0.0363152	-0.00517173	0.0305219	0.0297916	0.0171834
GL50803_16709	0.0171396	0.0279813	-0.0223506	0.00287554	-0.0289629	0.0171396
GL50803_16090	-0.0171316	-0.00339546	-0.0102106	0.00355987	0.0726901	0.0171316
GL50803_16860	0.0171168	0.0345927	-0.0112541	0.0104563	0.0441573	0.0171168
GL50803_114921	0.0171026	-0.00758436	0.0269053	0.0305984	-0.0219757	0.0171026
GL50803_14651	-0.0170531	0.00717204	-0.0223236	0.00215655	-0.0605993	0.0170531
GL50803_7414	-0.0169922	-0.0121996	0.0125778	0.0561992	0.00357986	0.0169922
GL50803_115232	0.0169875	0.0276339	0.0252055	0.0506615	0.00479462	0.0169875
GL50803_137695	0.0169832	-0.0373587	0.0282551	-0.0358864	-0.00462973	0.0169832
GL50803_7800	0.0169717	0.0149868	-0.0111448	0.0569943	0.00138241	0.0169717
GL50803_2340	0.0169624	-0.00366861	-0.0387434	-0.0264254	0.00381333	0.0169624
GL50803_6054	0.0169578	-0.0324817	-0.0252453	0.033666	0.0223684	0.0169578
GL50803_15289	-0.0169388	-0.0188798	-0.0311653	-0.0225988	0.0396951	0.0169388
GL50803_8949	-0.0169344	-0.0410897	0.0090472	0.0277619	-0.019826	0.0169344
GL50803_2098	0.0169316	0.0312081	-0.0168102	-0.00479817	-0.0173876	0.0169316
GL50803_4708	-0.0169245	-0.0191068	0.0265852	0.00364738	-0.0539099	0.0169245
GL50803_4259	0.0169123	0.024939	0.0171155	0.0114556	-0.0436356	0.0169123
GL50803_6725	0.0169086	0.0281089	-0.00978116	-0.000570721	0.0153447	0.0169086
GL50803_89828	-0.0169004	-0.0469793	-0.0307548	-0.00392285	0.00607218	0.0169004
GL50803_3599	0.0168594	0.0277809	-0.0192796	0.0129256	-0.0480848	0.0168594
GL50803_17336	0.0168573	0.0340912	-0.0251359	-0.00836507	0.0221133	0.0168573
GL50803_8235	0.0168001	-0.0197786	0.0470147	-0.0149641	-0.020501	0.0168001
GL50803_16815	-0.0167765	0.0154219	-0.0269793	-0.021678	-0.0336369	0.0167765
GL50803_9909	-0.0167755	-0.00428627	0.0548839	0.00376741	-0.00265141	0.0167755
GL50803_7524	-0.01672	-0.0138787	-0.0498265	-0.0198689	-0.02666	0.01672
GL50803_24979	-0.0167138	-0.0111329	0.0567456	-0.00421347	-0.00180199	0.0167138
GL50803_6563	0.0166856	0.0283377	-0.0323846	0.0305873	0.0144366	0.0166856
GL50803_16114	0.0166812	-0.0418565	-0.00633181	-0.026561	0.0170454	0.0166812
GL50803_42000	-0.0166604	0.0155845	-0.0133072	-0.0440534	0.00636734	0.0166604
GL50803_11448	0.0166261	0.0182598	-0.0131041	0.0496134	0.0347366	0.0166261
GL50803_9045	-0.016613	-0.0442771	-0.0144136	-0.000822269	0.0115645	0.016613
GL50803_6185	-0.0165919	-0.00181809	0.0102424	0.0506792	-0.0315917	0.0165919
GL50803_3414	-0.0165277	0.0349411	-0.0432271	0.00440232	-0.0225473	0.0165277
GL50803_7242	0.0165239	0.0209466	-0.00179359	-0.0509123	-0.0141377	0.0165239
GL50803_16954	-0.0164435	-0.00137426	0.00341637	-0.000253454	0.0587239	0.0164435
GL50803_8782	-0.0163945	0.0307287	-0.0354503	0.000755641	-0.0374583	0.0163945
GL50803_10145	-0.0163506	0.0421235	-0.022516	0.0231439	0.0241356	0.0163506
GL50803_8916	0.0163231	0.0228685	0.0448312	-0.00281332	0.0421169	0.0163231
GL50803_102108	-0.0163184	0.0105358	-0.0039176	0.0202961	0.0397798	0.0163184
GL50803_15549	0.0162709	-0.0127291	0.0505159	-0.0123115	0.0119584	0.0162709
GL50803_103074	-0.0162529	0.0417835	-0.0194229	0.0373975	-0.0153818	0.0162529
GL50803_11696	0.0161862	-0.0163946	0.0405597	-0.00727546	-0.0349493	0.0161862
GL50803_16500	0.0161668	-0.0264027	-0.0397016	-0.019076	0.0368644	0.0161668
GL50803_2796	0.0161311	0.00247047	-0.0236243	0.055415	0.0307304	0.0161311
GL50803_96878	-0.0161111	0.00525014	-0.0112343	-0.0354129	0.0415024	0.0161111
GL50803_9121	0.0160585	-0.0159601	0.0405435	0.0432857	0.000807013	0.0160585
GL50803_14599	-0.0160114	0.0349391	-0.0464069	0.0029215	0.0123565	0.0160114
GL50803_13288	-0.0159471	-0.00518369	-0.0454841	0.0365553	0.0102851	0.0159471
GL50803_102921	-0.0159142	-0.0409744	0.00991875	0.0120734	-0.00699579	0.0159142
GL50803_7966	-0.0158922	-0.0138279	-0.0235192	-0.0398745	-0.0317847	0.0158922
GL50803_2011	0.0158637	0.0442504	-0.0234642	-0.0216631	0.0107168	0.0158637
GL50803_113450	0.0158475	-0.0290356	0.01719	-0.0372003	0.0418623	0.0158475
GL50803_35180	0.0158051	0.0495769	-0.0101538	-0.0212685	0.000155366	0.0158051
GL50803_89285	0.0157568	0.0443569	0.0125469	0.000945265	0.020722	0.0157568
GL50803_17073	0.015739	0.0209549	0.0510371	0.0214121	0.00971503	0.015739
GL50803_13412	0.0156985	0.0165049	-0.0354066	0.0287878	-0.00519466	0.0156985
GL50803_94224	-0.0156975	0.0166515	0.0510325	-0.00318218	-0.000300344	0.0156975
GL50803_12830	-0.0156684	0.046503	0.00759892	-0.0243412	-0.0313425	0.0156684
GL50803_96324	0.0156469	-0.0265144	0.0269441	0.0328991	0.0174551	0.0156469
GL50803_16267	-0.0155806	-0.0323087	-0.0316971	-0.0135407	0.00727752	0.0155806
GL50803_16882	0.0155747	-0.0122401	0.0368459	-0.00543198	-0.0310033	0.0155747
GL50803_15124	-0.0155313	-0.036468	0.0167608	0.0135825	-0.0138739	0.0155313
GL50803_15419	0.0154954	0.00322086	-0.0277304	-0.0183641	-0.0668272	0.0154954
GL50803_21331	-0.0154796	0.0102483	0.025305	0.0295702	-0.0339578	0.0154796
GL50803_24537	-0.0154391	-0.0463943	0.0314496	-0.0104471	0.00547903	0.0154391
GL50803_8429	0.0154266	0.0327845	0.00571447	-0.038711	0.0242143	0.0154266
GL50803_5328	0.0153772	0.0257084	-0.0190585	0.0320908	-0.00555853	0.0153772
GL50803_17396	0.0153682	-0.0043522	-0.026505	0.0542196	-0.0325033	0.0153682
GL50803_5010	-0.0152868	0.0285864	0.016718	0.0381438	-0.0156543	0.0152868
GL50803_28526	-0.0152803	0.0248217	-0.00328694	-0.0197155	0.00990174	0.0152803
GL50803_19436	-0.0152026	-0.0443937	0.0114786	0.0142867	-0.0288595	0.0152026
GL50803_90343	0.0151767	0.0348952	0.0051403	0.000404498	-0.0394596	0.0151767
GL50803_7018	0.0150985	-0.0293365	0.00645658	0.00896498	-0.0258098	0.0150985
GL50803_9807	-0.015093	-0.0321052	0.0250847	0.0137416	-0.0464606	0.015093
GL50803_37985	-0.0150545	-0.0536533	0.00877158	-0.0120345	0.000710858	0.0150545
GL50803_16603	-0.0150516	-0.0217951	-0.0354588	-0.00477845	-0.0422109	0.0150516
GL50803_107659	0.0150425	0.0344252	0.00475808	0.0162731	0.042297	0.0150425
GL50803_102654	0.0150071	0.00174761	-0.0171458	-0.0408584	0.0589218	0.0150071
GL50803_16353	-0.0149799	0.0102599	0.00569782	-0.0352518	0.0475285	0.0149799
GL50803_94542	-0.0149753	-0.0371647	0.0220899	-0.00508185	0.0247261	0.0149753
GL50803_4657	0.0149029	-0.0534869	0.00504152	-0.00422214	-0.00757613	0.0149029
GL50803_10330	0.0148185	-0.0539178	0.00915004	-0.00406905	0.0122774	0.0148185
GL50803_4156	0.0147938	0.0451966	-0.0235527	-0.0175598	-0.0120572	0.0147938
GL50803_112828	-0.0147567	-0.0228205	-0.0524095	-0.0147331	0.00810399	0.0147567
GL50803_15101	0.0147354	0.00742267	0.0461778	0.0405083	-0.0132712	0.0147354
GL50803_88888	0.0147319	0.0489954	0.0211572	0.0189227	-0.00768923	0.0147319
GL50803_115797	0.0147192	-0.024886	-0.0094677	-0.0367505	-0.0485878	0.0147192
GL50803_112114	0.0146799	0.0361893	-0.00662724	-0.021117	0.0347755	0.0146799
GL50803_4843	0.0146782	-0.0172849	-0.0308502	0.0562232	0.00289609	0.0146782
GL50803_21082	0.0146177	0.0392208	0.0332654	-0.00652723	0.0361867	0.0146177
GL50803_115066	0.0145971	0.000291988	0.00944177	-0.0646866	-0.0291229	0.0145971
GL50803_102022	-0.0145771	0.0137057	0.0423353	-0.0252314	-0.0245711	0.0145771
GL50803_96818	-0.0145642	0.0103438	0.0247714	-0.0651603	-0.00594219	0.0145642
GL50803_6138	-0.0145506	-0.0337722	-0.017957	0.0128954	-0.0277129	0.0145506
GL50803_14648	0.0145476	0.0192321	0.0564827	-0.000541993	-0.00252315	0.0145476
GL50803_40067	-0.0145343	0.0248403	-0.00291535	0.00267965	0.0336972	0.0145343
GL50803_4838	-0.0145281	-0.0332524	-0.0384546	-0.0219445	0.0131952	0.0145281
GL50803_15134	-0.0144749	0.0204719	0.00422003	-0.0571162	-0.0231171	0.0144749
GL50803_2107	-0.0144701	0.0135298	-0.0592328	0.00704619	-0.0068947	0.0144701
GL50803_94927	-0.0144246	0.0492666	-0.0218783	0.0037608	0.0101733	0.0144246
GL50803_16435	0.0143229	-0.010687	-0.0222926	-0.0478859	-0.00473335	0.0143229
GL50803_16793	-0.0142779	-0.0155488	0.0383441	0.0366491	0.0345671	0.0142779
GL50803_27364	0.0142756	0.004135	-0.0113524	0.0046281	-0.0528373	0.0142756
GL50803_16996	0.0142647	-0.00455913	0.00920832	-0.064861	0.0353552	0.0142647
GL50803_13708	-0.014263	0.0344857	0.00540501	-0.0322432	0.027339	0.014263
GL50803_14098	0.0142137	-0.000577973	-0.00530035	-0.0179354	-0.0434988	0.0142137
GL50803_13360	0.0141942	0.0445282	0.00969845	0.00857845	-0.0498504	0.0141942
GL50803_3903	-0.0141886	0.0463381	0.0090553	0.00959494	-0.00983529	0.0141886
GL50803_10623	0.0141508	-0.00783127	0.0548584	0.0129038	-0.0183664	0.0141508
GL50803_119706	0.0141382	-0.00738505	-0.00566357	-0.0727473	0.00767545	0.0141382
GL50803_87056	0.0141155	0.0494698	-0.00962172	-0.0307459	0.0128091	0.0141155
GL50803_14545	0.0140735	0.000737012	-0.0168448	-0.0406885	0.0276846	0.0140735
GL50803_14983	-0.0140681	-0.0440494	0.0110702	0.00163824	0.00733953	0.0140681
GL50803_101397	0.0140633	0.00285573	-0.0488432	-0.000157942	-0.0105849	0.0140633
GL50803_103205	-0.0140498	0.0157422	0.0319697	0.0397802	0.00350573	0.0140498
GL50803_10836	0.014046	0.0408141	-0.0297697	-0.0160509	0.00571993	0.014046
GL50803_1979	0.0140188	0.0388351	-0.04025	0.00611976	-0.0129383	0.0140188
GL50803_16226	-0.0140068	0.029716	0.0253621	-0.00209411	0.0138419	0.0140068
GL50803_14796	0.0139582	0.0351564	-0.0218321	0.0170685	0.0463528	0.0139582
GL50803_8191	-0.0139376	-0.0556495	-0.00374144	-0.00357985	-0.00527431	0.0139376
GL50803_86683	0.0139126	0.0299013	-0.0200981	0.00964115	0.027959	0.0139126
GL50803_101074	0.0138919	-0.0516921	-0.0203159	-0.0178265	0.00353161	0.0138919
GL50803_114609	0.0138868	0.016887	-0.0232068	0.0249477	-0.0581533	0.0138868
GL50803_9007	-0.0138555	-0.0528719	-0.000487778	-0.0150345	-0.011035	0.0138555
GL50803_8228	-0.0138339	0.0233814	-0.00999646	-0.0081268	0.0601902	0.0138339
GL50803_14859	-0.0138045	-0.0466951	0.0171596	0.00721561	0.0272912	0.0138045
GL50803_13797	-0.0137847	-0.0328538	0.0308849	-0.0319158	0.039619	0.0137847
GL50803_16013	-0.01377	-0.0212992	0.00760791	0.000418732	0.0191956	0.01377
GL50803_1713	-0.0137394	-0.00599795	-0.000790137	0.021461	-0.0785134	0.0137394
GL50803_16230	0.013731	-0.0100644	0.0152651	0.0538501	0.00555733	0.013731
GL50803_16482	0.0137196	0.025394	-0.0363714	-0.0468008	0.00644662	0.0137196
GL50803_5845	-0.013633	0.010045	0.00751572	0.0251041	0.0444818	0.013633
GL50803_7655	-0.0136201	-0.0264747	0.0406576	0.0320293	0.0268175	0.0136201
GL50803_8140	0.013606	-0.0258874	0.0471726	-0.0232856	0.0120471	0.013606
GL50803_11044	0.0136033	0.0455457	-0.0262094	0.0211669	0.00216962	0.0136033
GL50803_4687	-0.0135689	0.0251895	-0.0106811	-0.0189595	0.00816417	0.0135689
GL50803_137641	-0.0135669	-0.0361753	-0.00522428	-0.0202422	0.0309614	0.0135669
GL50803_101765	-0.0135578	-0.0285002	-0.0283413	-0.0256014	-0.0481015	0.0135578
GL50803_5795	0.0135486	-0.0155516	0.026575	-0.0637545	-0.00173875	0.0135486
GL50803_24372	0.0135272	0.011877	0.0541404	-0.0101192	0.0111436	0.0135272
GL50803_95563	-0.0135053	-0.00924374	-0.0537719	-0.0149835	0.00773707	0.0135053
GL50803_14086	0.0135032	0.00758165	0.0332425	0.0198956	0.0253324	0.0135032
GL50803_14874	0.013446	0.0257635	0.00403702	-0.0381479	-0.0429785	0.013446
GL50803_16202	-0.0134088	-0.0224124	-0.00692083	-0.020417	0.0285288	0.0134088
GL50803_8348	0.0133921	0.0537642	0.0098308	0.000105917	-0.024671	0.0133921
GL50803_92132	0.0133826	0.020247	0.0317801	0.0464168	-0.00444467	0.0133826
GL50803_8587	0.0133823	0.0109615	-0.0554827	0.0101013	-0.0114925	0.0133823
GL50803_10361	-0.0132014	-0.0522057	-0.00265086	-0.0280087	0.00752221	0.0132014
GL50803_17150	-0.0130844	-0.053134	-0.0146367	0.00642176	-0.0112209	0.0130844
GL50803_15995	-0.0130629	-0.01671	-0.0402027	0.0132247	0.012004	0.0130629
GL50803_103855	0.0130496	0.0420194	-0.0165764	0.0143412	0.00935472	0.0130496
GL50803_11493	-0.0130412	0.00789594	-0.012743	-0.0316314	-0.060648	0.0130412
GL50803_41288	-0.0130157	-0.048399	0.0133968	0.0245306	0.0248911	0.0130157
GL50803_114671	-0.0129902	-0.0311611	-0.0366012	0.020114	-0.0042273	0.0129902
GL50803_10924	-0.0129355	0.0305341	0.0108415	-0.0445137	0.00328552	0.0129355
GL50803_4257	0.0129149	0.0266849	-0.0229582	-0.00483452	-0.0376142	0.0129149
GL50803_7873	-0.0129106	0.0339312	0.0234906	0.0230376	-0.0153859	0.0129106
GL50803_104866	0.0128889	0.0210928	0.0555185	-0.00755477	-0.0118208	0.0128889
GL50803_15988	0.0128758	-0.0180653	-0.0481063	-0.0207416	-0.0166665	0.0128758
GL50803_8407	0.0128487	-0.0422262	-0.0249395	0.0113003	0.0128126	0.0128487
GL50803_32399	-0.0127899	-0.00537364	-0.00388354	-0.0280025	-0.00294969	0.0127899
GL50803_94117	-0.0127791	0.0414841	0.0183492	-0.0141266	0.016172	0.0127791
GL50803_9363	0.0127682	0.0291906	-0.0021889	0.0564881	0.00498727	0.0127682
GL50803_24043	-0.0127326	0.043781	-0.0210687	-0.0332751	0.0212284	0.0127326
GL50803_11649	0.0127	0.0420346	-0.0342415	0.00206088	0.00468841	0.0127
GL50803_11595	0.0126892	-0.0379067	-0.00695791	0.0330727	-0.020308	0.0126892
GL50803_6624	0.0126716	0.0240264	-0.0300468	0.00758179	0.0392665	0.0126716
GL50803_16556	0.0125978	0.00764056	0.0173657	-0.0022037	-0.079163	0.0125978
GL50803_3951	-0.0125756	-0.0540903	-0.00326598	0.0207044	-0.00303588	0.0125756
GL50803_16431	0.0125755	-0.0442555	0.0139509	-0.0262683	-0.0207763	0.0125755
GL50803_15339	-0.0125593	-0.0391579	0.0112497	0.0351711	0.0168167	0.0125593
GL50803_112518	0.0125564	0.034842	-0.0407928	-0.00485453	-0.00164132	0.0125564
GL50803_15196	-0.012509	0.0352918	-0.0338799	-0.0260043	-0.00344728	0.012509
GL50803_5532	-0.0125063	-0.0175811	-0.0570875	-0.00424523	-0.0103409	0.0125063
GL50803_15364	-0.0124265	0.0230601	0.0565015	0.0092119	0.00522476	0.0124265
GL50803_112978	0.0124004	0.0417727	0.0201657	-0.00677095	-0.00118749	0.0124004
GL50803_104150	-0.0123994	0.00695821	-0.0317141	-0.0522813	-0.00340947	0.0123994
GL50803_97130	-0.0123249	-0.00364795	0.0393176	0.0123042	-0.0445199	0.0123249
GL50803_11497	0.0122933	0.0132241	-0.0374719	0.0277826	-0.026814	0.0122933
GL50803_17474	0.0122644	-0.0416666	-0.00441831	0.0197414	0.0303896	0.0122644
GL50803_12218	-0.0121969	0.0336698	0.0347504	0.00822789	0.0193466	0.0121969
GL50803_8880	-0.012144	0.0186343	-0.00740829	-0.00105226	0.0302536	0.012144
GL50803_17584	-0.0121012	0.0217435	-0.0434175	0.0341753	-0.0219102	0.0121012
GL50803_4789	0.0120357	0.039564	-0.0237383	0.0205353	-0.0426218	0.0120357
GL50803_16364	-0.0119928	-0.00262587	-0.00809182	-0.0104803	0.0219696	0.0119928
GL50803_16862	0.0119903	0.0394543	-0.00063881	0.0206233	-0.0341786	0.0119903
GL50803_15156	0.0119892	0.0492922	0.00337767	0.017256	-0.000509427	0.0119892
GL50803_16929	-0.0119562	-0.0111911	-0.016636	0.0165556	-0.0371041	0.0119562
GL50803_15157	0.0119472	-0.0020724	0.0285109	0.0463967	-0.0146197	0.0119472
GL50803_5786	-0.0119345	0.00536977	-0.0460106	0.0466928	-0.0119821	0.0119345
GL50803_103082	-0.0119107	0.0108622	0.0566292	0.0267824	0.0134659	0.0119107
GL50803_16161	-0.0118644	0.0549685	-0.0156892	0.00264969	0.00199641	0.0118644
GL50803_17565	0.0118617	-0.0127109	-0.0189326	0.0423769	0.0412438	0.0118617
GL50803_15187	0.0118517	0.0282396	0.0532703	0.0105741	0.00474134	0.0118517
GL50803_113143	0.0118477	-0.019413	-0.0417887	-0.0412701	-0.0152395	0.0118477
GL50803_15219	-0.0118269	0.00334567	-0.0362875	-0.0499234	-0.0166244	0.0118269
GL50803_14172	0.011721	-0.0314388	0.00767732	0.00952122	-0.0648976	0.011721
GL50803_9913	0.0117161	-0.0340737	-0.0318667	-0.0183384	0.0117717	0.0117161
GL50803_8035	-0.0116925	-0.0282748	-0.0446119	0.0195141	-0.0175335	0.0116925
GL50803_114497	0.0116356	0.0464437	-0.00363331	-0.0274802	-0.0139199	0.0116356
GL50803_95549	-0.0116234	0.00251861	0.0461894	-0.031646	-0.000722804	0.0116234
GL50803_9480	0.0116077	0.0519296	-0.0167565	0.00823294	-0.0251478	0.0116077
GL50803_7413	0.0116005	0.0126	-0.0567634	-0.0085738	-0.0178704	0.0116005
GL50803_17337	0.0115799	-0.0240188	-0.0176318	0.0213781	0.0616512	0.0115799
GL50803_8619	-0.0115786	-0.025167	0.0391398	-0.0106009	-0.00972871	0.0115786
GL50803_27896	-0.0115525	-0.0386677	0.0258231	-0.00862739	-0.0181099	0.0115525
GL50803_9612	-0.011503	-0.0513758	-0.0103709	-0.00708842	0.0348172	0.011503
GL50803_16636	-0.0114277	-0.00480958	0.0425535	-0.0165949	0.0549447	0.0114277
GL50803_4165	-0.0114193	0.00427725	-0.0117583	-0.0228314	0.072356	0.0114193
GL50803_17320	0.011412	-0.0158548	0.00856772	-0.0702715	-0.0156633	0.011412
GL50803_9365	0.0113967	0.0216188	0.0550201	-0.0156029	-0.0146542	0.0113967
GL50803_7126	-0.0113866	-0.00518411	-0.0402159	0.0379637	0.0444519	0.0113866
GL50803_16945	0.0113536	0.00232933	-0.0473378	0.00379707	0.0431285	0.0113536
GL50803_9912	-0.0112574	-0.00700966	-0.0565921	0.000314225	-0.00676858	0.0112574
GL50803_102056	-0.0112475	0.0294366	-0.0196953	-0.0197162	-0.00346808	0.0112475
GL50803_8172	-0.0112257	-0.0348115	-0.0133625	-0.0158793	0.0454031	0.0112257
GL50803_112304	-0.0112028	-0.0013883	0.0340144	0.0420581	0.0370874	0.0112028
GL50803_34906	-0.0111178	-0.0345128	-0.0331993	-0.0287941	-0.02888	0.0111178
GL50803_1995	0.0110718	-0.0153677	-0.0189767	0.0173336	-0.0350321	0.0110718
GL50803_24807	0.0110697	0.000968618	-0.0496608	0.0339794	0.014713	0.0110697
GL50803_14223	0.0110573	0.0466093	-0.0262783	0.0235604	0.00393489	0.0110573
GL50803_11359	-0.0110401	-0.00182532	0.00986394	-0.0556952	-0.0369838	0.0110401
GL50803_9485	-0.0110147	-0.0244402	-0.0568466	-0.00636977	0.000492947	0.0110147
GL50803_5593	-0.0110117	-0.000250929	0.0588952	0.0168234	0.0126468	0.0110117
GL50803_15454	-0.0109864	0.0481536	0.0218762	-0.0266752	0.00105681	0.0109864
GL50803_16039	0.0109484	-0.0344098	0.0432301	0.0189045	0.00518938	0.0109484
GL50803_1935	0.0109374	0.00791503	-0.0544693	0.0160715	0.0350087	0.0109374
GL50803_7021	0.0109098	-0.041358	0.0313793	0.0193555	-0.020133	0.0109098
GL50803_16471	0.0108407	-0.0384655	-0.00772542	0.0181112	0.00822329	0.0108407
GL50803_137723	0.0108053	0.0432304	-0.0125905	0.0145914	-0.0500513	0.0108053
GL50803_8445	0.0107824	0.0331055	0.0366404	0.0245744	-0.00615434	0.0107824
GL50803_28699	-0.0107799	0.00710822	0.0419981	-0.0150336	-0.0388608	0.0107799
GL50803_9134	0.0107673	-0.0318835	-0.0385418	-0.0112347	0.0170078	0.0107673
GL50803_13007	0.0106908	0.00923305	0.00808316	-0.00997989	0.0465021	0.0106908
GL50803_10316	-0.0106711	-0.0526739	0.0267629	-0.00824777	-0.00526506	0.0106711
GL50803_13352	-0.0106607	-0.0354336	-0.0438302	0.0164002	0.0171182	0.0106607
GL50803_16615	-0.0106519	-0.0249605	0.0484938	0.0145342	0.00267543	0.0106519
GL50803_14850	-0.010649	-0.0417696	-0.0400901	0.0142361	-0.0179671	0.010649
GL50803_114751	-0.0106038	-0.0130151	-0.0439064	-0.00600164	-0.0526986	0.0106038
GL50803_32908	0.0105998	0.0200021	0.0291353	0.0258699	-0.0459244	0.0105998
GL50803_27694	-0.0105517	0.00713838	-0.018271	-0.0429695	-0.0200053	0.0105517
GL50803_15397	0.0105511	0.0314338	-0.0275498	0.0229432	0.0401296	0.0105511
GL50803_8639	-0.0105454	-0.0162395	0.0432018	-0.0225264	0.0448519	0.0105454
GL50803_7009	-0.0105371	-0.0199479	-0.00797056	-0.0193905	0.0546111	0.0105371
GL50803_9658	-0.0105143	0.00802	-0.0209712	0.0152168	0.0201928	0.0105143
GL50803_8201	0.0104855	0.0264194	0.0338737	-0.00754562	-0.0157975	0.0104855
GL50803_17501	0.0104609	0.0215282	0.04689	0.0263825	0.0336864	0.0104609
GL50803_3563	0.0104456	-0.048346	-0.0208409	-0.0295912	-0.0073372	0.0104456
GL50803_112295	0.0104439	0.0144342	-0.0242979	0.00681376	-0.0507494	0.0104439
GL50803_96616	-0.0104438	-0.0224674	0.0288661	0.0109945	-0.024599	0.0104438
GL50803_14835	-0.0103942	-0.00105448	-0.0274206	-0.0328292	0.0023446	0.0103942
GL50803_10791	-0.0103021	-0.0197987	-0.0596146	0.00207168	0.000247462	0.0103021
GL50803_8026	-0.0101731	0.0138033	0.0436348	0.0491065	-0.0164165	0.0101731
GL50803_7874	0.0101583	-0.00162847	-0.0380531	-0.0196287	0.0481884	0.0101583
GL50803_13942	-0.0101372	0.0255386	0.0282022	-0.0267272	-0.0491565	0.0101372
GL50803_17362	-0.0100929	0.0153161	-0.0158235	-0.050409	-0.0407906	0.0100929
GL50803_14126	0.0100826	0.0332611	-0.0164257	0.0149918	0.0468625	0.0100826
GL50803_7396	0.010032	-0.0176548	0.0114602	-0.0277145	-0.0716177	0.010032
GL50803_4532	0.0100098	0.0422978	-0.0288952	-0.00357	0.0180259	0.0100098
GL50803_100955	-0.00995747	0.0459947	0.0295363	-0.0171559	0.0062597	0.00995747
GL50803_14311	0.00979986	0.00159504	0.0361477	0.00198615	-0.00059011	0.00979986
GL50803_14604	-0.00978949	0.0142237	-0.000259858	0.0389901	0.0471953	0.00978949
GL50803_15317	-0.00974653	-0.0162133	0.0210995	-0.0644606	0.00618548	0.00974653
GL50803_4357	-0.00973731	0.0380102	0.00620528	-0.0176298	-0.00432606	0.00973731
GL50803_16125	0.00962119	0.00696787	-0.0074831	0.0153728	0.0684576	0.00962119
GL50803_6342	-0.00960053	-0.0151441	-0.00668734	0.0638395	0.0416879	0.00960053
GL50803_2555	-0.00959855	-0.0486152	-0.0151264	-0.00370261	0.0274335	0.00959855
GL50803_11214	0.00959325	0.0291807	-0.0500906	-0.0133203	-0.0046976	0.00959325
GL50803_14158	-0.00949421	-0.0510447	0.00518526	-0.0213522	-0.00945152	0.00949421
GL50803_101326	-0.00938426	0.0102552	-0.025775	-0.00219503	0.0497236	0.00938426
GL50803_89845	0.00931035	-0.0056997	0.0155265	-0.00676807	0.005328	0.00931035
GL50803_11100	0.00930069	0.0551329	0.0025354	-0.00860206	0.018901	0.00930069
GL50803_88245	0.009154	0.0395756	-0.00746866	-0.00808887	0.0543959	0.009154
GL50803_134442	-0.00911695	0.0271962	0.00298698	0.0234282	0.0325932	0.00911695
GL50803_14216	0.0090003	-0.0250914	-0.0224859	0.00766826	0.0330859	0.0090003
GL50803_10217	-0.0089988	-0.0414851	0.0103794	-0.0511209	-0.0137873	0.0089988
GL50803_3993	0.00898247	0.0536504	-0.00605028	0.0144808	0.0145546	0.00898247
GL50803_3491	0.00897941	-0.0486724	0.00682811	0.0337035	0.0259609	0.00897941
GL50803_15531	0.0089583	-0.0559942	0.000295966	-0.0125363	-0.0215212	0.0089583
GL50803_12116	0.00895373	0.00158112	-0.0279494	0.0526823	-0.0290213	0.00895373
GL50803_14486	-0.00892372	0.025617	-0.0299915	-0.029728	-0.0204629	0.00892372
GL50803_11749	-0.00891563	-0.00755493	-0.00900291	0.0166294	-0.0602418	0.00891563
GL50803_86821	-0.00891222	0.0381931	-0.0387873	-0.0264776	-0.00137536	0.00891222
GL50803_14509	0.0088859	-0.0112115	-0.0599204	0.00638287	-0.000949054	0.0088859
GL50803_16768	-0.00887709	-0.0261123	0.0201702	0.00639263	0.0509936	0.00887709
GL50803_17053	0.00887155	-0.042821	0.00922194	-0.0114188	-0.0554493	0.00887155
GL50803_9508	0.00886364	-0.0088585	0.0426676	0.0173282	-0.0217562	0.00886364
GL50803_6135	0.00884011	-0.0556071	0.0141119	-0.0188047	-0.0054259	0.00884011
GL50803_94322	-0.00882839	0.0142451	0.0339663	-0.00887724	0.0281816	0.00882839
GL50803_27520	-0.0087978	0.0127854	-0.0250109	0.0643706	0.00149647	0.0087978
GL50803_101450	-0.00875543	0.033057	0.0463004	-0.0192331	-0.00583968	0.00875543
GL50803_16535	-0.00864289	-0.0474677	-0.0294328	-0.0111434	0.0153478	0.00864289
GL50803_16443	0.00862554	0.0326443	-0.0426035	0.0368055	-0.00419282	0.00862554
GL50803_10232	-0.00860605	-0.00500701	-0.0470205	0.0217979	-0.00932872	0.00860605
GL50803_9196	-0.00860586	0.0159091	0.0178191	-0.00051132	-0.0622138	0.00860586
GL50803_10802	0.00853915	-0.0238804	0.0234564	0.0214583	-0.0647158	0.00853915
GL50803_7394	0.0085294	-0.0228487	0.0132501	0.0199458	-0.0628774	0.0085294
GL50803_14742	-0.00852407	0.0109533	-0.042121	-0.0347933	-0.0450014	0.00852407
GL50803_113723	0.00851255	0.0201531	0.0569396	0.00644574	-0.00755281	0.00851255
GL50803_16572	0.00848179	-0.0266442	-0.0273859	0.00388897	-0.0506817	0.00848179
GL50803_14321	-0.00845225	0.0160773	-0.0208391	0.0206051	-0.00969941	0.00845225
GL50803_35670	0.00842935	-0.0387173	0.0468281	0.00584045	-0.0111044	0.00842935
GL50803_4349	0.00842891	0.0421073	0.0154981	0.00790614	-0.00356539	0.00842891
GL50803_90767	0.0084058	-0.0285551	-0.0361067	-0.00102172	-0.0114636	0.0084058
GL50803_101906	-0.00838313	0.0362203	-0.0281257	0.0362215	-0.0335962	0.00838313
GL50803_12224	0.00835735	-0.0245263	-0.0511661	0.026441	-0.0204988	0.00835735
GL50803_7375	0.00835222	0.0183092	-0.0452764	0.0416468	-0.00980583	0.00835222
GL50803_17367	0.00832334	-0.0483837	0.0154808	-0.0118762	0.00512464	0.00832334
GL50803_42676	-0.00829085	-0.0481868	0.00215487	-0.000999609	0.0401588	0.00829085
GL50803_32815	-0.00825312	-0.0291268	-0.00434315	-0.00204782	-0.0278761	0.00825312
GL50803_31978	-0.00824089	0.00530675	0.0296378	-0.00399591	-0.0611052	0.00824089
GL50803_137747	0.00813206	-0.0159321	0.0118281	-0.069443	-0.00508871	0.00813206
GL50803_20802	0.00812244	0.000325308	-0.0304329	-0.048696	-0.0157166	0.00812244
GL50803_14765	-0.00809045	-0.00799079	0.0177516	0.0370001	0.0715907	0.00809045
GL50803_16375	-0.00803643	0.0201162	-0.0367221	0.0362635	0.0214853	0.00803643
GL50803_9276	-0.00803549	-0.0158425	0.0139874	-0.0695423	0.00700769	0.00803549
GL50803_86593	0.00799572	0.0397433	-0.0387024	-0.00452328	-0.0377645	0.00799572
GL50803_15340	-0.0079955	-0.0290958	0.0442229	-0.0176088	0.0136207	0.0079955
GL50803_15497	-0.00798931	-0.0542179	-0.00652437	-0.0275627	0.00815552	0.00798931
GL50803_7723	-0.0079312	0.0379431	0.0352967	0.00491346	0.00706112	0.0079312
GL50803_4264	-0.00791842	-0.0264856	-0.055402	0.00734986	-0.0156095	0.00791842
GL50803_16521	0.00788239	-0.0430688	0.0121335	0.00516758	-0.0457575	0.00788239
GL50803_40995	0.00783585	0.00521481	-0.0441862	-0.0140066	0.0515567	0.00783585
GL50803_15084	-0.00778966	0.0277146	-0.049757	0.0103048	0.0102395	0.00778966
GL50803_17308	0.0077666	0.00863352	-0.057007	-0.00504049	0.0128621	0.0077666
GL50803_24194	0.00774386	-0.0069459	-0.019725	-0.0167638	-0.0108569	0.00774386
GL50803_22806	-0.00768554	-0.0459894	-0.00443108	0.0283088	-0.042021	0.00768554
GL50803_7789	0.00757476	0.0527602	-0.00940857	0.000113733	-0.00437457	0.00757476
GL50803_9896	0.00754482	-0.0406382	-0.00226988	0.0120352	-0.0157361	0.00754482
GL50803_12981	0.00753117	-0.0308274	0.0488514	0.0186481	-0.0268022	0.00753117
GL50803_15587	0.00749127	0.0383794	-0.0217872	-0.00151881	-0.0158194	0.00749127
GL50803_24712	-0.00748477	0.0557886	-0.000963604	-0.00235292	0.00610575	0.00748477
GL50803_14753	-0.00746805	-0.0386811	0.0155084	-0.00830938	0.0477713	0.00746805
GL50803_32297	0.00744956	-0.0367485	0.0105039	-0.0368452	0.0132473	0.00744956
GL50803_8505	0.00742216	0.049245	0.0210008	-0.02512	0.00445462	0.00742216
GL50803_7134	-0.00739322	-0.00728858	0.0372073	0.0353564	0.0571555	0.00739322
GL50803_15987	-0.00734368	0.0384715	0.0450413	0.00736921	-0.0111946	0.00734368
GL50803_16715	0.00727223	0.00265063	-0.0572313	0.0242318	-0.00939604	0.00727223
GL50803_13437	-0.00723274	-0.0429287	-0.0227341	0.0277717	-0.0282214	0.00723274
GL50803_2980	0.0072032	0.0375823	0.0384664	0.0222734	-0.0124801	0.0072032
GL50803_137680	0.00719236	-0.00203492	0.00359415	0.0148622	-0.0799109	0.00719236
GL50803_9099	-0.00718638	0.0523378	0.01461	0.00623645	-0.0265894	0.00718638
GL50803_137705	0.00717707	0.0202468	0.0561164	0.0147338	-0.0202176	0.00717707
GL50803_15871	-0.00717574	-0.0278648	0.0371787	0.047106	-0.00836623	0.00717574
GL50803_15985	-0.00715647	0.00804744	-0.0414338	-0.0490443	-0.00668477	0.00715647
GL50803_17037	-0.00714783	-0.000244815	0.0638515	0.00832881	5.9918e-05	0.00714783
GL50803_16317	0.00714032	0.00872708	0.0324807	-0.0520136	0.0183921	0.00714032
GL50803_8705	-0.00710943	0.0378516	0.0341411	0.00633648	-0.00413619	0.00710943
GL50803_95895	-0.00706335	0.0466457	-0.0214924	-0.0358672	0.00119488	0.00706335
GL50803_92095	0.00703532	0.0311969	-0.0132892	0.0378175	0.0296892	0.00703532
GL50803_91451	0.00701335	-0.0161498	0.00139056	-0.0603488	-0.000136381	0.00701335
GL50803_95593	-0.00700779	0.0345522	0.0165838	0.00274626	0.0466659	0.00700779
GL50803_16668	0.00697905	0.00311728	0.0336318	-0.0423439	0.0487653	0.00697905
GL50803_6671	-0.0069772	0.0028137	0.0131902	-0.019649	-0.0633778	0.0069772
GL50803_16734	0.00690953	-0.00175574	0.0390437	0.0373034	0.0469511	0.00690953
GL50803_11442	-0.00690035	0.0147202	0.0488137	0.018001	-0.00585072	0.00690035
GL50803_137714	-0.00689574	0.012803	-0.0150987	0.037177	0.00681139	0.00689574
GL50803_94478	-0.00681451	0.0373112	-0.0405451	0.0153345	-0.00448473	0.00681451
GL50803_112018	0.00677655	0.0101822	-0.0468083	0.00447254	0.0355047	0.00677655
GL50803_9803	0.00674932	-0.00246703	-0.0251913	0.0287851	0.00690854	0.00674932
GL50803_101260	-0.00670066	-4.73625e-05	-0.0073759	0.0220317	-0.00608911	0.00670066
GL50803_8364	0.00663495	-0.0465197	0.0222007	-0.025137	-0.00508316	0.00663495
GL50803_17285	-0.00663007	0.0137967	0.00553733	0.0312605	-0.0224356	0.00663007
GL50803_17090	0.0066116	-0.0327887	0.0473759	-0.0256346	-0.00962803	0.0066116
GL50803_16699	0.0066037	-0.00876062	0.00665575	0.0567845	0.0334417	0.0066037
GL50803_7183	0.00659195	0.01939	0.0520783	-0.00234825	-0.025613	0.00659195
GL50803_6148	-0.00658771	-0.0345283	-0.00765639	-0.0249507	-0.00598209	0.00658771
GL50803_16156	0.00654178	0.0503932	0.0202603	0.0201905	-0.0207931	0.00654178
GL50803_22112	0.00652612	0.0380135	0.0375515	-0.0176292	-0.0163245	0.00652612
GL50803_14915	-0.00652079	0.00731074	-0.0283256	0.0421588	-1.61101e-05	0.00652079
GL50803_16635	0.00643889	-0.0464475	0.0330495	0.0214037	-0.00823742	0.00643889
GL50803_113219	-0.00632758	0.00302278	0.056831	-0.0301299	-0.00962556	0.00632758
GL50803_40224	-0.00631886	-0.0350709	-0.0175478	0.0483952	0.0168621	0.00631886
GL50803_7240	-0.00630555	0.0399373	0.00813221	-0.016173	0.0360925	0.00630555
GL50803_13455	-0.00627858	0.0151187	0.0533924	0.00737458	-0.00659401	0.00627858
GL50803_15455	0.00627835	-0.0294671	0.0088449	-0.0540103	-0.00641867	0.00627835
GL50803_15148	-0.00622548	0.0505004	-0.0196504	0.0269043	-0.0173539	0.00622548
GL50803_16543	-0.00613953	-0.0369573	0.037605	0.00278971	0.0238625	0.00613953
GL50803_114201	-0.00609773	0.0283545	0.00222251	-0.00982467	0.00698534	0.00609773
GL50803_95064	0.00607883	0.012573	0.0182268	0.00271814	-0.0738454	0.00607883
GL50803_8524	-0.00604342	0.0235539	-0.014626	-0.0594539	-0.01343	0.00604342
GL50803_8361	-0.00595867	-0.044465	0.00679493	0.0394592	0.00283313	0.00595867
GL50803_7797	-0.0059551	0.0292443	0.0539339	0.00140013	0.0152824	0.0059551
GL50803_17558	-0.00595234	0.026287	0.0118503	-0.0337886	0.0287936	0.00595234
GL50803_9133	0.00592032	-0.000429028	-0.0197733	0.0330832	-0.0051534	0.00592032
GL50803_14133	-0.00586603	0.0422072	-0.0201954	0.0261739	-0.041436	0.00586603
GL50803_10551	-0.00584761	-0.0556776	0.00477151	-0.00913189	-0.00983349	0.00584761
GL50803_136003	0.00583035	-0.040023	0.0312816	0.0248307	0.0347617	0.00583035
GL50803_14906	-0.00582661	-0.0404269	0.0101205	-0.0511827	-0.00473705	0.00582661
GL50803_16810	-0.0057831	-0.0337053	-0.00537782	0.0481229	0.011038	0.0057831
GL50803_16902	0.00575524	-0.00701818	-0.0292321	-0.0429357	-0.0205684	0.00575524
GL50803_94534	-0.00574061	-0.00804665	-0.0456512	0.0426951	-0.0217327	0.00574061
GL50803_12999	0.00573649	0.033891	0.0206579	-0.0330144	0.0109092	0.00573649
GL50803_14877	-0.00569429	0.032536	0.00865312	0.0196142	-0.0632757	0.00569429
GL50803_17538	-0.00567633	0.0367197	0.0211065	-0.00802648	-0.00708556	0.00567633
GL50803_16430	0.00567014	0.00796016	-0.0415013	-0.00831192	0.0312064	0.00567014
GL50803_16733	-0.0055838	0.00267703	0.0495188	0.0460018	-0.0185595	0.0055838
GL50803_16516	-0.00557351	0.00180783	0.0567128	0.0065664	-0.00404688	0.00557351
GL50803_24861	0.00555013	0.0237979	-0.0117834	0.00449134	-0.00959657	0.00555013
GL50803_16387	-0.00553829	-0.057681	-0.000821292	0.00994923	0.00051943	0.00553829
GL50803_9834	0.00546847	-0.0406354	-0.0110459	0.0096745	-0.0290513	0.00546847
GL50803_15110	-0.00539486	-0.0466727	-0.00742766	0.0411675	0.0152801	0.00539486
GL50803_114815	0.00538173	-0.0110899	0.045478	-0.050278	0.00299325	0.00538173
GL50803_14797	-0.0053183	0.0448403	0.000485632	-0.020986	-0.0338048	0.0053183
GL50803_5867	0.00529499	-0.0132344	0.00492284	-0.00951492	0.00839567	0.00529499
GL50803_14999	0.00529118	0.0408241	0.014977	0.002614	-0.0379367	0.00529118
GL50803_17508	-0.00527278	0.0483328	-0.024683	0.0321574	0.0110686	0.00527278
GL50803_103888	0.00526265	-0.0374464	0.0235705	-0.0236742	0.0235892	0.00526265
GL50803_4547	-0.00525886	0.0130539	0.0313205	0.016126	0.0199939	0.00525886
GL50803_221692	-0.00525192	0.0389301	-0.0364621	0.0250479	0.010684	0.00525192
GL50803_102961	-0.00524772	0.0311234	0.0313745	0.0423271	-0.0387436	0.00524772
GL50803_15490	0.00522327	0.0103926	-0.0514401	0.0339125	0.00162757	0.00522327
GL50803_17216	0.00519864	-0.0238461	-0.0108139	-0.00160824	0.0345608	0.00519864
GL50803_15962	-0.00518182	0.0177494	-0.048498	0.0172229	-0.0352487	0.00518182
GL50803_17254	-0.00512591	0.0123965	0.0222639	-0.00386529	-0.0502518	0.00512591
GL50803_15476	0.00512013	-0.00187435	0.039094	-0.0247298	0.0169237	0.00512013
GL50803_14608	0.00509749	0.0414779	0.0361322	0.019116	-0.0109687	0.00509749
GL50803_10893	0.0050792	-0.0280264	0.0378405	0.0209423	0.0457624	0.0050792
GL50803_15953	-0.00499296	0.034678	0.0130349	0.0015861	0.0548004	0.00499296
GL50803_89050	-0.00493354	-0.00834131	0.00644393	0.01706	0.0217448	0.00493354
GL50803_21505	-0.00491422	0.0065097	-0.040009	-0.00636213	0.0464014	0.00491422
GL50803_10919	-0.00489649	-0.0157	-0.00575176	0.0486444	0.0330755	0.00489649
GL50803_16772	0.00489587	0.0220399	0.0483086	-0.0206226	0.0389466	0.00489587
GL50803_16158	-0.00478819	-0.0139274	-0.0362415	-0.0380352	-0.0131106	0.00478819
GL50803_94463	0.00478586	0.0193235	0.0599988	0.0106433	0.000839954	0.00478586
GL50803_16264	0.00475164	0.0129092	-0.0289664	0.0203128	0.0723717	0.00475164
GL50803_5947	-0.00471901	-0.0213814	-0.0376221	-0.00862285	-0.0431462	0.00471901
GL50803_102890	0.00470197	-0.0447957	0.0157901	0.0353943	0.00453784	0.00470197
GL50803_12163	-0.00469331	0.0400738	-0.0350194	0.0238032	0.0154547	0.00469331
GL50803_11040	-0.00468347	0.012699	-0.0125242	-0.0347827	-0.00286197	0.00468347
GL50803_14436	0.00467091	0.0180105	-0.00416476	0.0602597	0.0112462	0.00467091
GL50803_113871	-0.00458411	0.0126962	-0.0291285	0.0436213	0.0392956	0.00458411
GL50803_16820	-0.00456415	-0.0484701	0.0231445	-0.000626297	0.0332608	0.00456415
GL50803_13756	0.00452361	-0.0306972	0.0339453	-0.0519412	-0.000464311	0.00452361
GL50803_8928	-0.00448436	-0.0217093	0.000577094	0.0590697	-0.0242716	0.00448436
GL50803_17405	0.00443858	-0.0334656	-0.0379042	0.0212319	0.0386682	0.00443858
GL50803_104139	-0.00438957	-0.0403644	-0.0378726	-0.0109774	-0.0140075	0.00438957
GL50803_34141	0.00438451	-0.0518855	-0.0191233	-0.00924381	-0.0250829	0.00438451
GL50803_9421	0.00436946	0.00069919	-0.0544104	0.0159616	0.0246032	0.00436946
GL50803_9808	-0.00436809	-0.0345133	-0.022533	0.00021114	0.0389912	0.00436809
GL50803_16311	-0.00436424	0.0425377	0.0389871	-0.0246807	-0.00512327	0.00436424
GL50803_22677	0.00436133	0.0218518	-0.0583581	-0.00176289	-0.00755725	0.00436133
GL50803_8626	0.0043493	0.0503525	-0.00988135	0.0178517	0.0335165	0.0043493
GL50803_113970	0.00431896	0.00631545	-0.0189244	0.0180776	0.00200289	0.00431896
GL50803_21603	0.00431731	-0.0252975	0.0137183	-0.0396409	-0.0171075	0.00431731
GL50803_8465	0.00422157	0.0401431	0.0342746	0.0390046	-0.0158824	0.00422157
GL50803_24662	0.00419345	0.0354704	-0.0380589	0.0376108	0.0213762	0.00419345
GL50803_5927	0.00413104	0.0157763	0.04493	0.0333687	-0.0323869	0.00413104
GL50803_16829	-0.00412944	-0.00421032	0.0392403	-0.0260425	-0.0436521	0.00412944
GL50803_13921	0.00412761	-0.012796	-0.0474176	0.0344902	-0.00453706	0.00412761
GL50803_2007	0.0041155	0.0253811	0.0572525	0.00363991	-0.0204819	0.0041155
GL50803_32938	-0.00410551	0.0165408	0.00383558	0.063904	0.0177332	0.00410551
GL50803_6177	-0.00408509	-0.0226732	-0.00338056	0.032927	-0.0516886	0.00408509
GL50803_9487	0.00407805	0.0171097	0.0376176	0.0557655	0.0104412	0.00407805
GL50803_89622	-0.00390035	0.0120379	-0.0473624	0.0116413	0.00313283	0.00390035
GL50803_6082	-0.00384936	0.0199066	-0.000861488	-0.0278051	0.0258456	0.00384936
GL50803_14916	0.00380805	-0.019066	-0.00575669	-0.048897	0.0413047	0.00380805
GL50803_5665	0.00372935	-0.000387278	0.00830211	0.0354191	0.0622763	0.00372935
GL50803_13109	0.00370361	-0.0476879	-0.0250407	0.00730041	-0.00872167	0.00370361
GL50803_16380	-0.00369615	-0.000831272	0.011243	0.0368755	-0.0160972	0.00369615
GL50803_96363	-0.00367919	0.00338205	0.0129603	-0.0482088	0.0371672	0.00367919
GL50803_3281	-0.00365368	-0.00882407	0.00986109	-0.0625786	-0.0381438	0.00365368
GL50803_5949	-0.00359897	0.0125301	0.0279239	0.0256445	0.0529118	0.00359897
GL50803_15078	0.00359543	-0.0206795	-0.00300544	0.0485013	0.0561933	0.00359543
GL50803_88082	0.00357087	-0.0401848	-0.0344568	0.0336926	0.0206415	0.00357087
GL50803_16952	0.00354007	0.0238482	-0.0417024	0.00957789	-0.0328277	0.00354007
GL50803_14584	0.00352417	0.0303672	-0.0112742	-0.0519738	0.0359278	0.00352417
GL50803_15067	0.00351095	0.0375714	0.0423197	0.00970253	-0.0247008	0.00351095
GL50803_6731	0.00351006	-0.0302995	-0.0519511	0.00595145	-0.0126289	0.00351006
GL50803_3565	-0.0034825	-0.0446623	0.0108632	0.00536112	0.0185713	0.0034825
GL50803_3475	0.00347391	0.0102039	0.0525365	0.0436483	-0.00149006	0.00347391
GL50803_8744	0.00344371	0.0327974	-0.0280083	-0.037017	0.043784	0.00344371
GL50803_16732	0.0033879	-0.0271195	-0.0314627	0.0225668	-0.0551764	0.0033879
GL50803_135965	-0.0032942	0.037443	-0.0307014	0.0127312	0.0292367	0.0032942
GL50803_15260	-0.00327106	-0.0151909	-0.00963607	-0.0500045	0.0180264	0.00327106
GL50803_16513	-0.0032124	0.0273433	0.0274895	-0.0032518	-0.0600952	0.0032124
GL50803_16472	0.00318836	0.0112701	0.0254123	-0.00264251	0.0707198	0.00318836
GL50803_22587	0.00317711	0.0126627	-0.0170221	-0.0220115	0.00215819	0.00317711
GL50803_2053	-0.00317037	0.0152024	0.0244046	0.0313874	0.0260844	0.00317037
GL50803_33592	-0.00316644	-0.0364356	-0.0339159	-0.0031121	-0.0303041	0.00316644
GL50803_102515	-0.00316365	-0.00773922	0.0362894	0.0149622	-0.053349	0.00316365
GL50803_14318	0.0030873	0.0188568	-0.0233463	-0.0311968	-0.0564813	0.0030873
GL50803_11237	-0.00308549	0.0306094	0.0546336	0.00580276	-0.00448781	0.00308549
GL50803_13323	0.0030806	-0.00931565	0.055161	0.0219394	-0.018433	0.0030806
GL50803_13350	0.00305421	0.0365015	-0.021131	0.00136722	0.0200567	0.00305421
GL50803_6615	-0.00302625	-0.0207216	0.0461502	-0.0284309	-0.00115783	0.00302625
GL50803_9430	0.00301607	-0.053035	0.0193171	-0.0140826	-0.027953	0.00301607
GL50803_10813	0.00298892	-0.0172896	0.00915549	-0.0530853	0.0376985	0.00298892
GL50803_115138	-0.00297648	-0.00966722	-0.044053	0.0350439	-0.0443777	0.00297648
GL50803_14568	0.00291393	0.0454973	0.0307956	0.0020245	0.0239233	0.00291393
GL50803_7351	0.00280562	-0.048146	0.0105872	0.0255541	0.0366393	0.00280562
GL50803_10609	0.00276489	0.0480576	0.011199	0.0285968	0.0204602	0.00276489
GL50803_4590	-0.00274713	-0.0481147	0.0217862	-0.0317421	0.00999746	0.00274713
GL50803_5871	0.00273931	0.0096333	-0.053335	0.0199048	-0.0155129	0.00273931
GL50803_7244	0.00273408	0.039565	-0.0117743	-0.0159617	-0.0271571	0.00273408
GL50803_17025	0.00270942	0.015774	-0.048281	-0.0318939	0.00456652	0.00270942
GL50803_17520	-0.00270164	-0.00474194	-0.0601853	0.00117515	0.0170494	0.00270164
GL50803_9349	0.00267039	0.0288718	-0.0435042	0.00681447	0.0184695	0.00267039
GL50803_17123	-0.00258666	0.00349781	0.0487064	-0.00197689	-0.0387636	0.00258666
GL50803_2732	0.00256413	-0.0193941	-0.0605129	-0.0071172	-0.0102222	0.00256413
GL50803_7829	-0.0025618	-0.00877815	0.0117695	0.0607739	-0.00644297	0.0025618
GL50803_15847	-0.00250294	-0.0343356	-0.0329423	-0.0486646	-0.0126023	0.00250294
GL50803_15984	-0.00244232	-0.0342827	0.00461112	0.0443107	-0.0452462	0.00244232
GL50803_8122	0.00239634	0.049177	-0.0247	-0.020887	-0.00806452	0.00239634
GL50803_113137	0.00230308	-0.00744218	0.0608673	-0.0100845	0.0191185	0.00230308
GL50803_114912	0.00227378	0.0322488	0.0507615	-0.0194466	-0.0179225	0.00227378
GL50803_14903	0.0022693	-0.0294395	-0.0319719	-0.0176156	-0.0159296	0.0022693
GL50803_16894	-0.00226348	0.00957294	0.0413458	0.0107331	0.00880229	0.00226348
GL50803_4270	-0.00222108	-0.0380246	0.0243969	-0.0308571	-0.0325982	0.00222108
GL50803_13103	0.00219993	-0.0020521	-0.0359029	0.0605631	0.00778131	0.00219993
GL50803_16993	0.00219416	-0.00784626	0.0133371	0.065214	0.0113775	0.00219416
GL50803_17198	0.0021905	-0.0391482	0.0341937	0.0271449	-0.0131306	0.0021905
GL50803_17116	-0.00216615	0.0113353	0.0540826	-0.0374456	0.0214018	0.00216615
GL50803_33166	0.00215243	0.0548316	-0.00579724	-0.0272363	0.0062002	0.00215243
GL50803_24400	-0.00213447	0.0262249	-0.0214106	0.0423809	-0.00619646	0.00213447
GL50803_8152	-0.00211321	-0.00145354	-0.0597669	0.0169646	0.0279304	0.00211321
GL50803_25035	0.00210388	-0.00919283	-0.0557113	0.0288012	-0.0130343	0.00210388
GL50803_8512	-0.00204257	0.0416451	-0.0210817	-0.0328901	-0.0343514	0.00204257
GL50803_7649	0.00204099	-0.040947	-0.031279	-0.0023172	-0.0076111	0.00204099
GL50803_7233	-0.00202465	-0.0238265	-0.0247056	0.0502358	-0.0384428	0.00202465
GL50803_29081	-0.00200112	0.0381774	-0.0283984	0.0417792	-0.000905405	0.00200112
GL50803_16355	0.00187352	-0.0420369	-0.00297171	0.0147397	-0.0335018	0.00187352
GL50803_14704	0.00179892	0.0427656	-0.00288312	0.00624683	0.0101035	0.00179892
GL50803_112810	0.00179573	-0.0144036	0.00369222	0.046714	-0.057782	0.00179573
GL50803_15046	-0.00176922	-0.0496142	0.00857684	0.00281198	0.0414177	0.00176922
GL50803_16980	-0.0017624	-0.0134999	-0.0263746	-0.000620388	-0.00624468	0.0017624
GL50803_16804	-0.00169932	0.0016318	0.0266894	-0.0581211	0.029761	0.00169932
GL50803_31691	0.00169629	0.00665066	-0.00699552	0.0626307	-0.0494841	0.00169629
GL50803_27614	-0.00163835	0.0189131	-0.0476928	0.0301646	-0.0188304	0.00163835
GL50803_10034	0.00163676	0.00913408	-0.0206731	-0.0403453	-0.0274927	0.00163676
GL50803_8528	0.00159435	0.0371719	-0.0134779	0.0270849	0.00949411	0.00159435
GL50803_92739	0.00154684	-0.041813	-0.0196819	-0.0409303	0.0155597	0.00154684
GL50803_33866	-0.00152234	0.00228364	0.0115282	-0.0663588	0.000389308	0.00152234
GL50803_112341	-0.00149122	0.0371846	0.00440947	-0.0450697	-0.0332282	0.00149122
GL50803_15306	-0.00148117	0.0306277	-0.00905211	-0.04881	-0.0197618	0.00148117
GL50803_16811	0.00146907	0.00178851	-0.0334173	-0.0558746	0.0276733	0.00146907
GL50803_8860	-0.00145716	0.0411965	-0.0368146	0.00983847	-0.0254007	0.00145716
GL50803_9573	-0.00141992	0.0358767	0.0172461	0.0309125	-0.0329323	0.00141992
GL50803_11178	0.001415	-0.0268176	-0.0133966	-0.02032	-0.000281249	0.001415
GL50803_11152	-0.00131867	-0.053108	-0.0107465	0.00177279	0.0264055	0.00131867
GL50803_16731	-0.00125851	-0.0415006	-0.0079456	-0.0394522	-0.00977246	0.00125851
GL50803_27027	0.00125456	-0.0559808	-0.00398681	-0.029375	0.00362738	0.00125456
GL50803_17316	0.00125406	0.00273384	0.0542281	0.0331723	-0.00418204	0.00125406
GL50803_9529	-0.00117493	-0.00658707	0.0189755	0.027703	-0.0460676	0.00117493
GL50803_17608	0.00109723	0.0394407	-0.0306755	0.00499033	0.0176888	0.00109723
GL50803_6026	-0.00109326	0.00556062	-0.0474675	0.0190552	0.0173449	0.00109326
GL50803_13667	-0.00105287	-0.0134243	-0.0191114	-0.0209085	-0.0682802	0.00105287
GL50803_15548	-0.000959364	-0.0056067	0.0121969	-0.0439885	-0.0559407	0.000959364
GL50803_95918	0.000956748	-0.018179	-0.0237399	-0.0351732	0.0112629	0.000956748
GL50803_10137	-0.000938336	-0.0335913	-0.0218737	-0.011084	-0.055621	0.000938336
GL50803_88071	-0.000862949	0.0274715	0.0260224	-0.00765649	-0.0334153	0.000862949
GL50803_6886	0.000672907	-0.00986311	0.00800285	0.0476523	0.00568791	0.000672907
GL50803_114829	0.000651755	-0.0327652	-0.0345418	0.00614269	0.0562483	0.000651755
GL50803_8367	0.000624424	0.0239621	0.0397818	-0.04125	0.0101651	0.000624424
GL50803_7035	-0.000606727	-0.0310957	-0.0170941	0.0536147	-0.000139114	0.000606727
GL50803_5346	-0.00058053	0.0139642	-0.0550744	2.38987e-05	-0.00651447	0.00058053
GL50803_14649	-0.000512214	-0.0485297	0.00367704	0.0237245	-0.00671967	0.000512214
GL50803_36069	0.000500392	0.00234221	0.0637094	0.00222038	-0.00758442	0.000500392
GL50803_34093	-0.000487034	-0.0575562	0.0177061	0.00966099	0.00952087	0.000487034
GL50803_16200	-0.000477176	0.0117877	-0.0555273	-0.0241949	0.0281583	0.000477176
GL50803_16986	0.000468842	-0.0141377	-0.042125	0.0134078	-0.00419703	0.000468842
GL50803_96399	-0.000427123	0.0490318	0.0205908	0.0115131	-0.0281434	0.000427123
GL50803_10219	0.000419749	-0.0350067	-0.0202089	-0.00438888	-0.047737	0.000419749
GL50803_8074	0.000401252	0.0293206	0.0196213	-0.0553977	-0.000383835	0.000401252
GL50803_5659	0.000377653	0.00791433	-0.0339612	0.0493659	0.0165749	0.000377653
GL50803_15585	0.000364835	0.000654557	0.0451556	-0.0166801	-0.0581792	0.000364835
GL50803_14364	-0.000363382	0.0214838	-0.00923063	-0.0270551	0.0311732	0.000363382
GL50803_19834	-0.000337857	-0.0398291	0.00854035	0.0487984	0.0178612	0.000337857
GL50803_96460	-0.000305095	0.0244174	-0.0226965	0.0449907	-0.0163929	0.000305095
GL50803_16427	0.000304679	-0.0434459	0.00848813	0.0320006	-0.0492297	0.000304679
GL50803_16766	-0.000292062	0.0178782	0.0105272	0.0492201	-0.0235573	0.000292062
GL50803_9087	-0.000287228	0.0333821	-0.0484131	-0.0219071	0.0174593	0.000287228
GL50803_8704	0.000268618	0.0539828	-0.0252721	-0.00157702	-0.0126682	0.000268618
GL50803_14628	0.00026849	0.0112101	0.0621954	0.0148736	-0.00330877	0.00026849
GL50803_6835	-0.00026464	0.0313956	0.0513661	0.00819134	-0.00620539	0.00026464
GL50803_8745	0.000237335	-0.0426691	0.0173379	-0.0123893	-0.0357297	0.000237335
GL50803_12853	0.000205533	-0.0495018	0.0278749	0.0198441	-0.0204883	0.000205533
GL50803_5070	0.000199179	0.00826156	0.0234498	0.0643026	-0.0373455	0.000199179
GL50803_88765	0.000171461	-0.0357988	0.0391591	-0.0248372	0.0169725	0.000171461
GL50803_41619	0.000166997	0.0137105	0.0630714	0.00385135	-0.00620633	0.000166997
GL50803_17447	0.000136651	0.0107483	0.0348353	0.0307726	0.0281261	0.000136651
GL50803_16818	6.46381e-05	0.0363136	-0.0189589	0.0237335	0.0333793	6.46381e-05
GL50803_17484	-4.60663e-05	-0.0523226	0.0280622	0.0162889	0.0154859	4.60663e-05
GL50803_8462	2.79319e-05	0.048856	0.0163325	0.000624225	0.0343061	2.79319e-05
GL50803_16716	2.33251e-06	-0.0261656	0.0249631	-0.0386432	-0.0359583	2.33251e-06
GL50803_16518	1.39663e-06	-0.0156101	0.00835246	0.0580047	-0.0221137	1.39663e-06
