# Supplementary material for: Induction of virulence factors in Giardia duodenalis independent of host attachment
Source: Sci Rep. 2016 Feb 12;6:20765. doi: 10.1038/srep20765 (PMC4751611; doi:10.1038/srep20765)
Supplement: Supplementary Data S4 [file srep20765-s6.xls]

## Sheet: CI Up-regulated
Gene ID	Description	Fold Change	Target P	Target P	TMH	SignalP	SignalP	NucPred
			Localised	RI	#	#	Score
GL50803_16693	hypothetical protein	1.55033	Other	2				0.06
GL50803_113415	hypothetical protein	1.514	Other	2				0.22
GL50803_27918	hypothetical protein	1.44733	Other	3				0
GL50803_16188	SMC1 beta-like protein	1.44567	Other	3				1
GL50803_96264	hypothetical protein	1.44033	Other	4				0.64
GL50803_10529	Bardet-Biedl syndrome 4 protein-like protein	1.415	Other	2				0.46
GL50803_3345	hypothetical protein	1.39167	Other	2				0.14
GL50803_13390	Variant-Specific Surface Protein 127 (VSP-127)	1.32633	S	1	1	1	0.766	0.13
GL50803_480	Translation initiation inhibitor	1.31	Other	2				0.02
GL50803_14045	hypothetical protein	1.29467	Other	2				0.53
GL50803_5810	hypothetical protein	1.283	Other	1				0.01
GL50803_40630	Variant-Specific Surface Protein 70 (VSP-70)	1.262	Other	3	1			0.01
GL50803_3171	UBCE14	1.262	Other	5				0.22
GL50803_2267	hypothetical protein	1.25833	Other	2				0.65
GL50803_8329	hypothetical protein (VPS25(EAP20))	1.25667	Other	2				0.13
GL50803_14567	hypothetical protein	1.25367	Other	4				0.55
GL50803_3042	Hybrid cluster protein lateral transfer candidate	1.25367	Other	1				0.13
GL50803_9506	hypothetical protein	1.25	Other	2				0.09
GL50803_9779	UPL-1	1.249	Other	2				0.04
GL50803_114609	Pyruvate-flavodoxin oxidoreductase	1.24	Other	2				0.19
GL50803_13194	Variant-Specific Surface Protein 38 (VSP-38)	1.235	S	1	1	1	0.874	0.15
GL50803_15039	hypothetical protein	1.23367	Other	1				0.58
GL50803_7110	Ubiquitin	1.23233	Other	5				0.18
GL50803_10358	A-type flavoprotein lateral transfer candidate	1.231	Other	3				0.01
GL50803_29078	hypothetical protein	1.22867	Other	3				0.14
GL50803_114674	Hypothetical protein	1.22767	S	2	1	1	0.594	0.13
GL50803_12941	hypothetical protein	1.21867	Other	2				0.2
GL50803_6430	14-3-3 protein	1.21867	Other	1				0.33
GL50803_15252	Ubiquitin-conjugating enzyme E2-17 kDa 3	1.21867	M	5				0.18
GL50803_17163	Peptidyl-prolyl cis-trans isomerase B precursor	1.21833	Other	1				0
GL50803_4946	Peptide methionine sulfoxide reductase msrA	1.21033	Other	2				0.02
GL50803_15089	hypothetical protein	1.206	Other	2				0.18
GL50803_11043	Fructose-bisphosphate aldolase	1.20333	Other	4				0.02
GL50803_14392	Metallo-beta-lactamase superfamily protein	1.202	Other	2				0

## Sheet: HSF Up-regulated
Gene ID	Description	Fold Change	Target P	Target P	TMH	SignalP	SignalP	NucPred
			Localised	RI	#	#	Score
GL50803_16693	hypothetical protein	1.89733	Other	2				0.06
GL50803_137618	Variant-Specific Surface Protein 8 (VSP-8)	1.83467	Other	2	1	1	0.713	0.14
GL50803_14069	hypothetical protein	1.78533	Other	3				0.85
GL50803_41472	Variant-Specific Surface Protein 49 (VSP-49)	1.65233	S	1	1	1	0.868	0.09
GL50803_8687	Tenascin precursor	1.64	S	2		1	0.686	0.17
GL50803_16779	Cathepsin B precursor	1.58333	S	2		1	0.586	0.03
GL50803_3910	hypothetical protein	1.56567	Other	2				0
GL50803_14573	Tenascin-X	1.44933	S	2		1	0.66	0.04
GL50803_3581	hypothetical protein	1.43033	Other	1				0.41
GL50803_101832	High cysteine membrane protein	1.405	S	4	1	1	0.544	0.21
GL50803_27918	hypothetical protein	1.37133	Other	3				0
GL50803_115830	Variant-Specific Surface Protein 1.1 (VSP-1.1)	1.36233	S	2	1	1	0.756	0.1
GL50803_98861	Surface protein	1.34067	Other	2				0.07
GL50803_112208	Variant-Specific Surface Protein 98.1 (VSP-98.1)	1.29433	S	3	1	1	0.728	0.08
GL50803_13390	Variant-Specific Surface Protein 127 (VSP-127)	1.29	S	1	1	1	0.766	0.13
GL50803_112867	Variant-Specific Surface Protein 16 (VSP-16)	1.288	S	1	1	1	0.762	0.04
GL50803_14278	hypothetical protein	1.267	Other	3				0.67
GL50803_17340	hypothetical protein	1.25833	Other	4				0.21
GL50803_6430	14-3-3 protein	1.235	Other	1				0.33
GL50803_7110	Ubiquitin	1.22667	Other	5				0.18
GL50803_480	Translation initiation inhibitor	1.22433	Other	2				0.02
GL50803_8329	hypothetical protein (VPS25(EAP20))	1.21967	Other	2				0.13
GL50803_3755	hypothetical protein	1.20967	Other	2				0.71
GL50803_2012	hypothetical protein	1.20233	Other	3				0.03
GL50803_32890	Variant-Specific Surface Protein 10 (VSP-10)	1.19933	Other	3	1			0.03

## Sheet: CI Down-Regulated
Gene ID	Description	Fold Change	Target P	Target P	TMH	SignalP	SignalP	NucPred
			Localised	RI	#	#	Score
GL50803_17062	hypothetical protein	0.788333	Other	1				0.83
GL50803_7593	hypothetical protein	0.794667	Other	4				0.12
GL50803_17375	hypothetical protein	0.773667	Other	2				0.53
GL50803_10875	hypothetical protein	0.777333	M	4				0.35
GL50803_15137	hypothetical protein	0.678	Other	2				0.41
GL50803_14457	Ripening regulated protein DDTFR19	0.793333	Other	2				0.58
GL50803_11311	Kinase, NEK	0.781	Other	4				0.41
GL50803_12229	hypothetical protein	0.741	M	3				0.67
GL50803_5785	Qb-SNARE 4	0.751333	Other	1	1			0.5
GL50803_10522	hypothetical protein	0.71	Other	3				0.47
GL50803_5881	Protein 21.1	0.629667	Other	5				0.75

## Sheet: HSF Down-Regulated
Gene ID	Description	Fold Change	Target P	Target P	TMH	SignalP	SignalP	NucPred
			Localised	RI	#	#	Score
GL50803_16070	hypothetical protein	0.792667	Other	1				0.77
GL50803_113876	ABC transporter, ATP-binding protein, putative	0.786333	S	2	14			0.44
GL50803_42357	hypothetical protein	0.780667	Other	1				0.93
GL50803_14539	Protein 21.1	0.779333	Other	2				0.81
GL50803_11311	Kinase, NEK	0.778667	Other	4				0.41
GL50803_14569	hypothetical protein	0.775	Other	1				0.67
GL50803_7513	hypothetical protein	0.759667	Other	3				0.09
GL50803_12229	hypothetical protein	0.748667	M	3				0.67
GL50803_22291	hypothetical protein	0.714	S	4	10			0.09
GL50803_10522	hypothetical protein	0.676333	Other	3				0.47
GL50803_12109	hypothetical protein	0.62	S	5	2			0.06
GL50803_17404	hypothetical protein	0.614667	Other	2				0.76
GL50803_16587	Kinase	0.544	Other	0.919				0.06
