# Supplementary material for: Induction of virulence factors in Giardia duodenalis independent of host attachment
Source: Sci Rep. 2016 Feb 12;6:20765. doi: 10.1038/srep20765 (PMC4751611; doi:10.1038/srep20765)
Supplement: Supplementary Data S5 [file srep20765-s7.xls]

## Sheet: Up-Regulated IEC CI
Gene ID	Description	Fold Change	GO Annotation			Interpro
			Subcellular Location	Biological Process	Molecular Function
GL50803_16693	hypothetical protein	1.55033	None	None	None	None
GL50803_113415	hypothetical protein	1.514	None	None	None	None
GL50803_27918	hypothetical protein	1.44733	None	None	None	None
GL50803_16188	SMC1 beta-like protein	1.44567	Chromosome (GO:0005964)	Chromosome Organisation (GO:0051276)	ATP Binding (GO:0005524), Protein Binding (GO:0005515)	RecF/RecN/SMC protein, N-terminal (IPR003395)
GL50803_96264	hypothetical protein	1.44033	Cytoplasm (GO:0005737)	Translation Initiation (GO:0006413)	RNA Binding (GO:0003723), Translation iniation factor activity (GO:0003743)	Translation initiation factor 4E (eIF-4E) (IPR001040)
GL50803_10529	Bardet-Biedl syndrome 4 protein-like protein	1.415	None	None	Protein Binding (GO:0005515)	Tetracopeptide-like helical domain (IPR011990), Tetracopeptide repeat-containing domain (IPR013026)
GL50803_3345	hypothetical protein	1.39167	None	None	None	None
GL50803_13390	Variant-Specific Surface Protein 127 (VSP-127)	1.32633	None	None	Protein Binding (GO:0005515)	Giardia variant-specific surface protein (IPR005127), Insulin-like growth factor binding protein, n-terminal (IPR009030), EGF-like (IPR000742), Furin-like repeat (IPR006212)
GL50803_480	Translation initiation inhibitor	1.31	None	None	Deaminase activity (GO:0019239)	YjgF-like protein (IPR006175), Endoribonuclease L-PSP/chorismate mutase-like (IPR013813)
GL50803_14045	hypothetical protein	1.29467	None	None	None	None
GL50803_5810	hypothetical protein	1.283	None	Oxidation-Reduction (GO:0055114)	Pyridoxamine-phosphate oxidase activity (GO:0004733), FMN binding (GO:0010181), Oxioreductase (GO:0016491)	Pyridoxamine-phosphate oxidase-like (IPR011576), FMN-binding split barrel (IPR012349)
GL50803_40630	Variant-Specific Surface Protein 70 (VSP-70)	1.262	Membrane	Proteolysis (GO:0006508), Cell adhesion (GO:0007155)	Metalloendopeptidase activity (GO:0004222), GO:0005515)	Giardia variant-specific surface protein (IPR005127), Insulin-like growth factor binding protein, n-terminal (IPR009030), EGF-like (IPR000742), Peptidase M8, leishomanolysin (IPR001577)
GL50803_3171	UBCE14	1.262	None	None	None	Ubiquitin-conjugating enzyme/RWD-like (IPR0161235), Unbiquitin conjugating enzyme E2 (IPR000608), Ubiquitin-conjugating enzyme, active site (IPR023313)
GL50803_2267	hypothetical protein	1.25833	None	None	None	None
GL50803_8329	hypothetical protein (VPS25(EAP20))	1.25667	None	None	None	ESCRT-II complex, vps25 subunit (IPR008570), ESCRT-II complex, vps25 subunit, N-terminal winged-helix (IPR014041), Winged helix-turn-helix DNA binding domain (IPR011991)
GL50803_14567	hypothetical protein	1.25367	None	None	None	None	P-loop containing nucleoside triphosphate hydrolase (IPR27417)
GL50803_3042	Hybrid cluster protein lateral transfer candidate	1.25367	Cytoplasm (GO:0005737)	Oxidation-Reduction (GO:0055114)	Catalytic activity (GO:0003824), Oxioreductase (GO:0016491), Oxidoreductase activity, acting on other nitrogenous compounds as donors (GO:0016661), Iron Sulfur Binding (GO:0051536)	Hydroxylamine reductase/Ni-containing CO dehydrogenase (IPR004137), Hydroxylamine reductase (IPR010048), Prismane-like (IPR011254), Prismane alpha-bundle (IPR016100), Prisman-like alpha/beta sandwich (IPR016099)
GL50803_9506	hypothetical protein	1.25	None	None	None	None
GL50803_9779	UPL-1	1.249	None	Nucleoside Metabolic Process (GO:009116)	Catalytic activity (GO:0003824)	Nucleotide phosphorylase (IPR018017), Nucleoside phosphorylase domain (IPR000845)
GL50803_114609	Pyruvate-flavodoxin oxidoreductase	1.24	None	Metabolic Process (GO:0008152), Oxidation-Reduction (GO:0055114)	Catalytic activity (GO:0003824), Oxioreductase (GO:0016491), Oxidoreductase activity, acting on the aldehyde or oxo group of donors (GO:0016903), Iron Sulfur Binding (GO:0051536)	Thiamin diphosphate-bindind fold (IPR02961), Pyruvate-flavodoxin/ferrodoxin oxioreductase, n-terminal (IPR002880), Transkelotase, C-terminal Pyruvate-ferrodoxin oxioreductase, domain II (IPRO009014), Pyruvate-flavodoxinv oxioreductase, central domain (IPR002869), Pyruvate/ketovalerate oxioreductase, catalytic domain (IPR019752), 4FeS ferrodoxin-type, iron-sulfur binding domain (IPR017896), 4FeS-4…
GL50803_13194	Variant-Specific Surface Protein 38 (VSP-38)	1.235	None	None	Protein Binding (GO:0005515)	Giardia variant-specific surface protein (IPR005127), Insulin-like growth factor binding protein, n-terminal (IPR009030), EGF-like (IPR000742), Furin-like repeat (IPR006212)
GL50803_15039	hypothetical protein	1.23367	None	None	None	None
GL50803_7110	Ubiquitin	1.23233	None	None	Protein Binding (GO:0005515)	Ubiquitin (IPR019956), Ubiquitin-related domain (IPR029071), Ubiquitin-like (IPR000626), Rad60/SUMO-like domain (IPR022617), Ubiquitin conserved site (IPR019954)
GL50803_10358	A-type flavoprotein lateral transfer candidate	1.231	None	None	Electron carrier activity (GO:0009055), FMN binding (GO:0010181), Oxioreductase (GO:0016491), Metal Ion Binding (GO:0046872)	Rubredoxin-oxygen oxioreductase (IPR016440), Beta-lactamase-like (IPR001279), Flavoprotein-like (IPR029039), Flavodoxin/nitric oxide synthase (IPR008254)
GL50803_29078	hypothetical protein	1.22867	None	Metabolic Process (GO:0008152)	Catalytic activity (GO:0003824)	Aminotransferase, class IV (IPR001544)
GL50803_114674	Hypothetical protein	1.22767	None	None	None	Giardia variant-specific surface protein (IPR005127), Insulin-like growth factor binding protein, n-terminal (IPR009030), EGF-like (IPR000742), Furin-like repeat (IPR006212)
GL50803_12941	hypothetical protein	1.21867	None	None	Binding (GO:0005488)	Armadillo-type fold (IPR016024), Armadillo-like helical (IPR011989)
GL50803_6430	14-3-3 protein	1.21867	None	None	Protein domain specific binding (GO:0019904)	14-3-3 Protein (IPR000308), 14-3-3 domain (IPR023410), 14-3-3 conserved site (IPR023409)
GL50803_15252	Ubiquitin-conjugating enzyme E2-17 kDa 3	1.21867	None	Metabolic Process (GO:0008152)	Ligase activity (GO:0016874)	Ubiquitin-conjugating enzyme/RWD-like (IPR0161235), Unbiquitin conjugating enzyme E2 (IPR000608), Ubiquitin-conjugating enzyme, active site (IPR023313)
GL50803_17163	Peptidyl-prolyl cis-trans isomerase B precursor	1.21833	None	Protein peptidyl-prolyl isomerisation (GO:0000413), Protein folding (GO:0006457)	Peptide-prolyl cis-trans isomerase activity (GO:0003755)	Cyclophilin-type peptidyl-prolyl cis-trans isomerase (IPR024936), Cyclophilin-like domain (IPR029000), Cyclophilin-type peptidyl-prolyl cis-trans isomerase domain (IPR002130), Cyclophilin-type peptidyl-prolyl cis-trans isomerase domain (IPR02892)
GL50803_4946	Peptide methionine sulfoxide reductase msrA	1.21033	None	Response to oxidative stress (GO:0006979), Protein repair (GO:0030091), Oxidation-Reduction (GO:0055114)	Peptide-methionine (S)-S-oxide reductase activity (GO:0008113), Oxidoreductase (GO:0016491), acting on a sulfur group of donors, disulfide as acceptor (GO:0016671)	Peptide methionine sulfoxide reductase (IPR028427), Peptide methionine sulphoxie reductase MsrA (IPR002569)
GL50803_15089	hypothetical protein	1.206	None	None	Binding (GO:0005488)	Nucleotide exchange factor Fes! (IPR013918) Armadillo-type fold (IPR016024), Armadillo-like helical (IPR011989)
GL50803_11043	Fructose-bisphosphate aldolase	1.20333	None	Carbohydrate metabolic process (GO:0005975), Glycolytic process (GO:0006096), Fructose 1,6-bisphosphate metabolic process (GO:0030388)	Catalytic activity (GO:0003824), Fructose-bisphosphate aldolase activity (GO:0004332), Zinc ion binding (GO:0008270), Aldehyde-lyase activity (GO:0016832)	Ketose-bisphosphate aldolase, class II (IPR000771), Fructose-1,6-bisphosphate aldolase, class 2 (IPR011289), Aldolase-type TIM barrel (IPR013785)
GL50803_14392	Metallo-beta-lactamase superfamily protein	1.202	None	None	None	Beta-lactamase-like (IPR001279)

## Sheet: Up-Regulated HSF
Gene ID	Description	Fold Change	GO Annotation			Interpro
			Subcellular Location	Biological Process	Molecular Function
GL50803_16693	hypothetical protein	1.89733	None	None	None	None
GL50803_137618	Variant-Specific Surface Protein 8 (VSP-8)	1.83467	None	None	None	Giardia variant-specific surface protein (IPR005127), Insulin-like growth factor binding protein, n-terminal (IPR009030), EGF-like (IPR000742), Furin-like repeat (IPR006212)
GL50803_14069	hypothetical protein	1.78533	None	None	None	Zinc finger C2H2 domain-containing protein (IPR026319)
GL50803_41472	Variant-Specific Surface Protein 49 (VSP-49)	1.65233	None	None	Protein Binding (GO:0005515)	Giardia variant-specific surface protein (IPR005127), Insulin-like growth factor binding protein, n-terminal (IPR009030), EGF-like (IPR000742), Furin-like repeat (IPR006212)
GL50803_8687	Tenascin precursor	1.64	None	None	Protein Binding (GO:0005515)	EGF-like (IPR000742), EGF-like, conserved-site (IPR013032)
GL50803_16779	Cathepsin B precursor	1.58333	None	Proteolysis (GO:006508)	Cysteine-type peptidase activity (GO:0008234)	Peptidase C1A (IPR013128), Peptidase C1A, cathepsin B (IPR015643),Peptidase C1A, papain C-termnal (IPR000668), Cysteine peptidase, cysteine active site (IPR000169), Cysteine peptidase, histidine active site (IPR025660), Cysteine peptidase, asparagine active site (IPR025661)
GL50803_3910	hypothetical protein	1.56567	None	Cell-redox homeostasis(GO:0045454)	None	Thioredoxin-like fold (IPR012336), Thioredoxin domain (IPR013766)
GL50803_14573	Tenascin-X	1.44933	None	None	Protein Binding (GO:0005515)	EGF-like (IPR000742), EGF-like domain, extracellular (IPR013111), EGF-like, conserved-site (IPR013032)
GL50803_3581	hypothetical protein	1.43033	None	None	None	Intraflagella transport protein 20 (IPR28172)
GL50803_101832	High cysteine protein	1.405	None	None	None	Peptidase S8, subtilisin-related (IPR015500), Insulin-like growth factor binding protein, n-terminal (IPR009030)
GL50803_27918	hypothetical protein	1.37133	None	None	None	None
GL50803_115830	Variant-Specific Surface Protein 1.1 (VSP-1.1)	1.36233	None	None	Protein Binding (GO:0005515)	Giardia variant-specific surface protein (IPR005127), Insulin-like growth factor binding protein, n-terminal (IPR009030), EGF-like (IPR000742), Furin-like repeat (IPR006212)
GL50803_98861	Surface protein	1.34067	Membrane	Proteolysis (GO:0006508), Cell adhesion (GO:0007155)	Metalloendopeptidase activity (GO:0004222), GO:0005515)	Giardia variant-specific surface protein (IPR005127), Insulin-like growth factor binding protein, n-terminal (IPR009030), EGF-like (IPR000742), Peptidase M8, leishomanolysin (IPR001577)
GL50803_112208	Variant-Specific Surface Protein 98.1 (VSP-98.1)	1.29433	None	None	Protein Binding (GO:0005515)	Giardia variant-specific surface protein (IPR005127), Insulin-like growth factor binding protein, n-terminal (IPR009030), EGF-like (IPR000742), Furin-like repeat (IPR006212)
GL50803_13390	Variant-Specific Surface Protein 127 (VSP-127)	1.29	None	None	Protein Binding (GO:0005515)	Giardia variant-specific surface protein (IPR005127), Insulin-like growth factor binding protein, n-terminal (IPR009030), EGF-like (IPR000742), Furin-like repeat (IPR006212)
GL50803_112867	Variant-Specific Surface Protein 16 (VSP-16)	1.288	None	None	None	Giardia variant-specific surface protein (IPR005127), EGF-like (IPR000742), Furin-like repeat (IPR006212), BmKX domain (IPR015215)
GL50803_14278	hypothetical protein	1.267	None	None	None	None
GL50803_17340	hypothetical protein	1.25833	None	None	None	None
GL50803_6430	14-3-3 protein	1.235	None	None	Protein domain specific binding (GO:0019904)	14-3-3 Protein (IPR000308), 14-3-3 domain (IPR023410), 14-3-3 conserved site (IPR023409)
GL50803_7110	Ubiquitin	1.22667	None	None	Protein Binding (GO:0005515)	Ubiquitin (IPR019956), Ubiquitin-related domain (IPR029071), Ubiquitin-like (IPR000626), Rad60/SUMO-like domain (IPR022617), Ubiquitin conserved site (IPR019954)
GL50803_480	Translation initiation inhibitor	1.22433	None	None	Deaminase activity (GO:0019239)	YjgF-like protein (IPR006175), Endoribonuclease L-PSP/chorismate mutase-like (IPR013813)
GL50803_8329	hypothetical protein (VPS25(EAP20))	1.21967	None	None	None	ESCRT-II complex, vps25 subunit (IPR008570), ESCRT-II complex, vps25 subunit, N-terminal winged-helix (IPR014041), Winged helix-turn-helix DNA binding domain (IPR011991)
GL50803_3755	hypothetical protein	1.20967	None	None	None	None
GL50803_2012	hypothetical protein	1.20233	None	None	None	None
GL50803_32890	Variant-Specific Surface Protein 10 (VSP-10)	1.19933	Membrane	Proteolysis (GO:0006508), Cell adhesion (GO:0007155)	Metalloendopeptidase activity (GO:0004222), GO:0005515)	Giardia variant-specific surface protein (IPR005127), Insulin-like growth factor binding protein, n-terminal (IPR009030), EGF-like (IPR000742), Peptidase M8, leishomanolysin (IPR001577)

## Sheet: Down-Regulated IEC CI
Gene ID	Description	Fold Change	GO Annotation			Interpro
			Subcellular Location	Biological Process	Molecular Function
GL50803_17062	hypothetical protein	0.788333	None	None	None	None
GL50803_7593	hypothetical protein	0.794667	None	Cell cycle (GO:0007049)	None	Cell division cycle protein (IPR009772)
GL50803_17375	hypothetical protein	0.773667	None	None	None	None
GL50803_10875	hypothetical protein	0.777333	None	None	None	None
GL50803_15137	hypothetical protein	0.678	None	None	None	None
GL50803_14457	Ripening regulated protein DDTFR19	0.793333	Intracellular (GO:0005622), Ribosomal (GO:0005840)	Translation (GO:0006412)	Structural constituent of ribosomes (GO:003735)	Ribosomal protein L29e (IPR002673)
GL50803_11311	Kinase, NEK	0.781	None	Protein phosphorylation (GO:0006468)	Protein kinase activity (GO:0004672), ATP binding (GO:0005524), Transferase activity, transferring phosphorus-containing groups (GO:0016772)	Protein kinase-like domain (IPR011009), Protein kinase domain (IPR000719), Serine/threonine/dual specificity protein kinase, catalytic domain (IPR002290), Protein kinase, ATP binding site (IPR0017441), Serine/threonine-protein kinase, active site (IPR08271)
GL50803_12229	hypothetical protein	0.741	None	None	None	None
GL50803_5785	hypothetical protein	0.751333	None	None	None	None
GL50803_10522	hypothetical protein	0.71	None	None	None	Sperm-tail PG-rich repeat (IPR010736)
GL50803_5881	Protein 21.1	0.629667	None	None	Protein binding (GO:0005515)	Ankyrin repeat-containing domain (IPR020683), Ankyrin repeat (IPR002110)

## Sheet: Down-Regulated HSF
Gene ID	Description	Fold Change	GO Annotation			Interpro
			Subcellular Location	Biological Process	Molecular Function
GL50803_16070	hypothetical protein	0.792667	None	None	None	None
GL50803_113876	ABC transporter, ATP-binding protein, putative	0.786333	None	None	ATP Binding (GO:0005524), ATPase activity (GO:0016887)	P-loop containing nucleoside triphosphate hydrolase (IPR027417), ABC transporter-like (IPR003439), AAA+ ATPase domain (IPR003593), ABC transporter, conserved site (IPR017871)
GL50803_42357	hypothetical protein	0.780667	None	None	Phosphotidylinositol binding (GO:0035091)	Phox homologous domain (IPR001683)
GL50803_14539	Protein 21.1	0.779333	None	None	Protein binding (GO:0005515)	Ankyrin repeat-containing domain (IPR020683), Ankyrin repeat (IPR002110)
GL50803_11311	Kinase, NEK	0.778667	None	Protein phosphorylation (GO:0006468)	Protein kinase activity (GO:0004672), ATP binding (GO:0005524), Transferase activity, transferring phosphorus-containing groups (GO:0016772)	Protein kinase-like domain (IPR011009), Protein kinase domain (IPR000719), Serine/threonine/dual specificity protein kinase, catalytic domain (IPR002290), Protein kinase, ATP binding site (IPR0017441), Serine/threonine-protein kinase, active site (IPR08271)
GL50803_14569	hypothetical protein	0.775	None	None	None	Ankyrin repeat-containing domain (IPR020683)
GL50803_7513	hypothetical protein	0.759667	None	None	Hydrolase activity (GO:0016787)	NUDIX hydrolase-like domain (IPR015797)
GL50803_12229	hypothetical protein	0.748667	None	None	None	None
GL50803_22291	hypothetical protein	0.714	Membrane (GO:0016020), Integral component of membrane (GO:0016021)	None	None	EamA domain (IPR000620)
GL50803_10522	hypothetical protein	0.676333	None	None	None	None
GL50803_12109	hypothetical protein	0.62	None	Metabolic process (GO:0008152)	Transferase activity, transferring acyl groups (GO:0016746)	Phospholipip/glycerol acyltransferase (IPR002123)
GL50803_17404	hypothetical protein	0.614667
GL50803_16587	Kinase	0.544	None	Protein phosphorylation (GO:0006468)	Protein kinase activity (GO:0004672), ATP binding (GO:0005524), Transferase activity, transferring phosphorus-containing groups (GO:0016772)	Protein kinase-like domain (IPR011009), Protein kinase domain (IPR000719),Protein kinase, ATP binding site (IPR0017441)
